# Supplementary material for: The BcLAE1 is involved in the regulation of ABA biosynthesis in Botrytis cinerea TB-31
Source: Front Microbiol. 2022 Aug 4;13:969499. doi: 10.3389/fmicb.2022.969499 (PMC9386520; doi:10.3389/fmicb.2022.969499)
Supplement: Supplementary file 1 [file Data_Sheet_1.zip]

Archive with 9 entries (9 files):
- Sfigure-S1.tif
- Sfigure-S2.tif
- Sfigure-S3.tif
- Sfigure-S4.tif
- Supplementary_Material.docx
- Table-S1.xlsx
- Table-S2.xlsx
- Table-S3(TB-31-vs-añBcLae1filter.annot(FPKMú╛1ú1⁄4log╪¡FC╪¡ú╛1ú⌐).xlsx
- Table-S4(TB-31-vs-añBcLaeA.all.annot).xlsx
