# Supplementary material for: The BcLAE1 is involved in the regulation of ABA biosynthesis in Botrytis cinerea TB-31
Source: Front Microbiol. 2022 Aug 4;13:969499. doi: 10.3389/fmicb.2022.969499 (PMC9386520; doi:10.3389/fmicb.2022.969499)
Supplement: Supplementary file 1 [file Data_Sheet_1.zip › Table-S1.xlsx]

## Sheet: Sheet1
Table S1. Primers used in this study
Primer Name	Primer sequence
AnoliC-F	TCCATCACATCACAATCGATCC
Cmsilent-R	TAAGATCCCGGTCGGCATCTACT
SLae1-P1	CATCACAATCGATCCTGGCCGACAAATATGGTTCAGA
SLae1-P2	CCTGTATCCTCCAGCTCCAAGCGTCATTGCTTCTAGT
SLae1-P3	CAGCCAGGGAACGGCTCCAAGCGTCATTGCTTCTAGT
SLae1-P4	CGGTCGGCATCTACTTGGCCGACAAATATGGTTCAGA
Lae1-5-F1	TCTAGAGAGCTC ATTCTGTAGCATGCAGTCCAAGAA
Lae1-5-R1	CCCGAATCGGAATGCGGCTCCACA TAATCTAGGCATGTATGGACTGCACG
Lae1-3-F1	CAATAGTAACCATGCATGGTTGCCTA CGTATGTCAGCATTCATTCATGTGCA
Lae1-3-R1	GGATCCGGTACC ATTCAATCATAGTTTGGACACTAC
Hph-F1	TGTGGAGCCGCATTCCGAT
Hph-R1	TAGGCAACCATGCATGGTTAC
Lae1YZ-F1	AACTGGGGTACAAATTGCCACC
Lae1YZ-R1	ATCGACATTTGAGGGTCGCATA
Hph-YZ-F1	TCCTCACCCCCATCTCAACTCC
Hph-YZ-R1	TCGTGAATCCGTGACGCTGAAT
Lae1-cds-F	ATGGTTGTTGCAATGGCCATGGCTAAC
Lae1-cds-R	TTACCAAATTCTGTAGCATGCAGT
qBcltf2-F	TGCAAACTCGACGGATGCGAGA
qBcltf2-R	TCCAAGTCGATTTCGCCGCTCT
qBccry2-F	AGCAACCGCGCTCGTCAAAATG
qBccry2-R	TCATTCCCAACTCCGGCGACAT
qBcPKS13-F	AGCAACTCCGGCTCCAACCAAA
qBcPKS13-R	AACTCAGCGACATCGCAACCGA
qBcSTC1-F	TCGTGTTCCGGACCTCTTTG
qBcSTC1-R	CGTCGAAGAGGAACACCCAA
qBcSTC3-F	TTGCAGCAGCGAAGTCAATGGC
qBcSTC3-R	TTGCCTGAAGCAGCAACCAAGC
qBcPKS19-F	CGCATGGTTTTCACTCGCGCTT
qBcPKS19-R	TGATACCGCCAAGCTCATCGCA
qBcPKS8-F	TTCATGTCGGCTGCCGGGAAAT
qBcPKS8-R	AACAGCCCGCCTTTCCTGGATT
qBcNRPS5-F	TATGCTGGGCGACCCATTCCAA
qBcNRPS5-R	TACGTGCCGCAGCACAAGATCA
qBcSTC5-F	GCACGAGTTGCTTAAGAAGG
qBcSTC5-R	CCATCTGAATTGCTTTCTGC
qBcBOA3-F	TGGTGCAGTCGAAAATGCCCGA
qBcBOA3-R	AATGTGTTCCCGTCGCTGCTGA
qBcBOA4-F	GGTACAACCAGTGCCCAAAC
qBcBOA4-R	GCAAACGCCGTATAATGCCC
qBcBOT1-F	GCCTCCAGGAACCTCTGTTT
qBcBOT1-R	TCCATCCAAGCGACGTTGAG
qBcBOT3-F	CAGAGGCTGCGTTAAGGAGG
qBcBOT3-R	CAACCGGAGTCTTTTTGGGGA
qBcFBA-F	ACGTTCCCCCGCACAAATCCTT
qBcFBA-R	TGTGCGTGGTCCATGTGTAGGA
qBc1G8389-F	AACGCTGGTGTCTTGGCCACAT
qBc1G8389-R	AATGACGGCCTTGGATGGTGCT
qBc1G11623-F	AAACGCACAGCGTGGTCTCTCT
qBc1G11623-R	TGCATGGGCATGACTTCGGACA
qBc1G5489-F	TCATCGCCAATGCACCCGCTTA
qBc1G5489-R	ATGGCGCCAATAGCCCAGAACA
qBcACS-F	ATGAGGGCAAGCGTGGTGGAAA
qBcACS-R	TTCGGTCATTGGAACGTCGGCA
qBcICL-F	ATGCCGTCATCGCCACCATCAA
qBcICL-R	TGTCGACGCCGGTGATGGTTTT
qBcMLS-F	AAGACAAGTGCACGCCATGGGA
qBcMLS-R	ATCGTGTCCGGCTTTGGCTTCA
qBcfas2-F	TACAACCGCTCGCGAAAACCCT
qBcfas2-R	AGTTCCGATTCTTGCCACGCCT
qBcfas1-F	TTCTGCGCCTGTCAGTTTCCCA
qBcfas1-R	AGCAGAAGTAGCCGCAGCCAAA
qBccit3-F	GGAATTGGCAGAACAAGCGGCA
qBccit3-R	GAGTGCTGAAACAGCCATCGCA
qBcPYC-F	TCGATGTTGCCATGCGTTTCCT
qBcPYC-R	ACACCGTTAGCTCCACGCAACA
qBcerg10-F	TGGATTCACGAGTCATCGAAAG
qBcerg10-R	AAGCCCTCCACCTTCAACTG
qBcmvd1-F	TCGCTTCTCCTCAATGGCTC
qBcmvd1-R	AGCGGATGAAGCGAGACCT
qBcaba1-F	TTAATGGCGGTAGCAGAGCA
qBcaba1-R	ACTTCGCACTCCTGCTGATT
qBcaba2-F	CAGTCGCTGTAGCACCTTGG
qBcaba2-R	GAGACGCATTCAGTTTGTCATTTA
qBcaba3-F	ACGCTACTCTTGCGGCTTTA
qBcaba3-R	TCTTTCACTCGCCTTGTCCG
qBcaba4-F	AATCTGGCTGGTGTTGCTCC
qBcaba4-R	CCTTCAAACTGTTCATTGTCCC
qBcabaR1-F	ACCACATGGCCTGCCATTCCAA
qBcabaR1-R	AAAGGGTTGCGAGCCCCAATGA
qBcabaR2-F	TACTTCAACCGCTGCCTGCGAA
qBcabaR2-R	ACCGCCATTTGCGGCAGAATAC
qBclae1-F	TCACGGATTGGCCCGAGTACAA
qBclae1-R	TTGTCGGGTTCATGTCGTGCTG
qBctubA-F	TTGTTCCATTCCTCCCCGT
qBctubA-R	CATCTCGTCCATACCTTCACCA
