# Supplementary material for: The BcLAE1 is involved in the regulation of ABA biosynthesis in Botrytis cinerea TB-31
Source: Front Microbiol. 2022 Aug 4;13:969499. doi: 10.3389/fmicb.2022.969499 (PMC9386520; doi:10.3389/fmicb.2022.969499)
Supplement: Supplementary file 1 [file Data_Sheet_1.zip › Table-S2.xlsx]

## Sheet: Table S2.1
Table S2.1. Genes involved in sugar transporter and Beta-glucosidases were identified in B.cinerea TB-31 and ΔBclae1.
B.cinerea B05.10 Gene ID		Protein name	Annotation
Old_locus_tag	New_locus_tag
Sugar transporters and permeases				TB-31-1_fpkm	TB-31-2_fpkm	TB-31-3_fpkm	ΔBcLaeA-1_fpkm	ΔBcLaeA-2_fpkm	ΔBcLaeA-3_fpkm	TB-31_mean	ΔBcLaeA_mean	log2(fc)	PValue	FDR
BC1G_03115	BCIN_12g02300	rco-3	Probable glucose transporter rco-3	150.46	194.44	157.81	222.33	185.7	134.59	167.57	180.873	0.110216	0.991229	0.995465
BC1G_16090	BCIN_05g04880	rco-3	Probable glucose transporter rco-3	44.23	65.78	58.8	58.6	82.44	65.84	56.27	68.96	0.293394	0.407226	0.589808
BC1G_08389	BCIN_08g00740	HGT1	High-affinity glucose transporter	197.2	133.95	122.39	257.48	438.7	521.48	151.18	405.887	1.42481	4.4e-06	4.02e-05
BC1G_11623	BCIN_07g05910	HGT1	High-affinity glucose transporter	2.4	4.66	3.6	23.25	51.46	49.9	3.55333	41.5367	3.54714	3e-28	1.28e-26
BC1G_03049	BCIN_12g01880	gluP	Glucose/galactose transporter	10.07	11.15	21.34	85.39	16.26	17.26	14.1867	39.6367	1.4823	0.0993849	0.219236
BC1G_05567	BCIN_02g00620	LAC12	Lactose permease	13.71	18.34	15.84	29.43	29.31	25.93	15.9633	28.2233	0.822126	0.000261365	0.00167808
BC1G_05673	BCIN_06g03640	LAC12	Lactose permease	4.38	4.91	4.46	25.26	44.43	49.8	4.58333	39.83	3.11939	8.35e-33	4.3e-31
BC1G_06896	BCIN_02g08950	LAC12	Lactose permease	15.24	14.64	10.78	7.87	16.84	14.14	13.5533	12.95	-0.0656956	0.446798	0.626992
BC1G_12189	BCIN_01g03940	LAC12	Lactose permease	2.69	3.5	3.7	16.51	32.81	30.18	3.29667	26.5	3.00691	8.87e-27	3.59e-25
BC1G_05864	BCIN_01g01320	MAL11	General alpha-glucoside permease	9.81	12.56	13.81	7.28	11.53	9.32	12.06	9.37667	-0.363083	0.0247251	0.0761516
BC1G_08702	BCIN_12g03830	MAL11	General alpha-glucoside permease	100.94	119.81	102.48	168.49	119.82	122.3	107.743	136.87	0.345208	0.287494	0.46817
BC1G_05489	BCIN_02g00080	MAL61	Maltose permease MAL61	12.8	16.34	11.17	21.55	67.57	49.82	13.4367	46.3133	1.78525	5.45e-07	5.76e-06
BC1G_03637	BCIN_10g04830	sut1	General alpha-glucoside permease	82.6	76.44	60.46	51.83	88.91	93.26	73.1667	78	0.0922876	0.850519	0.921822
BC1G_10946	BCIN_16g03430	sut1	General alpha-glucoside permease	22.6	35.47	29.13	16.13	30.03	22.6	29.0667	22.92	-0.342759	0.0516152	0.134635
Beta-glucosidases
BC1G_07110	BCIN_09g02640	bglG	Probable beta-glucosidase G	4.74	5.94	6.02	5.58	8.88	6.12	5.56667	6.86	0.301395	0.442374	0.622606
BC1G_07622	BCIN_09g06990	bglM	Probable beta-glucosidase M	6.54	8.61	6.51	6.91	11.53	11.13	7.22	9.85667	0.449101	0.180594	0.339663
BC1G_10231	BCIN_10g05630	bglF	Probable beta-glucosidase F	11.68	16.97	16.23	7.2	11.69	7.63	14.96	8.84	-0.758992	0.000121433	0.000843347
BC1G_10877	BCIN_16g03980	bgl11	Beta-glucosidase 11	20.07	35.79	28.79	47.73	119.77	99.88	28.2167	89.1267	1.65931	5.61e-07	5.91e-06
BC1G_11255	BCIN_07g06700	bgl1B	Beta-glucosidase 1B	1.62	1.9	1.72	3.79	10.3	8.32	1.74667	7.47	2.0965	5.23e-09	7.01e-08
BC1G_14164	BCIN_15g02440	bglL	Probable beta-glucosidase L	2.35	3.42	3.01	3.4	4.32	4.02	2.92667	3.91333	0.41914	0.210236	0.378563
BC1G_14786	BCIN_02g03090	bgl1A	Beta-glucosidase 1A	18.75	25.58	24.68	28.66	27.09	26.13	23.0033	27.2933	0.246706	0.498465	0.674162

## Sheet: Table S2.2
Table S2.2. Genes involved in the metabolic pathways related to acetyl-CoA biosynthesis and transportation were identified in B.cinerea TB-31 and ΔBclae1.
B.cinerea B05.10 Gene ID		Protein name	Annotation
Old_locus_tag	New_locus_tag			TB-31-1_fpkm	TB-31-2_fpkm	TB-31-3_fpkm	ΔBcLaeA-1_fpkm	ΔBcLaeA-2_fpkm	ΔBcLaeA-3_fpkm	TB-31_mean	ΔBcLaeA_mean	log2(fc)	PValue	FDR
Glycolysis
BC1G_05322	BCIN_01g09990	HXK	Hexokinase-1	17.11	13.43	19.32	18.35	7.47	6.79	16.62	10.87	-0.612568	0.0527496	0.136975
BC1G_12086	BCIN_11g05700		Hexokinase	291.93	220.71	240.08	203.33	228.9	272.39	250.907	234.873	-0.0952679	0.273739	0.45347
BC1G_12178	BCIN_09g04170		Glucokinase	26.41	20.87	32.23	23	23.71	23.94	26.5033	23.55	-0.170447	0.1543	0.302035
BC1G_15108	BCIN_15g04970	GPI	Glucose-6-phosphate isomerase	97.25	76.97	95.58	76.65	110.32	99.16	89.9333	95.3767	0.0847804	0.8669	0.929392
BC1G_10994	BCIN_08g06300	PFK	6-phosphofructokinase subunit alpha	19.81	20.29	28.03	26.07	30.71	22.06	22.71	26.28	0.210638	0.660159	0.799334
BC1G_08819	BCIN_08g04730	FBP1	Fructose-1,6-bisphosphatase	109.92	116.34	115.11	176.47	160.79	129.76	113.79	155.673	0.452148	0.0808862	0.188745
BC1G_04836	BCIN_11g03090	ALDOA	Fructose-bisphosphate aldolase	565.09	598.54	592.76	486.98	616.61	555.15	585.463	552.913	-0.0825255	0.175949	0.333518
BC1G_08882	BCIN_08g05220	TPI	Triosephosphate isomerase	384.78	279.56	318.6	322.86	383.23	440.05	327.647	382.047	0.221608	0.713773	0.837182
BC1G_11968	BCIN_15g02120	GAPDH	Glyceraldehyde-3-phosphate dehydrogenase	3959.84	3024.01	3152.78	1535.44	1927.95	2011.1	3378.88	1824.83	-0.888782	2.09e-07	2.32e-06
BC1G_09523	BCIN_09g05560		Glyceraldehyde-3-phosphate dehydrogenase	5.55	5.11	3.9	2.22	5.11	5.95	4.85333	4.42667	-0.132755	0.4191	0.600928
BC1G_12890	BCIN_11g06240	PGK	Phosphoglycerate kinase	724.49	573.58	596.97	332.1	373.11	453.26	631.68	386.157	-0.710008	2.97e-05	0.000234676
BC1G_07689	BCIN_09g06520	PGAM	phosphoglycerate mutase	44.14	39.35	47.61	50.59	63.73	63.21	43.7	59.1767	0.437395	0.0771413	0.182493
BC1G_03837	BCIN_04g05860		phosphoglycerate mutase	57.04	43.46	42.77	32.91	44.37	49.73	47.7567	42.3367	-0.173794	0.176179	0.333679
BC1G_11392	BCIN_02g06270		2,3-bisphosphoglycerate-independent phosphoglycerate mutase	181.91	143.14	154.66	90.48	91.5	93.45	159.903	91.81	-0.800477	4.47e-07	4.79e-06
BC1G_00350	BCIN_01g06450	ENO	Enolase	2583.09	2220.13	2416.32	1417.04	1565.2	1596.87	2406.51	1526.37	-0.65684	1.93e-06	1.87e-05
BC1G_05305	BCIN_01g10100	PYK	Pyruvate kinase	1122.81	993.86	913.26	689.43	645.25	696.27	1009.98	676.983	-0.57713	0.000146196	0.000998546
Pentose phosphate pathway
BC1G_08348	BCIN_01g09650	G6PD	Glucose-6-phosphate 1-dehydrogenase	223.38	197.66	212.37	189	203.71	224.58	211.137	205.763	-0.0371912	0.342601	0.526238
BC1G_02744	BCIN_07g02610	PGD	6-phosphogluconate dehydrogenase, decarboxylating 2	1091.25	922.43	876.5	702.91	891.73	926.09	963.393	840.243	-0.197318	0.0992407	0.218998
BC1G_03095	BCIN_12g02170	RPI	Ribose-5-phosphate isomerase	85.3	82.5	77.66	74.77	90.62	89.12	81.82	84.8367	0.0522344	0.654422	0.795478
BC1G_02529	BCIN_02g02110	RPE	Ribulose-phosphate 3-epimerase	163.94	124.47	134.99	83.95	112.93	145.3	141.133	114.06	-0.307266	0.0608818	0.152791
BC1G_00555	BCIN_03g03360	TAL	Transaldolase	421.44	407.7	424.29	522.53	601.62	586.23	417.81	570.127	0.448435	0.0317984	0.0926512
BC1G_00585	BCIN_03g03550	TKT	Transketolase	7.1	8.99	9.07	6.94	11.73	8.93	8.38667	9.2	0.133536	0.986215	0.993342
BC1G_08475	BCIN_14g01980		Probable transketolase	322.79	366.91	372.51	572.1	714.31	670.66	354.07	652.357	0.881626	1.42e-06	1.4e-05
BC1G_01045	BCIN_06g00790	PRPS	Ribose-phosphate pyrophosphokinase 1	21.03	19.17	26.11	72.23	33.9	37.72	22.1033	47.95	1.11727	0.00092668	0.00506757
BC1G_01835	BCIN_05g05580		Ribose-phosphate pyrophosphokinase 5	11.41	12.75	17.02	41.07	20.51	17.3	13.7267	26.2933	0.937716	0.010406	0.0381924
BC1G_04262	BCIN_04g05060		Ribose-phosphate pyrophosphokinase 3	41.95	45.24	52.15	100.87	64.57	63	46.4467	76.1467	0.713206	0.0138082	0.0478933
TCA cycle
BC1G_02443	BCIN_02g02750	CS	Citrate synthase	555.2	446.36	445.13	508.34	442.28	540.21	482.23	496.943	0.0433599	0.706283	0.831979
BC1G_05989	BCIN_13g02440	ACLY	Probable ATP-citrate synthase subunit 1	394.58	541.46	535.11	883.85	516.53	426.84	490.383	609.073	0.312706	0.458594	0.637173
BC1G_05991	BCIN_13g02430		Probable ATP-citrate synthase subunit 2	1382.94	1212.06	1211.96	1251.48	815.3	945.63	1268.99	1004.14	-0.337721	0.0536622	0.138793
BC1G_04169	BCIN_04g04360	ACO	Aconitate hydratase	12.27	19.45	19.41	44.13	33.27	24.22	17.0433	33.8733	0.990942	0.00127796	0.00669535
BC1G_04169	BCIN_04g04360		Probable aconitate hydratase 2	12.27	19.45	19.41	44.13	33.27	24.22	17.0433	33.8733	0.990942	0.00127796	0.00669535
BC1G_07285	BCIN_07g04280	IDH	Isocitrate dehydrogenase [NAD] subunit 2	224.58	208.23	193.15	250.59	226.59	239.41	208.653	238.863	0.195077	0.674324	0.809365
BC1G_00206	BCIN_01g07460		Isocitrate dehydrogenase [NAD] subunit 1	251.42	198.55	207.49	243.56	162.3	245.24	219.153	217.033	-0.014024	0.59986	0.753644
BC1G_12439	BCIN_05g01360	OGDH	2-oxoglutarate dehydrogenase	57.46	73.83	72.53	88.31	79.45	61.06	67.94	76.2733	0.166918	0.799086	0.890007
BC1G_11376	BCIN_02g06400	DLDH	Dihydrolipoyl dehydrogenase	168.86	197.05	185.25	232.89	213.01	195.8	183.72	213.9	0.219428	0.559704	0.723127
BC1G_11314	BCIN_02g06820	DLST	2-oxoglutarate dehydrogenase E2 component	345.98	301.86	293.92	295.9	263.86	350.36	313.92	303.373	-0.0493027	0.399231	0.581974
BC1G_05074	BCIN_10g01530	SUCL	Probable succinyl-CoA ligase [GDP-forming] subunit alpha	529.12	387.88	422.53	341.29	242.71	422.89	446.51	335.63	-0.411821	0.0392859	0.109836
BC1G_07795	BCIN_15g01180	SDH	Probable succinate dehydrogenase [ubiquinone] flavoprotein subunit	411.33	317.02	411.28	439.84	158.69	362.19	379.877	320.24	-0.246378	0.309335	0.49215
BC1G_12973	BCIN_09g03220	FH	Fumarate hydratase, mitochondrial	79.42	89.46	97.16	123.64	87.94	73.55	88.68	95.0433	0.0999767	0.980696	0.990437
BC1G_07409	BCIN_12g05210	MDH	Malate dehydrogenase, mitochondrial	199.68	244.37	241.01	347.03	359.59	302.88	228.353	336.5	0.559339	0.0109097	0.0396526
BC1G_10724	BCIN_16g04800		Malate dehydrogenase, mitochondrial	286.45	273.16	272.65	321.17	411.55	396.04	277.42	376.253	0.439633	0.0621748	0.15512
Acetyl-CoA biosynthesis
BC1G_11347	BCIN_02g06580	PDC	Pyruvate decarboxylase	11.35	12.17	14.16	10.83	11.78	9.88	12.56	10.83	-0.213803	0.0734986	0.175994
BC1G_06362	BCIN_13g05810	ALDH	Aldehyde dehydrogenase	385.34	430.56	399.79	554.02	968.64	791.43	405.23	771.363	0.92867	0.000105863	0.000742429
BC1G_02079	BCIN_03g01130		Aldehyde dehydrogenase	46.25	45.68	43.18	60.87	87.51	80.54	45.0367	76.3067	0.760709	0.000500758	0.00298487
BC1G_07090	BCIN_09g02790	ACS	Acetyl-coenzyme A synthetase	45.4	50.37	45.76	99.83	126.94	103.69	47.1767	110.153	1.22337	3.21e-11	5.32e-10
BC1G_02852	BCIN_07g01890	PDH	Pyruvate dehydrogenase E1 component subunit alpha	393.3	433.19	412.01	505.01	421.88	391.97	412.833	439.62	0.0906976	0.905456	0.95258
BC1G_08794	BCIN_08g04540		Pyruvate dehydrogenase E1 component subunit beta	106.9	159.31	153.88	227.98	176.31	152.59	140.03	185.627	0.406668	0.208215	0.375716
BC1G_13687	BCIN_12g05730		Dihydrolipoyllysine-residue acetyltransferase component of pyruvate dehydrogenase complex	177.05	221.9	211.09	298.9	239.67	204.54	203.347	247.703	0.284672	0.417747	0.599633
BC1G_11376	BCIN_02g06400		Dihydrolipoyl dehydrogenase	168.86	197.05	185.25	232.89	213.01	195.8	183.72	213.9	0.219428	0.559704	0.723127
Carnitine shuttle system
BC1G_14666	BCIN_06g07240	CRC	Mitochondrial carnitine carrier	43.48	44.86	44.25	39.88	60.85	51.07	44.1967	50.6	0.1952	0.727876	0.845953
BC1G_14516	BCIN_03g07910	CAT	Mitochondrial carnitine O-acetyltransferase	64.92	52.75	54.02	68.19	79.82	83.05	57.23	77.02	0.428462	0.101375	0.222161
BC1G_02490	BCIN_02g02420	YAT	Putative carnitine O-acetyltransferase	7.99	11.92	10.84	17.03	20.97	17.05	10.25	18.35	0.840156	0.000487505	0.00291198
Peroxisomal beta-oxidation
BC1G_07557	BCIN_08g03980	ACL	Putative acyl-CoA synthetase YngI	6.29	5.99	6.59	5.48	9.82	7.3	6.29	7.53333	0.260228	0.58002	0.739298
BC1G_14541	BCIN_15g04320		Putative acyl-CoA synthetase YngI	0.8	1.13	0.73	0.7	1.14	0.94	0.886667	0.926667	0.0636586	0.864467	0.927696
BC1G_15689	BCIN_07g04170	ACSL	Long-chain-fatty-acid--CoA ligase 1	75.18	81.97	95.38	76.65	75.92	61.94	84.1767	71.5033	-0.23541	0.0573027	0.145806
BC1G_07013	BCIN_04g00760		Long chain acyl-CoA synthetase 7, peroxisomal	26.84	39.33	38.74	49.06	58.4	40.34	34.97	49.2667	0.494494	0.0815523	0.189708
BC1G_08482	BCIN_14g02030	ACOX	Peroxisomal acyl-coenzyme A oxidase 1	32.3	33.63	29.16	29.82	31.23	28.31	31.6967	29.7867	-0.0896644	0.2217	0.393881
BC1G_08167	BCIN_16g02260	ECI	Peroxisomal 3,2-trans-enoyl-CoA isomerase	105.13	111.7	101.31	81.66	114.07	124	106.047	106.577	0.00719234	0.531527	0.701434
BC1G_10889	BCIN_16g03900		3,2-trans-enoyl-CoA isomerase	27.23	22.84	27.11	18.38	23.05	27.92	25.7267	23.1167	-0.154331	0.163905	0.316025
BC1G_13290	BCIN_01g04960	HADH	3-ketoacyl-CoA thiolase B, peroxisomal	6.72	6.74	7.41	5.29	6.54	6.64	6.95667	6.15667	-0.176247	0.154489	0.302294
BC1G_03480	BCIN_12g00940		3-ketoacyl-CoA thiolase B, peroxisomal	43.85	56.04	50.5	67.93	97.7	73.62	50.13	79.75	0.66981	0.00449952	0.0194714
BC1G_00632	BCIN_03g03940		3-ketoacyl-CoA thiolase, peroxisomal	152.53	136.47	117.48	98.41	142.48	159.74	135.493	133.543	-0.0209139	0.483654	0.660465
Mitochondrial beta-oxidation
BC1G_13535	BCIN_02g07220	ACAD	Acyl-CoA dehydrogenase	52.31	55.62	47.9	50.82	78.46	64.73	51.9433	64.67	0.316158	0.341826	0.525384
BC1G_11641	BCIN_07g06070		Probable acyl-CoA dehydrogenase fadE25	19.64	17.43	15.9	21.48	24.64	27.9	17.6567	24.6733	0.48274	0.0732214	0.175471
BC1G_02655	BCIN_07g03290		Acyl-CoA dehydrogenase fadE12	8.19	8.12	6.66	8.98	9.9	11.85	7.65667	10.2433	0.419897	0.181738	0.341243
BC1G_09232	BCIN_16g03180		Acyl-CoA dehydrogenase family member 11	80.96	87.75	75.46	88.18	125.38	143.98	81.39	119.18	0.550219	0.0445006	0.120411
BC1G_14434	BCIN_06g04120	ACADL	Long-chain specific acyl-CoA dehydrogenase, mitochondrial	18.31	16.36	15.57	9.7	14.47	16.02	16.7467	13.3967	-0.322	0.0440002	0.119532
BC1G_07476	BCIN_12g04690	ACADSB	Short/branched chain specific acyl-CoA dehydrogenase, mitochondrial	23.3	31.33	28.44	35.39	58.25	43.52	27.69	45.72	0.72346	0.00538591	0.022456
BC1G_01837	BCIN_05g05560	ECH	Enoyl-CoA hydratase, mitochondrial	5.12	5.82	5.18	5.73	14.45	12.96	5.37333	11.0467	1.03972	0.0029265	0.0135758
BC1G_03078	BCIN_12g02080		Putative enoyl-CoA hydratase/isomerase yngF	9.84	11.8	9.63	13.34	27.37	19.91	10.4233	20.2067	0.955015	0.00159244	0.0080781
BC1G_00915	BCIN_03g05840		Probable enoyl-CoA hydratase, mitochondrial	68.63	58.15	53.4	64.31	104.29	102.21	60.06	90.27	0.587842	0.0436484	0.118738
BC1G_11581	BCIN_15g05380		Enoyl-CoA hydratase, mitochondrial	257.45	248.39	223.21	157.9	221.13	232.47	243.017	203.833	-0.253665	0.0480431	0.127479
BC1G_01675	BCIN_05g06820	HADH	3-hydroxyacyl-CoA dehydrogenase type-2	211.74	128.42	125.64	99.23	136.35	176.26	155.267	137.28	-0.177627	0.259218	0.437579
Glyoxylate cycle
BC1G_13616	BCIN_09g01320	ICL	Isocitrate lyase	111.04	129.21	121.86	12.84	19.24	15.28	120.703	15.7867	-2.93469	2.6e-62	3.28e-60
BC1G_09443	BCIN_09g06110	MLS	Malate synthase, glyoxysomal	255.61	259.91	269.6	143.62	223.44	170.96	261.707	179.34	-0.545253	0.000217768	0.00142255
CoA biosynthesis
BC1G_01210	BCIN_06g01960	PANK	Pantothenate kinase	15.91	18.45	21.59	27.29	30.08	19.32	18.65	25.5633	0.4549	0.131861	0.269637
BC1G_02344	BCIN_06g04980	PPCS	Phosphopantothenate--cysteine ligase CAB2	22.02	25.09	26.97	17.35	23.85	20.26	24.6933	20.4867	-0.269436	0.0399217	0.111108
BC1G_09191	BCIN_16g02860	DCAK	Dephospho-CoA kinase CAB5	22.72	21.34	16.2	12.11	26.93	27.19	20.0867	22.0767	0.136284	0.981364	0.990545
Fatty acid biosynthesis
BC1G_14055	BCIN_01g00440	FASN	Fatty acid synthase subunit alpha	26.75	34.72	36.77	115.89	57.89	51.99	32.7467	75.2567	1.20047	0.000393171	0.00240089
BC1G_14051	BCIN_01g00450		Fatty acid synthase subunit beta	35.2	40.65	42.25	137.22	68.84	60.91	39.3667	88.99	1.17667	0.000440718	0.00265873
BC1G_13188	BCIN_04g00210	MCAT	[acyl-carrier-protein] S-malonyltransferase	6.62	7.55	7.21	9.86	11.92	10.35	7.12667	10.71	0.587659	0.0170491	0.0569268

## Sheet: Table S2.3
Table S2.3. The genes involved in the ABA biosynthetic pathway were were identified in B.cinerea TB-31 and ΔBclae1.
B.cinerea B05.10 Gene ID		Protein name	Annotation
Old_locus_tag	New_locus_tag			TB-31-1_fpkm	TB-31-2_fpkm	TB-31-3_fpkm	ΔBcLaeA-1_fpkm	ΔBcLaeA-2_fpkm	ΔBcLaeA-3_fpkm	TB-31_mean	ΔBcLaeA_mean	log2(fc)	PValue	FDR
BC1G_02275	BCIN_06g05400	ACAT	Acetyl-CoA acetyltransferase	19.44	22.49	23.29	27.78	44.31	31.4	21.74	34.4967	0.666105	0.00871336	0.0330215
BC1G_08841	BCIN_08g04860	AACS	Acetoacetyl-CoA synthetase	4.17	5.11	5.19	9.86	8.77	7.15	4.82333	8.59333	0.833187	0.00136823	0.00708463
BC1G_02728	BCIN_07g02750		Acetoacetyl-CoA synthetase	7.05	10.97	12.55	16.87	25.5	17.49	10.19	19.9533	0.969476	0.000589689	0.00342803
BC1G_09652	BCIN_11g00330	HMGCS	Hydroxymethylglutaryl-CoA synthase	457.59	597.69	626.17	605.38	340.56	293.96	560.483	413.3	-0.439482	0.0661801	0.162662
BC1G_01518	BCIN_05g03150	HMGCR	3-hydroxy-3-methylglutaryl-coenzyme A reductase	285.9	347.12	336.93	246.99	145.88	118.38	323.317	170.417	-0.923881	0.000309469	0.00193713
BC1G_01429	BCIN_05g03770	MVK	Mevalonate kinase	64.85	80.2	77.2	53.27	38.33	33.3	74.0833	41.6333	-0.83141	0.000214783	0.00140612
BC1G_07491	BCIN_12g04570	PMVK	Probable phosphomevalonate kinase	37.81	51.13	49.66	48.06	51.05	44.86	46.2	47.99	0.054841	0.726012	0.845005
BC1G_14194	BCIN_04g01890	MVD	Diphosphomevalonate decarboxylase	302.51	279.22	268.99	237.61	238.39	284.34	283.573	253.447	-0.16204	0.113404	0.241837
BC1G_11480	BCIN_12g01780	IDI	Isopentenyl-diphosphate Delta-isomerase	154.67	142.64	161.25	112.45	127.83	133.48	152.853	124.587	-0.294998	0.0102955	0.0378563
BC1G_09058	BCIN_14g01170	GGS1	geranylgeranyl pyrophosphate synthase	44.5	45.18	44.6	42.69	45.41	45.75	44.76	44.6167	-0.0046273	0.43121	0.612141
BC1G_02940	BCIN_15g03120	FPPS	Farnesyl pyrophosphate synthase	371.81	315.81	277.79	201.83	184.25	233.93	321.803	206.67	-0.63885	0.000264934	0.00169827
BC1G_07529	BCIN_08g03830	ABA4	ABA4 protein	139.15	154.93	123.6	12.32	22.02	25.13	139.227	19.8233	-2.81216	9.74e-32	4.87e-30
BC1G_07530	BCIN_08g03840	ABA2	cytochrome P450 monoxygenase	646.87	716.75	635.87	221.23	310.21	301.86	666.497	277.767	-1.26272	8.57e-15	1.85e-13
BC1G_07531	BCIN_08g03850	ABA1	cytochrome P450 monooxygenase	1853.98	1910.89	1462.67	190.87	307.03	371.58	1742.51	289.827	-2.58791	4.37e-28	1.84e-26
BC1G_07534	BCIN_08g03880	ABA3	ABA3 protein	503.58	569.75	437.38	34.07	57.91	66.28	503.57	52.7533	-3.25486	1.47e-43	1.04e-41

## Sheet: Table S2.4
Table S2.4. Key enzyme genes involved in secondary metabolic synthesis were identified in B. cinerea TB-31 and ΔBclae1.
B.cinerea B05.10 Gene ID		Protein name
Old_locus_tag	New_locus_tag		TB-31-1_fpkm	TB-31-2_fpkm	TB-31-3_fpkm	ΔBcLaeA-1_fpkm	ΔBcLaeA-2_fpkm	ΔBcLaeA-3_fpkm	log2(fc)	PValue	FDR
BC1G_16381	BCIN_12g06390	BcSTC1	383.01	465.69	354.9	19.52	15.89	13.7	-4.6152	4.05e-101	1.35e-98
BC1G_09560	BCIN_08g02350	BcSTC2	1.55	1.03	1.43	1.08	1.15	1.28	-0.192131	0.381246	0.56558
BC1G_06357	BCIN_13g05830	BcSTC3	5.74	5.95	6.59	12.89	10.71	14.47	1.05839	2.19e-05	0.000177069
BC1G_14308	BCIN_04g03550	BcSTC4	75.41	124.96	106.78	290.77	125.77	100.56	0.7515	0.0693877	0.168507
BC1G_10537	BCIN_01g03520	BcSTC5	2.52	13.11	3.26	5.63	4.18	5.43	-0.30976	0.387333	0.570809
BC1G_13295	BCIN_01g04920	BcDTC1	0.31	0.34	0.24	0.64	0.77	0.63	1.19669	0.00632765	0.0255644
BC1G_06751	BCIN_08g03560	BcDTC3	0.38	0.4	0.26	0.35	0.32	0.24	-0.192645	0.486773	0.663515
BC1G_01824	BCIN_05g05660	BcPAX1	0	0	0.21	0	0.06	0.24	0.514573	0.830206	0.911159
BC1G_13907	BCIN_01g04550	BcPHS1	31.11	21.27	38.35	33.46	18.44	26.72	-0.206683	0.291239	0.472662
BC1G_09042	BCIN_14g01290	BcPKS11	1.31	1.56	1.53	1.78	1.53	1.38	0.0920844	0.908733	0.953772
BC1G_08227	BCIN_16g01830	BcPKS14	0.95	1.26	1.26	0.87	0.61	0.72	-0.657432	0.00642853	0.025876
BC1G_01752	BCIN_05g06220	BcPKS15	0.42	0.37	0.44	0.28	0.22	0.28	-0.657112	0.0235102	0.0733515
BC1G_10685	BCIN_16g05050	BcPKS16	1.35	0.29	0.83	0.57	0.7	0.68	-0.341037	0.399861	0.582504
BC1G_10687	BCIN_16g05040		0.03	0.04	0.02	0.07	0.08	0.1	1.47393	0.0567224	0.144789
BC1G_01954	BCIN_03g02000	BcPKS17	9.65	7.32	7.68	4.7	4.69	7.21	-0.570404	0.0130815	0.0458541
BC1G_16074	BCIN_08g00290	BcPKS19	4.75	6.25	6.58	2.83	2.77	1.98	-1.21367	4.23e-09	5.73e-08
BC1G_07030	BCIN_04g00640	BcPKS20	0.6	0.72	0.7	0.36	0.49	0.23	-0.903324	0.00130128	0.0067967
BC1G_13366	BCIN_14g00600	PKS1	0.3	0.43	0.38	0.24	0.26	0.29	-0.490635	0.0730264	0.175214
BC1G_02586	BCIN_02g01680	PKS2	0.16	0.1	0.18	0.17	0.18	0.17	0.241008	0.768027	0.873029
BC1G_02704	BCIN_07g02920	PKS8	13.89	17.57	15.1	3.98	4.55	3.12	-1.99876	2.63e-25	9.86e-24
BC1G_15839	BCIN_01g00090	PKS9	114	114.94	119.83	74.9	68.51	51.97	-0.835993	2.02e-06	1.95e-05
BC1G_04310	BCIN_13g01510	PKS10	0.46	0.45	0.48	0.44	0.59	0.41	0.0509839	0.800168	0.890503
BC1G_06876	BCIN_02g08770	PKS12	0.75	0.77	0.91	0.95	0.86	0.8	0.103093	0.947727	0.974891
BC1G_14497	BCIN_03g08050	PKS13	40.94	73.27	65.28	38.54	22.95	14.38	-1.2423	8.62e-05	0.000614542
BC1G_06884	BCIN_02g08830	PKS18	0.94	1.61	1.42	2.03	2.21	1.59	0.554357	0.0883497	0.201314
BC1G_13114	BCIN_05g08400	PKS21	5.12	4.53	5.35	3.46	4.51	3.43	-0.395929	0.00547351	0.0227895
BC1G_06032	BCIN_13g02130	CHS1	18.4	21.92	25.28	17.52	21.32	15.91	-0.260837	0.0516553	0.134695
BC1G_00695	BCIN_03g04360	BcPKS3	1.33	1.56	1.39	1.8	1.67	1.52	0.221429	0.620292	0.768838
BC1G_04786	BCIN_11g02700	BcPKS4	2.41	3.2	2.66	2.46	3.76	3.71	0.263906	0.541928	0.709491
BC1G_15479	BCIN_01g11550	BcPKS5	1.71	1.87	1.85	2.14	2.62	2.24	0.366403	0.167069	0.320374
BC1G_15702	BCIN_10g00040	BcPKS7	0	0.01	0.01	0.05	0.05	0.08	3.16993	0.00195171	0.0095921
BC1G_16087	BCIN_01g00060	PKS6	88.13	115.09	112.24	76.33	67.63	48.45	-0.713273	0.000257195	0.00165486
BC1G_15494	BCIN_01g11450	BcNRPS7	0.94	0.97	1.11	0.89	1.4	0.85	0.056216	0.805982	0.893325
BC1G_04782	BCIN_11g02650	BcNRPS8	0.27	0.26	0.22	0.44	0.36	0.33	0.59136	0.264364	0.442898
BC1G_09041	BCIN_14g01300	BcNRPS9	1.79	1.75	1.97	2.46	3.02	2.31	0.499571	0.0410778	0.113472
BC1G_07441	BCIN_12g04980	NRPS1	0.43	0.59	0.77	0.35	0.28	0.28	-0.976021	0.00362177	0.0161872
BC1G_03511	BCIN_12g00690	NRPS2	2.54	2.52	2.94	2.66	3.34	2.44	0.077243	0.798562	0.889625
BC1G_10928	BCIN_16g03570	NRPS3	0.88	1.4	1.48	1.57	1.99	1.36	0.387926	0.271753	0.45151
BC1G_02495	BCIN_02g02380	NRPS4	2.67	2.93	2.49	2.12	2.11	2.32	-0.304645	0.0298133	0.0881039
BC1G_10622	BCIN_04g01390	NRPS5	1.33	1.33	1.04	0.33	0.54	0.78	-1.16506	0.000146029	0.000998454
BC1G_10567	BCIN_01g03730	NRPS6	1.54	1.59	1.33	1.11	1.28	1.05	-0.374635	0.0256568	0.078399
BC1G_08209	BCIN_16g01940	DMATS1	0	0	0	0.41	0.41	0.19	8.39518	9.94e-05	0.000700998

## Sheet: Table S2.5
Table S2.5. Genes involved in light response genes and pigment genes were identified in B.cinerea TB-31 and ΔBclae1.
B.cinerea B05.10 Gene ID		Protein name	Annotation
Old_locus_tag	New_locus_tag			TB-31-1_fpkm	TB-31-2_fpkm	TB-31-3_fpkm	ΔBcLaeA-1_fpkm	ΔBcLaeA-2_fpkm	ΔBcLaeA-3_fpkm	TB-31_mean	ΔBcLaeA_mean	log2(fc)	PValue	FDR
BC1G_13505	BCIN_02g07400	Bcwcl1	Transcription factor forming the WHITE COLLAR complex	4.74	6.39	8.06	10.98	11.1	7.61	6.39667	9.89667	0.629622	0.0345682	0.0990366
BC1G_01840	BCIN_05g05530	Bcwcl2	Transcription factor forming the WHITE COLLAR complex	36.25	29.8	41.04	29.31	24.67	28.03	35.6967	27.3367	-0.384952	0.0147114	0.050471
BC1G_10441	BCIN_14g03930	Bcltf1	light-responsive transcription factor	53.21	53.43	96.01	138.73	21.89	53.5	67.55	71.3733	0.0794294	0.983021	0.991541
BC1G_08188	BCIN_16g02090	Bcltf2	light-responsive transcription factor	3	3.15	5.34	0.99	0.94	1.14	3.83	1.02333	-1.90407	1.21e-11	2.08e-10
BC1G_04022	BCIN_11g01720	Bcltf3	light-responsive transcription factor	19.13	19.29	31.65	17.7	13.28	11.26	23.3567	14.08	-0.730187	0.00187013	0.00926331
BC1G_13162	BCIN_05g08060	Bccry1	putative UV light–sensing cryptochrome	2.91	1.19	2.64	2.52	0.68	2.17	2.24667	1.79	-0.327827	0.371113	0.554935
BC1G_08145	BCIN_09g01620	Bccry2	putative UV light–sensing cryptochrome	13.22	6.55	24.39	63.25	3.26	41.88	14.72	36.13	1.29542	0.270631	0.45025
BC1G_02456	BCIN_02g02670	Bop1	opsin-like protein	46.23	31.63	53.91	43.47	66.66	72.66	43.9233	60.93	0.472165	0.171133	0.326339
BC1G_08283	BCIN_01g09230	Bcphy2	putative red light–sensing phytochrome	32.42	18.92	62.69	116.68	9.5	49.89	38.01	58.69	0.626736	0.572946	0.734412
BC1G_14497	BCIN_03g08050	Bcpks13	polyketide synthase, putatively involved in melanin biosynthesis	40.94	73.27	65.28	38.54	22.95	14.38	59.83	25.29	-1.2423	8.62e-05	0.000614542
BC1G_01105	BCIN_06g01280	BcfluG	early regulator of asexual development	6.97	8.21	8.4	9.64	10.8	8.82	7.86	9.75333	0.311366	0.301967	0.484238
BC1G_04445	BCIN_04g03080	srr1	regulating the circadian clock	2.35	1.38	1.67	1.35	1.4	2.09	1.8	1.61333	-0.157952	0.433485	0.614239
