# Supplementary material for: The BcLAE1 is involved in the regulation of ABA biosynthesis in Botrytis cinerea TB-31
Source: Front Microbiol. 2022 Aug 4;13:969499. doi: 10.3389/fmicb.2022.969499 (PMC9386520; doi:10.3389/fmicb.2022.969499)
Supplement: Supplementary file 1 [file Data_Sheet_1.zip › Table-S3(TB-31-vs-añBcLae1filter.annot(FPKMú╛1ú1⁄4log╪¡FC╪¡ú╛1ú⌐).xlsx]

## Sheet: TB-31-vs-ΔBcLae1filter.annot(FP
Table S4. Differential transcript level genes of B.cinerea TB-31 VS ΔBclae1 (log2 |fold change| ≥ 1,FPKM ≥ 1).
id	old_locus_tag	TB-31-1_count	TB-31-2_count	TB-31-3_count	KOBcLaeA-1_count	KOBcLaeA-2_count	KOBcLaeA-3_count	TB-31-1_fpkm	TB-31-2_fpkm	TB-31-3_fpkm	KOBcLaeA-1_fpkm	KOBcLaeA-2_fpkm	KOBcLaeA-3_fpkm	TB-31_mean	KOBcLaeA_mean	log2(fc)	PValue	FDR	Symbol	Description	KEGG_A_class	KEGG_B_class	Pathway	K_ID	GO Component	GO Function	GO Process
BCIN_01g01440	BC1G_05880	15695	16634	13061	36	28	38	637.13	579.33	536.42	1.5	0.92	1.33	584.293	1.25	-8.86862	4.24e-281	5.08e-277	tfdA	similar to alpha-ketoglutarate-dependent taurine dioxygenase [Botrytis cinerea T4]	-	-	-	-	-	GO:0016491//oxidoreductase activity	GO:0055114//oxidation-reduction process
BCIN_12g01150	BC1G_03456	10364	11453	8554	90	145	129	309.9	293.81	258.78	2.75	3.53	3.33	287.497	3.20333	-6.48783	7.08e-250	4.24e-246	--	ribosome-recycling factor protein [Rutstroemia sp. NJR-2017a BBW]	-	-	-	-	-	-	-
BCIN_06g03730	BC1G_05659	7139	8083	6761	151	233	200	819.4	795.97	785.12	17.74	21.75	19.79	800.163	19.76	-5.33964	5.48e-221	2.19e-217	--	hypothetical protein BCIN_06g03730 [Botrytis cinerea B05.10]	-	-	-	-	-	-	-
BCIN_10g02710	BC1G_04685	82	82	66	3916	5337	5624	1.59	1.37	1.3	77.81	84.27	94.12	1.42	85.4	5.91027	4.27e-174	1.28e-170	--	3-hydroxyisobutyrate dehydrogenase protein [Rutstroemia sp. NJR-2017a BVV2]	-	-	-	-	-	-	-
BCIN_14g03310	BC1G_12003	152	193	174	5182	7867	8081	9.51	10.32	10.97	330.69	398.92	434.47	10.2667	388.027	5.24012	5.17e-168	1.24e-164	--	Piso0_004736 [Millerozyma farinosa CBS 7064]	-	-	-	-	-	-	-
BCIN_13g02010	BC1G_06046	37	49	44	2387	3052	3077	2.04	2.32	2.45	134.71	136.88	146.27	2.27	139.287	5.93922	1.24e-158	2.47e-155	ARB_05732-1	extracellular serine-rich protein [Marssonina brunnea f. sp. 'multigermtubi' MB_m1]	-	-	-	-	-	-	-
BCIN_13g00950	BC1G_04391	46	56	60	4932	6485	4235	1.76	1.84	2.33	193.62	202.31	140.04	1.97667	178.657	6.49798	8.61e-156	1.47e-152	--	Bgt-3082 [Blumeria graminis f. sp. tritici]	-	-	-	-	-	-	-
BCIN_09g02030	BC1G_11241	21	29	18	2588	3021	2993	0.78	0.92	0.67	97.78	90.7	95.25	0.79	94.5767	6.90349	1.61e-151	2.41e-148	--	hypothetical protein BCIN_09g02030 [Botrytis cinerea B05.10]	-	-	-	-	-	-	-
BCIN_06g00520	BC1G_01013	4657	4280	3213	57	74	68	276.5	218.02	193	3.46	3.57	3.48	229.173	3.50333	-6.03157	3.32e-151	4.42e-148	--	adhesive plaque matrix protein [Rutstroemia sp. NJR-2017a WRK4]	-	-	-	-	-	-	-
BCIN_01g10940	BC1G_05184	104	126	107	2966	3861	3452	3.21	3.33	3.34	93.58	96.8	91.74	3.29333	94.04	4.83565	2.6e-147	3.11e-144	P450	cytochrome p450 protein [Rutstroemia sp. NJR-2017a WRK4]	-	-	-	-	-	GO:0005506//iron ion binding;GO:0016705//oxidoreductase activity, acting on paired donors, with incorporation or reduction of molecular oxygen;GO:0020037//heme binding	GO:0055114//oxidation-reduction process
BCIN_14g03700	BC1G_12055	26	25	19	2641	5030	5098	1.45	1.19	1.07	150.39	227.62	244.52	1.23667	207.51	7.39058	5.67e-147	6.18e-144	--	GNAT family acetyltransferase [Lasallia pustulata]	-	-	-	-	-	GO:0008080//N-acetyltransferase activity	-
BCIN_09g02340	BC1G_07150	81	80	59	3324	4377	4834	2.59	2.2	1.91	108.89	113.94	133.38	2.23333	118.737	5.73242	8.95e-147	8.94e-144	P450	Cytochrome P450 protein [Rutstroemia sp. NJR-2017a BBW]	-	-	-	-	-	GO:0005506//iron ion binding;GO:0016705//oxidoreductase activity, acting on paired donors, with incorporation or reduction of molecular oxygen;GO:0020037//heme binding	GO:0055114//oxidation-reduction process
BCIN_01g04890	BC1G_13301	66	54	62	2613	3727	4099	2.13	1.5	2.03	86.45	97.98	114.22	1.88667	99.55	5.72151	1.17e-134	1.07e-131	cyp-13A3	cytochrome p450 protein [Rutstroemia sp. NJR-2017a WRK4]	-	-	-	-	-	GO:0005506//iron ion binding;GO:0016705//oxidoreductase activity, acting on paired donors, with incorporation or reduction of molecular oxygen;GO:0020037//heme binding	GO:0055114//oxidation-reduction process
BCIN_04g05960	BC1G_03849	6005	6246	4274	97	173	164	226.39	202.03	163.02	3.74	5.3	5.33	197.147	4.79	-5.3631	9.6e-134	8.22e-131	--	serine-threonine rich protein [Rutstroemia sp. NJR-2017a WRK4]	-	-	-	-	-	-	-
BCIN_07g01020	BC1G_05476	78	103	66	2591	3584	2944	3.07	3.48	2.63	104.5	114.87	100.01	3.06	106.46	5.12064	2.26e-133	1.81e-130	--	secretory lipase protein [Rutstroemia sp. NJR-2017a WRK4]	-	-	-	-	-	GO:0004806//triglyceride lipase activity	GO:0016042//lipid catabolic process
BCIN_13g03650	BC1G_04950	171	253	177	4009	5778	5246	10.26	13.02	10.75	246.22	282.01	271.39	11.3433	266.54	4.55444	1.72e-131	1.29e-128	--	Transcription factor MYB3R-3 [Lachnellula suecica]	-	-	-	-	-	GO:0003677//DNA binding	-
BCIN_14g01070	BC1G_15323	4239	4739	5275	126	216	220	211.66	203.02	266.48	6.44	8.77	9.47	227.053	8.22667	-4.78658	5.44e-127	3.84e-124	gutB	GroES-like protein [Glarea lozoyensis ATCC 20868]	-	-	-	-	-	GO:0016491//oxidoreductase activity	GO:0055114//oxidation-reduction process
BCIN_10g00380	BC1G_07326	1713	2369	1913	54	82	90	61.08	72.47	69.01	1.97	2.38	2.77	67.52	2.37333	-4.83033	2.19e-126	1.46e-123	--	hypothetical protein BCIN_10g00380 [Botrytis cinerea B05.10]	-	-	-	-	-	-	-
BCIN_03g05910	BC1G_00926	73	124	82	3248	6278	4300	2.03	2.96	2.31	92.6	142.24	103.26	2.43333	112.7	5.53341	1.77e-124	1.12e-121	--	LPXTG-domain-containing protein [Rutstroemia sp. NJR-2017a WRK4]	-	-	-	-	-	-	-
BCIN_10g00830	0	72	59	47	2513	4416	3133	1.91	1.35	1.26	68.38	95.49	71.81	1.50667	78.56	5.70436	4.69e-122	2.81e-119	apf7	similar to cytochrome P450 monooxygenase [Botrytis cinerea T4]	-	-	-	-	-	GO:0005506//iron ion binding;GO:0016705//oxidoreductase activity, acting on paired donors, with incorporation or reduction of molecular oxygen;GO:0020037//heme binding	GO:0055114//oxidation-reduction process
BCIN_12g00870	BC1G_03487	118	229	122	6404	7718	8296	4.06	6.76	4.25	225.66	216.12	246.23	5.02333	229.337	5.51268	4.29e-117	2.45e-114	aap-2	choline transport protein [Rutstroemia sp. NJR-2017a WRK4]	-	-	-	-	GO:0016020//membrane	GO:0022857//transmembrane transporter activity	GO:0055085//transmembrane transport
BCIN_01g10780	BC1G_05211	50	76	52	1784	3588	2724	1.9	2.47	2	69.26	110.7	89.08	2.12333	89.68	5.40038	1.22e-112	6.64e-110	mlhB	similar to lipase/esterase [Botrytis cinerea T4]	-	-	-	-	-	GO:0016787//hydrolase activity	-
BCIN_06g01930	BC1G_01204	79801	106960	80742	5369	8212	5633	1481.23	1703.34	1516.28	102	123.98	90.14	1566.95	105.373	-3.89438	6.51e-112	3.4e-109	GLOX	Bcgo1 [Botrytis cinerea B05.10]	-	-	-	-	-	GO:0008061//chitin binding	-
BCIN_16g03990	BC1G_10876	1901	2110	1580	57	93	93	72.78	69.3	61.2	2.23	2.9	3.07	67.76	2.73333	-4.6317	3.29e-111	1.65e-108	--	twin-arginine translocation pathway signal protein [Rutstroemia sp. NJR-2017a BBW]	-	-	-	-	-	-	-
BCIN_12g06410	0	10899	15085	9353	498	513	476	333.96	396.57	289.95	15.62	12.79	12.57	340.16	13.66	-4.63818	6.83e-109	3.27e-106	BOT5	Bcbot5 [Botrytis cinerea B05.10]	-	-	-	-	-	GO:0016747//transferase activity, transferring acyl groups other than amino-acyl groups	-
BCIN_02g09240	0	2148	2652	1640	39	83	67	159.34	168.78	123.08	2.96	5.01	4.28	150.4	4.08333	-5.20291	2.46e-106	1.13e-103	--	hypothetical protein BCIN_02g09240 [Botrytis cinerea B05.10]	-	-	-	-	-	-	-
BCIN_12g06430	BC1G_16357	27646	34142	20500	1309	1810	1547	1443.32	1529.28	1082.81	69.95	76.86	69.63	1351.8	72.1467	-4.22781	2.5e-105	1.11e-102	calM	short chain dehydrogenase, partial [Colletotrichum incanum]	-	-	-	-	-	-	-
BCIN_12g01020	BC1G_03473	7049	7191	3759	115	143	128	312.83	273.81	168.78	5.22	5.16	4.9	251.807	5.09333	-5.62756	5.63e-105	2.41e-102	bcpA	Bcoah [Botrytis cinerea B05.10]	Metabolism;Metabolism	Global and overview maps;Carbohydrate metabolism	ko01100//Metabolic pathways;ko00640//Propanoate metabolism	K03417;K03417	-	GO:0003824//catalytic activity	-
BCIN_14g01090	BC1G_15332	37	99	64	2854	4778	3944	0.95	2.18	1.66	75.02	99.8	87.32	1.59667	87.38	5.77417	7.53e-105	3.11e-102	csbC	hexose transporter HXT11 [Sclerotinia borealis F-4128]	-	-	-	-	GO:0016020//membrane;GO:0016021//integral component of membrane	GO:0022857//transmembrane transporter activity	GO:0055085//transmembrane transport
BCIN_05g02770	BC1G_01578	123	165	130	4729	5243	3829	1.96	2.25	2.09	77.02	67.86	52.53	2.1	65.8033	4.9697	1.06e-104	4.22e-102	--	ER lumen retaining receptor protein [Rutstroemia sp. NJR-2017a BBW]	-	-	-	-	-	-	-
BCIN_06g01720	BC1G_01169	9184	10327	10063	495	683	421	516.99	498.76	573.12	28.52	31.27	20.43	529.623	26.74	-4.3079	1.13e-104	4.35e-102	--	hypothetical protein BCIN_06g01720 [Botrytis cinerea B05.10]	-	-	-	-	-	-	-
BCIN_14g04540	BC1G_14280	40	44	31	1166	1511	1448	1.45	1.36	1.13	43.15	44.44	45.14	1.31333	44.2433	5.07416	2.89e-104	1.08e-101	bioF	PLP-dependent transferase [Lepidopterella palustris CBS 459.81]	Metabolism;Metabolism	Global and overview maps;Metabolism of cofactors and vitamins	ko01100//Metabolic pathways;ko00780//Biotin metabolism	K00652;K00652	-	GO:0003824//catalytic activity;GO:0016740//transferase activity;GO:0030170//pyridoxal phosphate binding	GO:0009058//biosynthetic process
BCIN_02g04930	BC1G_14597	9166	11032	8543	829	1184	1027	183.99	189.99	173.5	17.03	19.33	17.77	182.493	18.0433	-3.33831	7.47e-104	2.71e-101	noxA	BcnoxB [Botrytis cinerea B05.10]	Cellular Processes	Transport and catabolism	ko04145//Phagosome	K21421	GO:0016020//membrane	GO:0016491//oxidoreductase activity	GO:0055114//oxidation-reduction process
BCIN_12g05640	BC1G_13696	10	8	8	1317	1969	2023	0.45	0.31	0.36	60.56	71.95	78.36	0.373333	70.29	7.55671	1.65e-103	5.83e-101	ACTTS2	GroES-like protein [Glarea lozoyensis ATCC 20868]	-	-	-	-	-	GO:0016491//oxidoreductase activity	GO:0055114//oxidation-reduction process
BCIN_10g01310	BC1G_05102	11	25	20	1026	1547	1546	0.27	0.53	0.5	25.42	30.51	32.25	0.433333	29.3933	6.08387	3.47e-101	1.19e-98	radE	similar to MFS multidrug transporter [Botrytis cinerea T4]	-	-	-	-	-	-	GO:0055085//transmembrane transport
BCIN_12g06390	BC1G_16381	9138	12950	8369	455	466	379	383.01	465.69	354.9	19.52	15.89	13.7	401.2	16.37	-4.6152	4.05e-101	1.35e-98	BOT2	Bcbot2 [Botrytis cinerea B05.10]	-	-	-	-	-	-	-
BCIN_04g02640	BC1G_04498	70	84	67	1403	2037	2215	2.7	2.78	2.61	55.35	63.86	73.61	2.69667	64.2733	4.57497	6.71e-99	2.18e-96	--	ABC transporter protein [Rutstroemia sp. NJR-2017a BBW]	-	-	-	-	-	-	-
BCIN_01g03770	0	8	13	7	1037	1533	1494	0.38	0.53	0.34	50.59	59.43	61.39	0.416667	57.1367	7.09938	4.38e-96	1.38e-93	--	gnat family acetyltransferase protein [Rutstroemia sp. NJR-2017a BVV2]	-	-	-	-	-	GO:0008080//N-acetyltransferase activity	-
BCIN_01g07330	BC1G_00230	2621	2339	1533	42	61	61	115.99	88.81	68.64	1.9	2.2	2.33	91.1467	2.14333	-5.41026	8.51e-96	2.61e-93	pgaE	Bcpg5 [Botrytis cinerea B05.10]	Metabolism;Metabolism	Global and overview maps;Carbohydrate metabolism	ko01100//Metabolic pathways;ko00040//Pentose and glucuronate interconversions	K01184;K01184	-	GO:0004650//polygalacturonase activity	GO:0005975//carbohydrate metabolic process
BCIN_15g05620	BC1G_11548	20	26	16	1092	1734	2097	0.65	0.68	0.53	31.83	40.08	51.59	0.62	41.1667	6.05306	1.07e-95	3.22e-93	bmr3	similar to MFS multidrug transporter [Botrytis cinerea T4]	-	-	-	-	-	-	GO:0055085//transmembrane transport
BCIN_09g04610	BC1G_09797	313	507	401	6725	10971	12092	10.97	15.53	14.24	247.86	321.03	374.56	13.58	314.483	4.53343	1.87e-95	5.46e-93	qutD	sugar transporter protein [Rutstroemia sp. NJR-2017a BVV2]	-	-	-	-	GO:0016020//membrane;GO:0016021//integral component of membrane	GO:0022857//transmembrane transporter activity	GO:0055085//transmembrane transport
BCIN_04g00780	BC1G_07010	4444	4371	3077	48	119	126	272.75	230.16	191.07	3.02	5.94	6.67	231.327	5.21	-5.4725	1.22e-93	3.48e-91	--	MARVEL-like domain protein [Rutstroemia sp. NJR-2017a WRK4]	-	-	-	-	GO:0016020//membrane	-	-
BCIN_11g01420	BC1G_03990	34	49	34	965	1830	1474	0.53	0.65	0.53	15.35	23.14	19.75	0.57	19.4133	5.08994	5.55e-93	1.55e-90	FUB8	NRPS-like enzyme protein [Rutstroemia sp. NJR-2017a WRK4]	-	-	-	-	-	GO:0003824//catalytic activity;GO:0031177//phosphopantetheine binding	-
BCIN_01g03910	BC1G_12186	644	595	641	10338	19463	20381	56.83	45.05	57.3	935.45	1397.44	1551.07	53.06	1294.65	4.6088	1.22e-91	3.34e-89	--	hypothetical protein BCIN_01g03910 [Botrytis cinerea B05.10]	-	-	-	-	-	-	-
BCIN_03g05820	BC1G_00912	64	65	72	1222	1617	1427	3.12	2.72	3.55	60.98	64.12	59.98	3.13	61.6933	4.30088	2.04e-91	5.42e-89	plyA	Polysaccharide Lyase family 1 protein [Botrytis cinerea T4]	Metabolism;Metabolism	Global and overview maps;Carbohydrate metabolism	ko01100//Metabolic pathways;ko00040//Pentose and glucuronate interconversions	K01728;K01728	-	-	-
BCIN_10g00310	BC1G_07319	36969	45051	32884	3297	5212	4355	640.61	669.16	575.92	58.39	73	64.71	628.563	65.3667	-3.26543	2.92e-91	7.6e-89	ARB_02077	glycoside hydrolase family 55 protein [Botrytis cinerea T4]	Metabolism;Metabolism	Global and overview maps;Carbohydrate metabolism	ko01100//Metabolic pathways;ko00500//Starch and sucrose metabolism	K01210;K01210	-	-	-
BCIN_13g04290	BC1G_12819	39	53	42	1388	1578	1293	1.37	1.6	1.5	50.05	45.22	39.27	1.49	44.8467	4.91162	7.02e-91	1.79e-88	--	epithelial zinc-finger ezf protein [Rutstroemia sp. NJR-2017a BBW]	-	-	-	-	-	GO:0003676//nucleic acid binding	-
BCIN_04g04680	BC1G_04213	37	43	39	1102	2343	2244	1.8	1.8	1.92	54.9	92.76	94.17	1.84	80.61	5.45318	1.8e-90	4.5e-88	yhxC	similar to short chain dehydrogenase [Botrytis cinerea T4]	-	-	-	-	-	-	-
BCIN_06g00130	BC1G_00954	53	50	35	1037	1677	1427	1.17	0.95	0.78	23.45	30.14	27.18	0.966667	26.9233	4.79969	3.11e-90	7.6e-88	OPT6	OPT oligopeptide transporter [Sclerotinia borealis F-4128]	-	-	-	-	-	-	GO:0055085//transmembrane transport
BCIN_14g03270	BC1G_10089	1161	1459	1355	88	127	122	16.07	17.33	18.98	1.25	1.43	1.46	17.46	1.38	-3.66131	2.06e-89	4.94e-87	--	alpha-amylase type a isozyme [Stemphylium lycopersici]	-	-	-	-	-	-	-
BCIN_06g07000	BC1G_06275	19	29	12	1241	1451	1177	0.62	0.81	0.39	41.14	38.23	32.87	0.606667	37.4133	5.9465	5.28e-89	1.24e-86	faeB-1	tannase and feruloyl esterase [Aspergillus indologenus CBS 114.80]	-	-	-	-	-	-	-
BCIN_01g03400	BC1G_10524	1320	1838	1374	53	116	85	42.64	50.94	44.91	1.75	3.05	2.37	46.1633	2.39	-4.27166	7.86e-89	1.81e-86	FUB11	similar to MFS multidrug transporter [Botrytis cinerea T4]	-	-	-	-	-	-	GO:0055085//transmembrane transport
BCIN_04g02290	BC1G_04546	47	60	56	1882	1912	1612	1.11	1.22	1.34	45.69	36.89	32.97	1.22333	38.5167	4.97659	1.27e-88	2.87e-86	ARB_01230	cell wall anchored protein [Rutstroemia sp. NJR-2017a WRK4]	-	-	-	-	-	GO:0005515//protein binding	-
BCIN_07g03720	BC1G_12572	2374	2672	2247	144	229	243	139.74	134.94	133.82	8.68	10.96	12.33	136.167	10.6567	-3.67555	1.64e-88	3.64e-86	--	extracellular guanyl-specific ribonuclease protein [Rutstroemia sp. NJR-2017a WRK4]	-	-	-	-	-	GO:0003723//RNA binding;GO:0004521//endoribonuclease activity;GO:0004540//ribonuclease activity	-
BCIN_08g02930	BC1G_06847	89	144	128	1905	2510	2152	2.17	3.01	3.16	47.51	49.75	45.21	2.78	47.49	4.09447	9.14e-87	1.99e-84	--	DUF821 domain-containing protein [Rutstroemia sp. NJR-2017a BVV2]	Metabolism	Glycan biosynthesis and metabolism	ko00514//Other types of O-glycan biosynthesis	K13667	-	-	-
BCIN_06g00970	BC1G_01066	18	37	19	2184	1913	1708	0.84	1.47	0.89	103.83	72.27	68.39	1.06667	81.4967	6.25556	9.65e-87	2.07e-84	--	hypothetical protein BCIN_06g00970 [Botrytis cinerea B05.10]	-	-	-	-	-	-	-
BCIN_02g04090	BC1G_07945	1283	1220	1031	45	48	66	34.32	28	27.9	1.23	1.04	1.52	30.0733	1.26333	-4.57318	1e-82	2.11e-80	An02g00850	Tat pathway signal sequence protein [Rutstroemia sp. NJR-2017a WRK4]	-	-	-	-	-	GO:0004553//hydrolase activity, hydrolyzing O-glycosyl compounds	GO:0005975//carbohydrate metabolic process
BCIN_03g09316	BC1G_16178	107	145	125	1459	1941	1981	4.6	5.38	5.48	64.53	68.07	73.68	5.15333	68.76	3.73799	3.85e-82	7.97e-80	--	hypothetical protein BCIN_03g09316 [Botrytis cinerea B05.10]	-	-	-	-	-	-	-
BCIN_09g04400	BC1G_12146	157	255	206	2674	5167	3972	6.99	9.74	9.28	121.81	187.05	152.41	8.67	153.757	4.14847	8.78e-82	1.78e-79	--	Bccat7 [Botrytis cinerea B05.10]	Metabolism;Metabolism;Metabolism;Environmental Information Processing;Cellular Processes;Metabolism;Metabolism;Organismal Systems	Global and overview maps;Global and overview maps;Global and overview maps;Signal transduction;Transport and catabolism;Amino acid metabolism;Carbohydrate metabolism;Aging	ko01100//Metabolic pathways;ko01110//Biosynthesis of secondary metabolites;ko01200//Carbon metabolism;ko04011//MAPK signaling pathway - yeast;ko04146//Peroxisome;ko00380//Tryptophan metabolism;ko00630//Glyoxylate and dicarboxylate metabolism;ko04213//Longevity regulating pathway - multiple species	K03781;K03781;K03781;K03781;K03781;K03781;K03781;K03781	-	GO:0004096//catalase activity;GO:0020037//heme binding	GO:0006979//response to oxidative stress;GO:0055114//oxidation-reduction process
BCIN_04g05020	BC1G_04256	1135	1689	1088	48	72	86	43.72	55.82	42.4	1.89	2.26	2.86	47.3133	2.33667	-4.33972	2.79e-80	5.58e-78	ARB_02922	Fasciclin-domain-containing protein [Chalara longipes BDJ]	-	-	-	-	-	-	-
BCIN_12g06400	BC1G_16147	21655	29423	17858	1532	1554	1473	658.01	767.05	549	47.65	38.41	38.59	658.02	41.55	-3.98521	1.17e-79	2.3e-77	BOT3	Bcbot3 [Botrytis cinerea B05.10]	-	-	-	-	-	GO:0005506//iron ion binding;GO:0016705//oxidoreductase activity, acting on paired donors, with incorporation or reduction of molecular oxygen;GO:0020037//heme binding	GO:0055114//oxidation-reduction process
BCIN_12g06380	BC1G_16062	27252	48414	30577	1412	1162	987	979.07	1492.29	1111.42	51.92	33.96	30.57	1194.26	38.8167	-4.9433	1.95e-79	3.77e-77	BOT1	Bcbot1 [Botrytis cinerea B05.10]	-	-	-	-	-	GO:0005506//iron ion binding;GO:0016705//oxidoreductase activity, acting on paired donors, with incorporation or reduction of molecular oxygen;GO:0020037//heme binding	GO:0055114//oxidation-reduction process
BCIN_01g02320	BC1G_12914	3880	4923	3621	435	626	488	93.15	101.4	87.95	10.69	12.22	10.1	94.1667	11.0033	-3.09728	1.44e-76	2.74e-74	plb2	lysophospholipase [Sclerotinia borealis F-4128]	Metabolism	Lipid metabolism	ko00564//Glycerophospholipid metabolism	K13333	-	GO:0004620//phospholipase activity	GO:0009395//phospholipid catabolic process
MSTRG.6717	predicted protein [Botrytis cinerea T4]	1009	761	722	14	13	14	18.86	12.21	13.65	0.27	0.2	0.23	14.9067	0.233333	-5.99742	3.23e-76	6.06e-74	--	predicted protein [Botrytis cinerea T4]	-	-	-	-	-	-	-
BCIN_02g02090	BC1G_02535	5262	8795	6483	496	830	624	94.74	135.86	118.1	9.14	12.16	9.69	116.233	10.33	-3.49211	4.6e-76	8.36e-74	--	similar to methyltransferase domain-containing protein [Botrytis cinerea T4]	-	-	-	-	-	GO:0008168//methyltransferase activity	-
BCIN_06g04420	BC1G_02419	5	16	15	770	1823	1346	0.14	0.39	0.43	22.46	42.25	33.07	0.32	32.5933	6.67036	4.6e-76	8.36e-74	himC	similar to cytochrome P450 alkane hydroxylase [Botrytis cinerea T4]	-	-	-	-	-	GO:0004497//monooxygenase activity;GO:0005506//iron ion binding;GO:0016705//oxidoreductase activity, acting on paired donors, with incorporation or reduction of molecular oxygen;GO:0016712//oxidoreductase activity, acting on paired donors, with incorporation or reduction of molecular oxygen, reduced flavin or flavoprotein as one donor, and incorporation of one atom of oxygen;GO:0020037//heme bind…	GO:0055114//oxidation-reduction process
BCIN_13g01300	BC1G_04342	6589	5576	4770	317	376	454	370.24	268.81	271.17	18.23	17.18	21.99	303.407	19.1333	-3.98709	1.18e-75	2.11e-73	--	df783f71-0178-4dcf-809e-5d589bcf2fc7 [Thermothielavioides terrestris]	-	-	-	-	-	-	-
BCIN_16g04990	BC1G_10695	669	886	571	27	38	33	23.64	26.86	20.41	0.98	1.09	1.01	23.6367	1.02667	-4.52499	1.87e-75	3.3e-73	--	putative carbohydrate-binding -like protein [Botrytis cinerea BcDW1]	-	-	-	-	-	-	-
BCIN_03g03480	BC1G_00576	3382	4265	3018	48	157	144	133.18	144.1	120.24	1.93	5.03	4.89	132.507	3.95	-5.06807	2.41e-75	4.19e-73	xynF3	glycoside hydrolase family 10 protein [Botrytis cinerea T4]	-	-	-	-	GO:0005576//extracellular region	GO:0004553//hydrolase activity, hydrolyzing O-glycosyl compounds;GO:0030248//cellulose binding	GO:0005975//carbohydrate metabolic process
BCIN_06g04540	BC1G_02405	17	15	5	987	1211	1727	0.73	0.56	0.22	43.58	42.49	64.23	0.503333	50.1	6.63715	3.17e-75	5.43e-73	lepI	O-methyl transferase B protein [Rutstroemia sp. NJR-2017a BVV2]	Metabolism;Metabolism;Metabolism	Global and overview maps;Global and overview maps;Biosynthesis of other secondary metabolites	ko01100//Metabolic pathways;ko01110//Biosynthesis of secondary metabolites;ko00254//Aflatoxin biosynthesis	K17649;K17649;K17649	-	GO:0008168//methyltransferase activity;GO:0008171//O-methyltransferase activity	-
BCIN_07g00890	BC1G_05455	1943	1505	1580	51	55	88	71.51	47.52	58.83	1.92	1.65	2.79	59.2867	2.12	-4.80557	1.02e-74	1.72e-72	chit33	glycoside hydrolase family 18 protein [Sclerotinia borealis F-4128]	Metabolism;Metabolism	Global and overview maps;Carbohydrate metabolism	ko01100//Metabolic pathways;ko00520//Amino sugar and nucleotide sugar metabolism	K01183;K01183	GO:0005576//extracellular region	GO:0004553//hydrolase activity, hydrolyzing O-glycosyl compounds;GO:0030248//cellulose binding	GO:0005975//carbohydrate metabolic process
BCIN_07g04580	BC1G_07248	1644	2205	1471	106	171	103	47.09	54.18	42.63	3.11	3.98	2.54	47.9667	3.21	-3.90139	2.51e-74	4.17e-72	--	BgtA-20234 [Blumeria graminis f. sp. tritici]	-	-	-	-	-	-	-
BCIN_05g04090	BC1G_01378	25	44	48	1677	1648	1348	1.39	2.1	2.7	95.41	74.51	64.6	2.06333	78.1733	5.24363	4.84e-74	7.94e-72	RDH13	Short-chain dehydrogenase TIC 32-like chloroplastic protein [Lachnellula suecica]	-	-	-	-	-	-	-
BCIN_10g01300	BC1G_05103	3	10	9	861	2390	1972	0.12	0.34	0.36	35.15	77.54	67.81	0.273333	60.1667	7.78216	8.07e-74	1.31e-71	--	UMTA methyltransferase family protein [Rutstroemia sp. NJR-2017a WRK4]	-	-	-	-	-	-	-
BCIN_09g05700	BC1G_09503	148	224	159	1818	3057	2294	3.84	4.98	4.17	48.25	64.47	51.28	4.33	54.6667	3.65822	1.22e-72	1.96e-70	lcsI	similar to cytochrome P450 monooxygenase [Botrytis cinerea T4]	-	-	-	-	-	GO:0005506//iron ion binding;GO:0016705//oxidoreductase activity, acting on paired donors, with incorporation or reduction of molecular oxygen;GO:0020037//heme binding	GO:0055114//oxidation-reduction process
BCIN_13g04820	BC1G_14375	149	535	246	19022	23427	17967	4.53	13.94	7.56	591.32	578.72	470.44	8.67667	546.827	5.9778	1.96e-72	3.08e-70	LAC12	Bchex2 [Botrytis cinerea B05.10]	-	-	-	-	GO:0016020//membrane;GO:0016021//integral component of membrane	GO:0022857//transmembrane transporter activity	GO:0055085//transmembrane transport
BCIN_04g05650	BC1G_03813	12204	17896	11522	1002	1841	1506	436.17	548.75	416.63	36.65	53.52	46.4	467.183	45.5233	-3.35931	8.6e-70	1.34e-67	oxdD	similar to oxalate decarboxylase [Botrytis cinerea T4]	-	-	-	-	-	GO:0045735//nutrient reservoir activity	GO:0033609//oxalate metabolic process
BCIN_02g06280	BC1G_11391	7	14	12	565	752	850	0.53	0.91	0.92	43.63	46.15	55.29	0.786667	48.3567	5.94182	1.21e-69	1.86e-67	--	Thioesterase/thiol ester dehydrase-isomerase [Rickenella mellea]	-	-	-	-	-	-	-
BCIN_13g01240	BC1G_04351	99	160	156	1584	2281	2041	3.97	5.5	6.32	64.96	74.34	70.5	5.26333	69.9333	3.73193	1.84e-69	2.79e-67	--	cation-transporting atpase 4 protein [Rutstroemia sp. NJR-2017a BBW]	-	-	-	-	-	-	-
BCIN_11g02640	BC1G_04781	1145	2095	1474	96	144	111	39.68	62.3	51.69	3.41	4.06	3.32	51.2233	3.59667	-3.83207	4.87e-69	7.3e-67	Plav_1781	FAD/NAD(P)-binding domain-containing protein [Aspergillus eucalypticola CBS 122712]	-	-	-	-	-	GO:0004499//N,N-dimethylaniline monooxygenase activity;GO:0050660//flavin adenine dinucleotide binding;GO:0050661//NADP binding	GO:0055114//oxidation-reduction process
BCIN_06g07580	BC1G_14254	7	10	3	629	938	788	0.26	0.32	0.11	24.18	28.66	25.52	0.23	26.12	6.82738	2.09e-68	3.09e-66	OXR1	FAD/FMN-containing dehydrogenase [Sclerotinia borealis F-4128]	-	-	-	-	-	GO:0016491//oxidoreductase activity;GO:0050660//flavin adenine dinucleotide binding;GO:0071949//FAD binding	GO:0055114//oxidation-reduction process
BCIN_11g05460	0	1096	1377	1236	60	37	35	87.49	94.31	99.82	4.9	2.4	2.41	93.8733	3.23667	-4.85813	9.67e-68	1.41e-65	--	hypothetical protein BCIN_11g05460 [Botrytis cinerea B05.10]	-	-	-	-	-	-	-
BCIN_15g05350	BC1G_11588	50	105	70	2573	3256	1824	0.45	0.82	0.64	23.87	24	14.25	0.636667	20.7067	5.02341	1.21e-67	1.75e-65	--	glyco X protein [Rutstroemia sp. NJR-2017a WRK4]	-	-	-	-	-	-	-
BCIN_03g05450	BC1G_00856	14	5	8	596	1041	1096	0.45	0.14	0.26	19.64	27.25	30.41	0.283333	25.7667	6.50686	1.89e-67	2.7e-65	CTB5	similar to FAD binding domain-containing protein [Botrytis cinerea T4]	-	-	-	-	-	GO:0016491//oxidoreductase activity;GO:0050660//flavin adenine dinucleotide binding;GO:0071949//FAD binding	GO:0055114//oxidation-reduction process
BCIN_13g01090	BC1G_04375	36	88	38	2430	2409	1918	0.8	1.67	0.85	55.17	43.46	36.68	1.10667	45.1033	5.34894	1.81e-66	2.55e-64	ABCG28	ATP-binding cassette sub-family G member 2 protein [Rutstroemia sp. NJR-2017a WRK4]	-	-	-	-	GO:0016020//membrane	GO:0005524//ATP binding;GO:0016887//ATPase activity	-
BCIN_10g02550	BC1G_04706	55249	61767	43643	3046	5846	5797	1586.09	1521.33	1267.6	89.5	136.51	143.47	1458.34	123.16	-3.56572	3.53e-66	4.92e-64	--	PXA domain protein [Lachnellula occidentalis]	-	-	-	-	-	-	-
BCIN_08g03330	BC1G_06779	978	1527	1163	106	146	140	21.04	28.18	25.31	2.33	2.55	2.6	24.8433	2.49333	-3.31671	8.37e-66	1.15e-63	--	integral membrane [Lasallia pustulata]	-	-	-	-	-	-	-
BCIN_08g02210	BC1G_09541	489	647	452	3777	5953	5409	15.18	17.23	14.2	120	150.3	144.75	15.5367	138.35	3.15457	2.95e-65	4.01e-63	nodJ	cytochrome p450 protein [Rutstroemia sp. NJR-2017a BVV2]	-	-	-	-	-	GO:0004497//monooxygenase activity;GO:0005506//iron ion binding;GO:0016705//oxidoreductase activity, acting on paired donors, with incorporation or reduction of molecular oxygen;GO:0020037//heme binding	GO:0055114//oxidation-reduction process
BCIN_02g07180	0	1	8	5	729	1126	1130	0.05	0.34	0.25	36.87	45.26	48.14	0.213333	43.4233	7.66922	3.86e-65	5.2e-63	--	similar to GNAT family acetyltransferase [Botrytis cinerea T4]	-	-	-	-	-	GO:0008080//N-acetyltransferase activity	-
BCIN_08g04700	BC1G_08815	16	37	23	578	851	678	0.5	1	0.73	18.56	21.72	18.34	0.743333	19.54	4.71628	8.58e-65	1.14e-62	--	vacuolar protease A protein [Rutstroemia sp. NJR-2017a BBW]	Cellular Processes	Transport and catabolism	ko04138//Autophagy - yeast	K01381	-	GO:0004190//aspartic-type endopeptidase activity	GO:0006508//proteolysis
BCIN_02g04720	BC1G_08646	138	135	161	1425	1951	1967	9.86	8.24	11.62	107.69	117.46	125.04	9.90667	116.73	3.55863	9.86e-65	1.3e-62	--	hypothetical protein BCIN_02g04720 [Botrytis cinerea B05.10]	-	-	-	-	-	-	-
BCIN_12g03650	BC1G_08723	1681	1659	1506	160	233	230	55.55	47.04	50.35	5.41	6.26	6.55	50.98	6.07333	-3.06937	3.44e-64	4.48e-62	norB	norsolorinic acid reductase [Sclerotinia borealis F-4128]	-	-	-	-	-	-	-
BCIN_02g04840	BC1G_08663	705	791	666	8480	8567	7931	19.96	19.21	19.08	245.75	197.3	193.6	19.4167	212.217	3.45017	2.5e-63	3.22e-61	pho-5	phosphate:H+ symporter [Sclerotinia borealis F-4128]	-	-	-	-	GO:0016021//integral component of membrane	GO:0005315//inorganic phosphate transmembrane transporter activity;GO:0022857//transmembrane transporter activity	GO:0006817//phosphate ion transport;GO:0055085//transmembrane transport
BCIN_15g05470	BC1G_11571	1795	2594	1977	191	335	298	79.66	98.77	88.77	8.68	12.09	11.4	89.0667	10.7233	-3.05413	5.04e-63	6.43e-61	--	similar to serum paraoxonase/arylesterase [Botrytis cinerea T4]	-	-	-	-	-	-	-
BCIN_09g01320	BC1G_13616	3859	5234	4186	436	822	616	111.04	129.21	121.86	12.84	19.24	15.28	120.703	15.7867	-2.93469	2.6e-62	3.28e-60	ICL1	isocitrate lyase [Sclerotinia borealis F-4128]	Metabolism;Metabolism;Metabolism;Metabolism	Global and overview maps;Global and overview maps;Global and overview maps;Carbohydrate metabolism	ko01100//Metabolic pathways;ko01110//Biosynthesis of secondary metabolites;ko01200//Carbon metabolism;ko00630//Glyoxylate and dicarboxylate metabolism	K01637;K01637;K01637;K01637	-	GO:0003824//catalytic activity;GO:0004451//isocitrate lyase activity	GO:0019752//carboxylic acid metabolic process
BCIN_07g04220	BC1G_07291	121	142	103	1106	1999	1835	4.98	5.01	4.29	46.57	66.88	65.07	4.76	59.5067	3.64402	3e-62	3.75e-60	CYP71A16	similar to cytochrome P450 [Botrytis cinerea T4]	-	-	-	-	-	GO:0005506//iron ion binding;GO:0016705//oxidoreductase activity, acting on paired donors, with incorporation or reduction of molecular oxygen;GO:0020037//heme binding	GO:0055114//oxidation-reduction process
BCIN_11g06540	0	62	55	70	727	1189	1047	2.59	1.97	2.96	31.06	40.37	37.68	2.50667	36.37	3.85891	5.49e-62	6.79e-60	mpaH	alpha/beta-hydrolase [Aspergillus steynii IBT 23096]	-	-	-	-	-	-	-
BCIN_10g02560	BC1G_04705	4404	4310	3187	160	331	351	135.75	113.98	99.39	5.05	8.3	9.33	116.373	7.56	-3.94423	6.59e-62	8.06e-60	stcC	Bcprd7 [Botrytis cinerea B05.10]	-	-	-	-	-	GO:0004601//peroxidase activity	-
BCIN_02g00860	BC1G_05596	568	516	413	7	19	11	30.77	23.95	22.65	0.39	0.84	0.44	25.79	0.556667	-5.53385	4.9e-61	5.94e-59	--	hypothetical protein BCIN_02g00860 [Botrytis cinerea B05.10]	-	-	-	-	-	-	-
BCIN_05g07190	BC1G_16047	664	592	575	5391	8463	9355	30.63	23.43	26.84	254.56	317.57	372.08	26.9667	314.737	3.5449	5.4e-61	6.46e-59	--	similar to thiJ/PfpI family protein [Botrytis cinerea T4]	-	-	-	-	-	-	-
BCIN_08g02200	BC1G_09539	27	35	9	862	1325	1673	1.34	1.48	0.44	43.44	53.05	71.07	1.08667	55.8533	5.68366	5.45e-61	6.46e-59	--	cytochrome P450 [Chalara longipes BDJ]	-	-	-	-	-	-	-
BCIN_06g04410	BC1G_02421	7	1	6	666	1256	866	0.1	0.01	0.09	10.18	15.26	11.15	0.0666667	12.1967	7.51531	6.27e-61	7.37e-59	yngI	similar to AMP-binding enzyme family protein [Botrytis cinerea T4]	-	-	-	-	-	GO:0003824//catalytic activity	-
BCIN_14g04420	BC1G_14267	399	313	306	3595	4772	4818	14.36	9.92	11.01	134.02	141.75	151.64	11.7633	142.47	3.59829	8.42e-61	9.8e-59	--	similar to An12g10730 [Aspergillus kawachii IFO 4308]	-	-	-	-	-	-	-
BCIN_05g01780	BC1G_13058	416	641	499	25	44	28	7.41	9.8	9	0.46	0.64	0.43	8.73667	0.51	-4.09851	2.6e-60	3e-58	--	cytochrome b b6 petb protein [Rutstroemia sp. NJR-2017a WRK4]	-	-	-	-	-	-	-
BCIN_02g04960	BC1G_14600	20	23	18	426	604	500	1.32	1.31	1.2	28.85	32.51	28.52	1.27667	29.96	4.55258	3.77e-60	4.3e-58	--	M6 family metalloprotease protein [Rutstroemia sp. NJR-2017a BVV2]	-	-	-	-	-	-	-
BCIN_04g03050	BC1G_04448	2382	2420	2061	282	331	341	101.07	88.1	88.48	12.25	11.42	12.47	92.55	12.0467	-2.9416	7.15e-60	8.09e-58	--	Bcgpr5 [Botrytis cinerea B05.10]	-	-	-	-	GO:0016021//integral component of membrane	GO:0004888//transmembrane signaling receptor activity	GO:0007166//cell surface receptor signaling pathway
BCIN_08g02030	BC1G_07832	38	39	50	790	833	850	1.1	0.97	1.47	23.46	19.66	21.26	1.18	21.46	4.18479	7.89e-60	8.84e-58	--	TPR/MLP1/MLP2-like protein [Colletotrichum simmondsii]	-	-	-	-	-	-	-
BCIN_11g02630	BC1G_04780	43555	49709	35774	3532	5293	6245	2167.79	2122.65	1801.41	179.93	214.28	267.97	2030.62	220.727	-3.20159	1.13e-59	1.25e-57	aneA	PhyH-domain-containing protein [Aspergillus neoniger CBS 115656]	-	-	-	-	-	-	-
BCIN_10g00030	BC1G_15701	11	18	8	413	791	794	0.83	1.17	0.61	31.97	48.66	51.77	0.87	44.1333	5.66471	3.81e-59	4.19e-57	--	dimeric alpha-beta barrel protein [Rutstroemia sp. NJR-2017a BBW]	-	-	-	-	-	-	-
BCIN_04g00420	BC1G_07058	47	175	79	4048	4649	4075	1.27	4.06	2.16	112.08	102.29	95.03	2.49667	103.133	5.36836	7.35e-59	8.01e-57	agn1	glycoside hydrolase family 71 protein [Botrytis cinerea T4]	-	-	-	-	-	GO:0016787//hydrolase activity	-
BCIN_16g03010	BC1G_09209	2610	3046	2275	183	138	115	22.56	22.59	19.89	1.62	0.97	0.86	21.68	1.15	-4.23666	9.68e-59	1.05e-56	--	nacht domain protein [Rutstroemia sp. NJR-2017a BVV2]	-	-	-	-	-	-	-
BCIN_08g07050	BC1G_11407	911	859	747	63	55	70	24.54	20.19	19.7	1.46	1.19	1.57	21.4767	1.40667	-3.93242	5.38e-58	5.76e-56	CTS1	glycoside hydrolase family 18 protein [Botrytis cinerea T4]	Metabolism;Metabolism	Global and overview maps;Carbohydrate metabolism	ko01100//Metabolic pathways;ko00520//Amino sugar and nucleotide sugar metabolism	K01183;K01183	-	GO:0004553//hydrolase activity, hydrolyzing O-glycosyl compounds;GO:0008061//chitin binding	GO:0005975//carbohydrate metabolic process
BCIN_13g05640	BC1G_06384	3080	3762	3627	529	797	634	83.98	88	100.05	14.76	17.68	14.9	90.6767	15.78	-2.52263	3.11e-57	3.3e-55	M2	similar to MFS multidrug transporter [Botrytis cinerea T4]	-	-	-	-	-	-	GO:0055085//transmembrane transport
BCIN_02g00016	BC1G_16040	4882	9523	6140	428	740	422	95.85	160.41	121.97	8.6	11.82	7.14	126.077	9.18667	-3.77862	3.42e-57	3.59e-55	melA	probable long-chain-fatty-acid-CoA ligase [Rhynchosporium commune]	-	-	-	-	-	GO:0003824//catalytic activity;GO:0016788//hydrolase activity, acting on ester bonds;GO:0031177//phosphopantetheine binding	GO:0009058//biosynthetic process
BCIN_05g02710	BC1G_01587	27	33	32	451	819	871	0.95	1	1.14	16.3	23.52	26.52	1.03	22.1133	4.4242	2.46e-56	2.57e-54	himC	N-alkane-inducible cytochrome P450 protein [Rutstroemia sp. NJR-2017a BBW]	-	-	-	-	-	GO:0005506//iron ion binding;GO:0016705//oxidoreductase activity, acting on paired donors, with incorporation or reduction of molecular oxygen;GO:0016712//oxidoreductase activity, acting on paired donors, with incorporation or reduction of molecular oxygen, reduced flavin or flavoprotein as one donor, and incorporation of one atom of oxygen;GO:0020037//heme binding	GO:0055114//oxidation-reduction process
BCIN_04g02300	BC1G_04545	37	36	31	933	765	1124	1.1	0.92	0.94	28.51	18.58	28.93	0.986667	25.34	4.68271	2.97e-56	3.07e-54	--	hypothetical protein BCIN_04g02300 [Botrytis cinerea B05.10]	-	-	-	-	-	-	-
BCIN_14g04260	BC1G_13581	12927	18803	13429	1478	1388	1098	585.46	730.62	615.33	68.51	51.13	42.87	643.803	54.17	-3.57105	7.62e-56	7.81e-54	--	Bcgas2 [Botrytis cinerea B05.10]	-	-	-	-	-	-	-
BCIN_03g04590	BC1G_00724	174	211	193	2081	2375	1834	3.18	3.31	3.57	38.91	35.29	28.88	3.35333	34.36	3.35706	1.49e-55	1.52e-53	--	mitochondrial 2-oxodicarboxylate carrier protein [Rutstroemia sp. NJR-2017a BBW]	-	-	-	-	-	-	-
BCIN_09g05650	BC1G_09511	38595	32065	28661	2936	4458	4605	1883.05	1342.23	1414.78	146.62	176.91	193.7	1546.69	172.41	-3.16527	1.94e-55	1.95e-53	--	similar to nucleoside-diphosphate-sugar epimerase [Botrytis cinerea T4]	-	-	-	-	-	-	-
BCIN_03g00890	BC1G_02114	676	794	537	33	71	59	32.19	32.44	25.88	1.61	2.75	2.42	30.17	2.26	-3.73872	3.16e-55	3.16e-53	--	extracellular serine-rich protein [Rutstroemia sp. NJR-2017a BBW]	-	-	-	-	-	-	-
BCIN_05g02810	BC1G_01570	260	346	288	1714	2490	2292	5.85	6.68	6.56	39.5	45.6	44.49	6.36333	43.1967	2.76307	4.85e-55	4.8e-53	GAP1	similar to amino acid transporter [Botrytis cinerea T4]	-	-	-	-	GO:0016020//membrane;GO:0016021//integral component of membrane	GO:0022857//transmembrane transporter activity	GO:0006865//amino acid transport;GO:0055085//transmembrane transport
BCIN_03g01220	BC1G_02063	229	245	205	1691	3365	3099	23.61	21.67	21.39	178.46	282.21	275.48	22.2233	245.383	3.46489	7.99e-55	7.85e-53	--	hypothetical protein BCIN_03g01220 [Botrytis cinerea B05.10]	-	-	-	-	-	-	-
BCIN_05g03880	BC1G_01413	73	113	77	764	1379	1098	2.3	3.06	2.46	24.66	35.37	29.85	2.60667	29.96	3.52276	1.19e-54	1.16e-52	himC	similar to cytochrome P450 alkane hydroxylase [Botrytis cinerea T4]	-	-	-	-	-	GO:0005506//iron ion binding;GO:0016705//oxidoreductase activity, acting on paired donors, with incorporation or reduction of molecular oxygen;GO:0020037//heme binding	GO:0055114//oxidation-reduction process
BCIN_07g04570	BC1G_07249	1278	1886	1209	140	171	198	46.05	58.3	44.07	5.16	5.01	6.15	49.4733	5.44	-3.18497	3.26e-54	3.15e-52	ugtA1	glycosyltransferase family 1 protein [Sclerotinia borealis F-4128]	-	-	-	-	-	GO:0016758//transferase activity, transferring hexosyl groups	-
BCIN_08g05450	BC1G_08917	26	40	48	728	745	922	1.45	1.92	2.71	41.64	33.86	44.42	2.02667	39.9733	4.30186	1.22e-53	1.17e-51	--	ADP-ribosylation factor-related 1 protein [Rutstroemia sp. NJR-2017a BVV2]	-	-	-	-	-	-	-
BCIN_01g00260	BC1G_15815	306	465	339	2652	3789	2897	7.54	9.83	8.45	66.88	75.93	61.53	8.60667	68.1133	2.98441	1.61e-53	1.53e-51	VAOA	vanillyl-alcohol oxidase protein [Rutstroemia sp. NJR-2017a BVV2]	-	-	-	-	-	GO:0003824//catalytic activity;GO:0016491//oxidoreductase activity;GO:0050660//flavin adenine dinucleotide binding;GO:0071949//FAD binding	GO:0055114//oxidation-reduction process
BCIN_05g02950	BC1G_01544	16033	16230	11900	974	1654	1941	961.14	834.75	721.74	59.76	80.65	100.31	839.21	80.24	-3.38664	1.63e-53	1.54e-51	--	hypothetical protein BCIN_05g02950 [Botrytis cinerea B05.10]	-	-	-	-	-	-	-
BCIN_16g04060	BC1G_13488	614	559	350	3	9	10	27.4	21.42	15.83	0.14	0.31	0.37	21.55	0.273333	-6.30088	3.98e-53	3.72e-51	AFUB_029980	glycoside hydrolase family 16 protein [Coleophoma crateriformis]	-	-	-	-	-	GO:0004553//hydrolase activity, hydrolyzing O-glycosyl compounds	GO:0005975//carbohydrate metabolic process
BCIN_11g06220	BC1G_12892	1535	1878	1807	142	311	228	74.89	78.61	89.2	7.09	12.34	9.59	80.9	9.67333	-3.06405	2.33e-52	2.16e-50	--	hypothetical protein BcDW1_9249 [Botrytis cinerea BcDW1]	-	-	-	-	-	-	-
BCIN_01g05680	BC1G_00455	3355	5373	4279	339	663	363	83.39	114.58	107.61	8.62	13.4	7.78	101.86	9.93333	-3.35817	2.61e-52	2.41e-50	mns1B	glycoside hydrolase family 47 protein [Rutstroemia sp. NJR-2017a BVV2]	Metabolism;Genetic Information Processing;Metabolism;Metabolism	Global and overview maps;Folding, sorting and degradation;Glycan biosynthesis and metabolism;Glycan biosynthesis and metabolism	ko01100//Metabolic pathways;ko04141//Protein processing in endoplasmic reticulum;ko00510//N-Glycan biosynthesis;ko00513//Various types of N-glycan biosynthesis	K01230;K01230;K01230;K01230	GO:0016020//membrane	GO:0003824//catalytic activity;GO:0004571//mannosyl-oligosaccharide 1,2-alpha-mannosidase activity;GO:0005509//calcium ion binding	-
BCIN_09g00460	BC1G_09122	4243	4601	3308	286	597	533	138.23	128.6	109.03	9.54	15.82	14.97	125.287	13.4433	-3.22027	4.65e-52	4.25e-50	--	similar to ABC transporter substrate binding protein [Botrytis cinerea T4]	-	-	-	-	-	-	-
BCIN_01g03900	BC1G_12185	416	379	403	3337	6370	7045	58.62	45.82	57.46	481.33	730.16	855.92	53.9667	689.137	3.67465	7.43e-52	6.75e-50	--	hypothetical protein BCIN_01g03900 [Botrytis cinerea B05.10]	-	-	-	-	-	-	-
BCIN_02g00015	BC1G_16039	1230	1596	1092	137	235	202	116.4	129.68	104.68	13.28	18.1	16.54	116.92	15.9733	-2.87178	1.15e-51	1.04e-49	--	hypothetical protein BCIN_02g00015 [Botrytis cinerea B05.10]	-	-	-	-	-	-	-
BCIN_12g06120	BC1G_10120	2874	2959	2115	301	312	342	163.42	144.35	121.67	17.52	14.43	16.77	143.147	16.24	-3.13987	2.26e-51	2.02e-49	--	glycoside hydrolase family 131 protein [Chalara longipes BDJ]	-	-	-	-	-	-	-
BCIN_01g08080	BC1G_00118	292	441	380	3535	4650	3131	12.46	16.23	16.49	155.36	162.42	116.16	15.06	144.647	3.26374	9.38e-51	8.33e-49	--	transcription factor bzip protein [Rutstroemia sp. NJR-2017a BBW]	-	-	-	-	-	GO:0003700//DNA-binding transcription factor activity	GO:0006355//regulation of transcription, DNA-templated
BCIN_03g05660	BC1G_00887	62	72	25	1026	1580	1803	2.22	2.21	0.9	37.53	45.93	55.55	1.77667	46.3367	4.70491	1.12e-50	9.86e-49	--	integral membrane protein [Rutstroemia sp. NJR-2017a WRK4]	-	-	-	-	-	-	-
BCIN_12g06370	BC1G_16061	22814	30627	20118	3008	4729	4629	683.82	787.61	610.09	92.28	115.29	119.62	693.84	109.063	-2.66944	1.21e-50	1.06e-48	BOT4	Bcbot4 [Botrytis cinerea B05.10]	-	-	-	-	-	GO:0005506//iron ion binding;GO:0016705//oxidoreductase activity, acting on paired donors, with incorporation or reduction of molecular oxygen;GO:0020037//heme binding	GO:0055114//oxidation-reduction process
BCIN_16g01490	BC1G_15834	390	529	582	38	40	32	12.71	14.79	19.18	1.27	1.06	0.9	15.56	1.07667	-3.8532	3.58e-50	3.11e-48	ascG	cytochrome p450 monooxygenase protein [Rutstroemia sp. NJR-2017a BVV2]	-	-	-	-	-	GO:0005506//iron ion binding;GO:0016705//oxidoreductase activity, acting on paired donors, with incorporation or reduction of molecular oxygen;GO:0020037//heme binding	GO:0055114//oxidation-reduction process
BCIN_12g02040	BC1G_03070	1033	1991	1483	139	152	122	38.92	64.36	56.53	5.36	4.66	3.96	53.27	4.66	-3.51492	1.08e-49	9.31e-48	pr1	Bcap8 [Botrytis cinerea B05.10]	-	-	-	-	-	GO:0004190//aspartic-type endopeptidase activity	GO:0006508//proteolysis
BCIN_14g03670	BC1G_12051	1147	1207	1088	66	113	154	32.07	28.95	30.77	1.89	2.57	3.71	30.5967	2.72333	-3.48993	4.13e-49	3.54e-47	MET7	tetrahydrofolylpolyglutamate synthase [Sclerotinia borealis F-4128]	Metabolism;Metabolism	Global and overview maps;Metabolism of cofactors and vitamins	ko01100//Metabolic pathways;ko00790//Folate biosynthesis	K01930;K01930	-	GO:0004326//tetrahydrofolylpolyglutamate synthase activity;GO:0005524//ATP binding;GO:0016874//ligase activity	GO:0009058//biosynthetic process;GO:0009396//folic acid-containing compound biosynthetic process
BCIN_14g03090	BC1G_10064	993	1526	1222	128	234	159	17.53	23.12	21.83	2.31	3.36	2.42	20.8267	2.69667	-2.94918	4.72e-49	4.01e-47	--	c6b35739-27aa-416d-b9a5-e6f7638ea7fc [Thermothielavioides terrestris]	-	-	-	-	-	-	-
BCIN_01g08690	BC1G_00043	4567	6651	4443	531	1028	824	153.1	190.36	149.75	17.95	27.44	23.42	164.403	22.9367	-2.84151	9e-49	7.6e-47	--	BcnoxD [Botrytis cinerea B05.10]	-	-	-	-	-	-	-
BCIN_03g00410	BC1G_12540	149	304	203	1850	3027	2601	4.68	8.2	6.46	59.53	77.4	70.49	6.44667	69.14	3.4229	1.01e-48	8.47e-47	yjoB	proteasome-activating nucleotidase protein [Rutstroemia sp. NJR-2017a BVV2]	Genetic Information Processing	Folding, sorting and degradation	ko04141//Protein processing in endoplasmic reticulum	K13525	-	GO:0005524//ATP binding	-
BCIN_15g02380	BC1G_14153	1818	4534	2680	117	268	165	94.59	202.4	141.08	6.23	11.34	7.4	146.023	8.32333	-4.13289	1.25e-48	1.04e-46	--	Bcacp1 [Botrytis cinerea B05.10]	-	-	-	-	-	GO:0004190//aspartic-type endopeptidase activity	GO:0006508//proteolysis
BCIN_03g05200	BC1G_00820	537	605	443	31	65	59	10.53	10.18	8.79	0.62	1.04	1	9.83333	0.886667	-3.47122	1.83e-48	1.51e-46	ARB_01444	glycoside hydrolase family 81 protein [Botrytis cinerea T4]	-	-	-	-	-	GO:0052861//glucan endo-1,3-beta-glucanase activity, C-3 substituted reducing group	-
BCIN_08g05540	BC1G_08931	116085	183105	143170	23467	31227	24376	5335.57	7220.55	6657.67	1103.99	1167.42	965.91	6404.6	1079.11	-2.56927	1.99e-48	1.63e-46	--	CND1 [Botrytis cinerea B05.10]	-	-	-	-	-	-	-
BCIN_04g03260	BC1G_15315	18892	24354	18633	1976	3854	3711	777.62	860.06	775.96	83.25	129.03	131.69	804.547	114.657	-2.81086	2.22e-48	1.81e-46	--	cupin domain-containing protein [Trichoderma gamsii]	-	-	-	-	-	-	-
BCIN_03g05670	BC1G_00890	122	163	122	929	1220	1335	5.33	6.11	5.39	41.51	43.32	50.25	5.61	45.0267	3.00471	8.34e-48	6.75e-46	--	salicylate hydroxylase protein [Rutstroemia sp. NJR-2017a BVV2]	-	-	-	-	-	-	-
BCIN_08g05420	BC1G_08909	164	233	273	1764	2863	2275	5.04	6.15	8.49	55.52	71.6	60.31	6.56	62.4767	3.25155	1.12e-47	9e-46	--	VHS domain protein [Rutstroemia sp. NJR-2017a WRK4]	-	-	-	-	-	-	-
BCIN_02g04660	BC1G_08638	27	17	14	390	486	535	1.16	0.63	0.61	17.19	17.02	19.86	0.8	18.0233	4.49372	1.98e-47	1.58e-45	--	hypothetical protein BCIN_02g04660 [Botrytis cinerea B05.10]	-	-	-	-	-	-	-
BCIN_01g10740	BC1G_05217	91	106	96	774	1846	1391	2.02	2.02	2.16	17.59	33.33	26.62	2.06667	25.8467	3.6446	3.09e-47	2.45e-45	At4g01020	similar to transcription factor Zn, C2H2 [Botrytis cinerea T4]	-	-	-	-	-	GO:0046872//metal ion binding	-
BCIN_09g04450	BC1G_12136	751	838	565	5824	8727	11338	17.36	16.67	13.33	141.09	167.8	231.22	15.7867	180.037	3.51151	4.49e-47	3.54e-45	ATEG_09964	similar to beta-lactamase [Botrytis cinerea T4]	-	-	-	-	-	-	-
BCIN_01g03210	BC1G_10501	12315	19523	11801	1618	1413	1442	370.64	504.15	359.39	49.51	34.32	37.16	411.393	40.33	-3.35059	4.52e-47	3.54e-45	PCH_Pc12g07500	glycoside hydrolase family 71 protein [Botrytis cinerea T4]	-	-	-	-	-	GO:0016787//hydrolase activity	-
BCIN_06g01580	BC1G_01152	854	917	790	105	178	153	28.3	26.07	26.48	3.56	4.8	4.37	26.95	4.24333	-2.66702	5.48e-47	4.26e-45	--	glycoside hydrolase family 79 protein [Botrytis cinerea T4]	-	-	-	-	-	-	-
BCIN_15g05260	0	6638	9274	7775	1569	2110	1840	153.29	183.74	181.65	37.09	39.63	36.63	172.893	37.7833	-2.19406	2.51e-46	1.94e-44	DCW1	glycoside hydrolase family 76 protein [Botrytis cinerea T4]	-	-	-	-	-	GO:0003824//catalytic activity;GO:0008496//mannan endo-1,6-alpha-mannosidase activity	GO:0016052//carbohydrate catabolic process
BCIN_12g06420	BC1G_13836	2061	2904	2151	419	527	489	71.75	86.45	75.62	14.98	14.99	14.87	77.94	14.9467	-2.38254	2.8e-46	2.14e-44	--	transcription factor cys6 protein [Colletotrichum incanum]	-	-	-	-	GO:0005634//nucleus	GO:0000981//DNA-binding transcription factor activity, RNA polymerase II-specific;GO:0008270//zinc ion binding	GO:0006355//regulation of transcription, DNA-templated
BCIN_12g00850	BC1G_03489	3	0	4	823	894	1017	0.11	0	0.14	30.11	25.99	31.34	0.0833333	29.1467	8.45022	2.8e-46	2.14e-44	--	related to integral membrane protein [Phialocephala subalpina]	-	-	-	-	-	-	-
BCIN_03g05650	BC1G_00886	248	280	218	2121	2534	3686	8.1	7.84	7.2	70.87	67.29	103.74	7.71333	80.6333	3.38595	1.38e-45	1.05e-43	cnsO	similar to MFS transporter [Botrytis cinerea T4]	-	-	-	-	-	-	GO:0055085//transmembrane transport
BCIN_13g03660	BC1G_04953	380	702	460	26	54	46	15.5	24.56	18.98	1.09	1.79	1.62	19.68	1.5	-3.7137	3.79e-45	2.86e-43	--	Bgt-4612 [Blumeria graminis f. sp. tritici]	-	-	-	-	-	-	-
BCIN_01g10270	BC1G_05282	7	4	4	636	458	574	0.23	0.12	0.15	22.61	12.76	16.83	0.166667	17.4	6.70598	3.84e-45	2.87e-43	--	glycosyltransferase family 31 protein [Botrytis cinerea T4]	-	-	-	-	GO:0016020//membrane	GO:0016757//transferase activity, transferring glycosyl groups	-
BCIN_06g04860	BC1G_02361	95	122	131	740	1167	1012	3.2	3.53	4.47	25.52	31.98	29.4	3.73333	28.9667	2.95586	1.29e-44	9.57e-43	SPAC1002.16c	retrograde regulation protein 2 [Sclerotinia borealis F-4128]	-	-	-	-	-	-	GO:0055085//transmembrane transport
BCIN_07g03980	BC1G_14469	9291	15142	10626	1334	1153	960	259.27	362.52	300	38.1	26.17	23.1	307.263	29.1233	-3.39923	2.3e-44	1.71e-42	--	glycoside hydrolase protein [Rutstroemia sp. NJR-2017a BVV2]	-	-	-	-	-	-	-
BCIN_08g02190	BC1G_09538	183	182	146	1006	1562	1454	6.1	5.2	4.92	34.3	42.33	41.76	5.40667	39.4633	2.8677	4.3e-44	3.16e-42	ERG26	Sterol-4-alpha-carboxylic decarboxylase [Lachnellula arida]	Metabolism;Metabolism;Metabolism	Global and overview maps;Global and overview maps;Lipid metabolism	ko01100//Metabolic pathways;ko01110//Biosynthesis of secondary metabolites;ko00100//Steroid biosynthesis	K07748;K07748;K07748	-	GO:0003854//3-beta-hydroxy-delta5-steroid dehydrogenase activity;GO:0016616//oxidoreductase activity, acting on the CH-OH group of donors, NAD or NADP as acceptor	GO:0006694//steroid biosynthetic process;GO:0055114//oxidation-reduction process
BCIN_01g04880	BC1G_13302	14	20	13	272	476	331	0.39	0.48	0.37	7.83	10.88	8.02	0.413333	8.91	4.43005	8.75e-44	6.39e-42	paxP	similar to cytochrome P450 monooxygenase [Botrytis cinerea T4]	Metabolism;Metabolism	Global and overview maps;Metabolism of terpenoids and polyketides	ko01100//Metabolic pathways;ko00904//Diterpenoid biosynthesis	K21292;K21292	-	GO:0004497//monooxygenase activity;GO:0005506//iron ion binding;GO:0016705//oxidoreductase activity, acting on paired donors, with incorporation or reduction of molecular oxygen;GO:0020037//heme binding	GO:0055114//oxidation-reduction process
BCIN_09g01610	BC1G_08140	6137	4452	4528	448	742	734	175.61	109.3	131.09	13.12	17.27	18.11	138.667	16.1667	-3.10053	9.61e-44	6.98e-42	STL1	Bchex4 [Botrytis cinerea B05.10]	-	-	-	-	GO:0016020//membrane;GO:0016021//integral component of membrane	GO:0022857//transmembrane transporter activity	GO:0055085//transmembrane transport
BCIN_12g03310	BC1G_08764	740	970	808	144	182	161	28.09	31.59	31.03	5.59	5.62	5.27	30.2367	5.49333	-2.46055	9.89e-44	7.14e-42	--	putative transcription factor c2h2 protein [Botrytis cinerea BcDW1]	-	-	-	-	-	GO:0003676//nucleic acid binding	-
BCIN_12g06630	BC1G_13862	884	922	732	5874	6407	6257	38.24	34.22	32.04	260.11	225.46	233.37	34.8333	239.647	2.78237	1.12e-43	8.03e-42	celB	glycoside hydrolase family 45 protein [Botrytis cinerea T4]	-	-	-	-	-	GO:0008810//cellulase activity	GO:0005975//carbohydrate metabolic process
BCIN_04g03750	BC1G_15383	2656	3427	2330	261	545	467	62.1	68.74	55.12	6.25	10.36	9.41	61.9867	8.67333	-2.8373	1.36e-43	9.67e-42	SPBC15C4.04c	amino acid permease protein [Rutstroemia sp. NJR-2017a BVV2]	-	-	-	-	GO:0016020//membrane	GO:0022857//transmembrane transporter activity	GO:0055085//transmembrane transport
BCIN_14g02510	BC1G_08553	970	1078	718	107	115	86	26.67	25.43	19.97	3.01	2.57	2.04	24.0233	2.54	-3.24154	1.42e-43	1.01e-41	lcc2	Bclcc2 [Botrytis cinerea B05.10]	-	-	-	-	-	GO:0005507//copper ion binding;GO:0016491//oxidoreductase activity	GO:0055114//oxidation-reduction process
BCIN_08g03880	BC1G_07534	20667	27254	17742	1366	2922	3155	503.58	569.75	437.38	34.07	57.91	66.28	503.57	52.7533	-3.25486	1.47e-43	1.04e-41	aba3	Bcaba3 [Botrytis cinerea B05.10]	-	-	-	-	-	-	-
BCIN_07g03750	BC1G_12568	4197	4310	2882	334	216	265	174.5	153.74	121.23	14.21	7.3	9.5	149.823	10.3367	-3.85742	2.49e-43	1.75e-41	--	chitinase-1 variant protein [Rutstroemia sp. NJR-2017a BBW]	-	-	-	-	-	-	-
BCIN_16g02990	BC1G_09206	2374	3023	2055	393	623	498	76.18	83.22	66.71	12.91	16.26	13.78	75.37	14.3167	-2.39629	1.64e-42	1.14e-40	--	alteRNAtive oxidase protein [Rutstroemia sp. NJR-2017a BBW]	-	-	-	-	-	-	-
BCIN_14g05500	BC1G_10788	2073	1295	1052	83	92	119	58.29	31.24	29.93	2.39	2.1	2.88	39.82	2.45667	-4.01872	3.01e-42	2.08e-40	MSY001_2108	Bcgod1 [Botrytis cinerea B05.10]	-	-	-	-	-	GO:0016614//oxidoreductase activity, acting on CH-OH group of donors;GO:0050660//flavin adenine dinucleotide binding	GO:0055114//oxidation-reduction process
BCIN_05g07230	BC1G_16050	1599	2289	1875	15743	15980	13746	29.84	36.65	35.42	300.72	242.58	221.19	33.97	254.83	2.9072	4.67e-42	3.22e-40	GRDP1	alpha-ketoglutarate-dependent sulfonate dioxygenase protein [Rutstroemia sp. NJR-2017a BVV2]	-	-	-	-	-	-	-
BCIN_07g01090	BC1G_09789	311	578	491	37	49	44	7.06	11.25	11.27	0.86	0.9	0.86	9.86	0.873333	-3.49698	8.18e-42	5.61e-40	--	hypothetical protein BCIN_07g01090 [Botrytis cinerea B05.10]	-	-	-	-	-	-	-
BCIN_10g05910	BC1G_15887	30	104	91	2038	2188	1589	0.63	1.87	1.93	43.69	37.27	28.69	1.47667	36.55	4.62946	1e-41	6.84e-40	--	repetitive proline-rich cell wall protein [Rutstroemia sp. NJR-2017a BBW]	-	-	-	-	-	-	-
BCIN_12g04740	BC1G_07471	752	766	646	98	152	137	34.64	30.27	30.11	4.62	5.7	5.44	31.6733	5.25333	-2.59196	1.3e-41	8.78e-40	--	F5 8 type C domain protein [Rutstroemia sp. NJR-2017a BVV2]	-	-	-	-	-	-	-
BCIN_04g06370	BC1G_03906	96	133	100	709	882	908	2.55	3.03	2.69	19.28	19.06	20.79	2.75667	19.71	2.83793	1.48e-41	9.94e-40	MUP1	High-affinity methionine permease protein [Rutstroemia sp. NJR-2017a WRK4]	-	-	-	-	GO:0016020//membrane	GO:0022857//transmembrane transporter activity	GO:0055085//transmembrane transport
BCIN_05g06990	BC1G_13245	221	242	268	13	17	17	7.51	7.06	9.22	0.45	0.47	0.5	7.93	0.473333	-4.06639	2.75e-41	1.84e-39	--	hypothetical protein BCIN_05g06990 [Botrytis cinerea B05.10]	-	-	-	-	-	-	-
BCIN_07g04790	BC1G_07218	156	274	200	1690	2379	1602	3.9	5.88	5.06	43.26	48.39	34.54	4.94667	42.0633	3.08803	5.24e-41	3.49e-39	VdtD	similar to prolyl oligopeptidase (secreted protein) [Botrytis cinerea T4]	-	-	-	-	-	-	-
BCIN_03g03630	BC1G_00594	1397	1235	1133	139	99	118	59.98	45.49	49.21	6.11	3.46	4.37	51.56	4.64667	-3.47198	5.35e-41	3.54e-39	xgeA	glycoside hydrolase family 12 protein [Botrytis cinerea T4]	-	-	-	-	-	GO:0004553//hydrolase activity, hydrolyzing O-glycosyl compounds;GO:0008810//cellulase activity	GO:0000272//polysaccharide catabolic process
BCIN_01g06600	BC1G_00331	117	151	107	873	2253	1708	4.16	4.6	3.85	31.75	65.12	52.32	4.20333	49.73	3.56451	9.65e-41	6.36e-39	AN1503	dihydrodipicolinate synthase [Sclerotinia borealis F-4128]	Metabolism;Metabolism;Metabolism	Global and overview maps;Amino acid metabolism;Carbohydrate metabolism	ko01100//Metabolic pathways;ko00330//Arginine and proline metabolism;ko00630//Glyoxylate and dicarboxylate metabolism	K18123;K18123;K18123	-	GO:0003824//catalytic activity;GO:0016829//lyase activity	-
BCIN_08g06230	BC1G_11004	271	326	257	23	15	22	5.27	5.44	5.06	0.46	0.24	0.37	5.25667	0.356667	-3.8815	1.37e-40	8.99e-39	--	low temperature requirement A [Purpureocillium lilacinum]	-	-	-	-	-	-	-
BCIN_02g08100	BC1G_15256	1559	1666	1398	135	308	264	55.62	51	50.46	4.93	8.94	8.12	52.36	7.33	-2.83658	4e-40	2.61e-38	--	hypothetical protein BCIN_02g08100 [Botrytis cinerea B05.10]	-	-	-	-	-	-	-
BCIN_03g00020	BC1G_12488	324	253	215	6	10	6	17.1	11.46	11.48	0.32	0.43	0.27	13.3467	0.34	-5.2948	1.07e-39	6.91e-38	--	Major facilitator superfamily transporter [Colletotrichum higginsianum IMI 349063]	-	-	-	-	-	-	-
BCIN_15g01730	BC1G_13663	322	594	423	3584	4284	3395	11.01	17.42	14.63	125.38	119.1	100.04	14.3533	114.84	3.00017	1.65e-39	1.06e-37	--	extracellular serine-rich protein [Rutstroemia sp. NJR-2017a BVV2]	-	-	-	-	-	-	-
BCIN_12g06350	BC1G_10092	5951	5302	5278	927	1223	1300	167.96	128.39	150.71	26.78	28.08	31.63	149.02	28.83	-2.36986	4.08e-39	2.62e-37	KHT2	Bchex6 [Botrytis cinerea B05.10]	Cellular Processes	Cell growth and death	ko04113//Meiosis - yeast	K08139	GO:0016020//membrane;GO:0016021//integral component of membrane	GO:0022857//transmembrane transporter activity	GO:0055085//transmembrane transport
BCIN_02g00013	BC1G_16037	13816	19376	14484	3410	5054	4314	387.28	465.99	410.77	97.84	115.23	104.26	421.347	105.777	-1.99399	4.91e-39	3.13e-37	nahG	related to salicylate 1-monooxygenase [Claviceps purpurea 20.1]	-	-	-	-	-	GO:0071949//FAD binding	-
BCIN_03g08530	BC1G_06692	146	233	151	1037	1955	1437	2.93	4.01	3.07	21.3	31.91	24.86	3.33667	26.0233	2.96333	4.93e-39	3.13e-37	--	P-loop containing nucleoside triphosphate hydrolase protein [Rutstroemia sp. NJR-2017a BVV2]	-	-	-	-	-	GO:0005524//ATP binding	-
BCIN_09g04880	BC1G_09835	77	98	89	650	719	734	2.26	2.47	2.65	19.55	17.19	18.6	2.46	18.4467	2.90663	5.14e-39	3.24e-37	--	Peptidase caspase domain protein [Rutstroemia sp. NJR-2017a WRK4]	-	-	-	-	-	-	-
BCIN_07g04260	BC1G_07287	46	91	71	525	757	727	0.82	1.4	1.29	9.63	11.03	11.23	1.17	10.63	3.18356	6.6e-39	4.14e-37	--	FYVE/PHD zinc finger [Glarea lozoyensis ATCC 20868]	-	-	-	-	-	-	-
BCIN_09g01110	BC1G_14702	172	221	203	1226	1492	1215	3.54	3.91	4.23	25.85	25	21.58	3.89333	24.1433	2.63255	1.25e-38	7.79e-37	CBH1	glucanase-3 [Coleophoma cylindrospora]	Metabolism;Metabolism	Global and overview maps;Carbohydrate metabolism	ko01100//Metabolic pathways;ko00500//Starch and sucrose metabolism	K01225;K01225	GO:0005576//extracellular region	GO:0004553//hydrolase activity, hydrolyzing O-glycosyl compounds;GO:0030248//cellulose binding	GO:0005975//carbohydrate metabolic process
BCIN_06g03160	BC1G_05748	1340	1893	1378	239	204	223	66.48	80.57	69.17	12.14	8.23	9.54	72.0733	9.97	-2.8538	1.46e-38	9.1e-37	ARB_03674	Bcsod2 [Botrytis cinerea B05.10]	-	-	-	-	-	GO:0046872//metal ion binding	GO:0006801//superoxide metabolic process
BCIN_10g03160	BC1G_13439	1125	1744	1467	233	322	221	21.11	28.08	27.85	4.47	4.91	3.58	25.68	4.32	-2.57154	1.83e-38	1.13e-36	--	Choriogenin Hminor protein [Rutstroemia sp. NJR-2017a BVV2]	-	-	-	-	-	-	-
BCIN_01g04420	BC1G_13891	13	21	10	216	366	332	0.38	0.53	0.3	6.45	8.69	8.36	0.403333	7.83333	4.27958	2.15e-38	1.32e-36	FUB8	similar to AMP-binding enzyme [Botrytis cinerea T4]	-	-	-	-	-	GO:0003824//catalytic activity	-
BCIN_05g04800	BC1G_13050	1935	3053	2307	446	519	436	89.34	120.93	107.76	21.08	19.49	17.35	106.01	19.3067	-2.45703	2.38e-38	1.46e-36	--	WD repeat-containing protein [Rutstroemia sp. NJR-2017a WRK4]	-	-	-	-	-	-	-
BCIN_08g02970	BC1G_06840	328	441	403	2703	3061	2420	11.16	12.87	13.87	94.1	84.68	70.96	12.6333	83.2467	2.72016	2.67e-38	1.63e-36	pme1	Bcpme1 [Botrytis cinerea B05.10]	Metabolism;Metabolism	Global and overview maps;Carbohydrate metabolism	ko01100//Metabolic pathways;ko00040//Pentose and glucuronate interconversions	K01051;K01051	-	GO:0030599//pectinesterase activity	GO:0042545//cell wall modification
BCIN_02g04690	BC1G_08642	18	14	26	288	356	382	1	0.67	1.46	16.33	16.04	18.24	1.04333	16.87	4.01519	7.9e-38	4.78e-36	SS1G_09838	Gal/GalNAc specific lectin [Ciborinia camelliae]	-	-	-	-	-	-	-
BCIN_03g07320	BC1G_11698	936	1280	990	178	178	141	35.09	41.18	37.55	6.83	5.43	4.56	37.94	5.60667	-2.7585	8.58e-38	5.17e-36	rny1	ribonuclease T2 protein [Rutstroemia sp. NJR-2017a BVV2]	-	-	-	-	-	GO:0003723//RNA binding;GO:0033897//ribonuclease T2 activity	-
BCIN_15g04460	BC1G_12800	939	1450	1219	176	306	238	22.46	29.75	29.49	4.31	5.95	4.91	27.2333	5.05667	-2.42911	1.33e-37	7.95e-36	--	similar to MFS transporter [Botrytis cinerea T4]	-	-	-	-	-	-	GO:0055085//transmembrane transport
BCIN_05g05290	BC1G_01876	5497	7582	5730	1431	1741	1661	222.35	261.03	234.13	59.16	56.68	57.62	239.17	57.82	-2.0484	2.85e-37	1.7e-35	NMRAL1	related to nitrogen metabolic regulation protein nmr [Phialocephala subalpina]	-	-	-	-	-	-	-
BCIN_01g11150	BC1G_11910	505	600	370	58	77	62	27.41	27.94	20.31	3.22	3.4	2.9	25.22	3.17333	-2.9905	2.91e-37	1.73e-35	pmeA	carbohydrate esterase family 8 protein [Sclerotinia borealis F-4128]	Metabolism;Metabolism	Global and overview maps;Carbohydrate metabolism	ko01100//Metabolic pathways;ko00040//Pentose and glucuronate interconversions	K01051;K01051	-	GO:0030599//pectinesterase activity	GO:0042545//cell wall modification
BCIN_05g03580	BC1G_01458	17897	21347	23367	3865	3793	4054	795.98	814.56	1051.46	175.94	137.21	155.44	887.333	156.197	-2.50611	3.05e-37	1.8e-35	--	similar to Scytalidoglutamic peptidase [Botrytis cinerea T4]	-	-	-	-	-	GO:0004190//aspartic-type endopeptidase activity	GO:0006508//proteolysis
BCIN_02g07310	BC1G_13520	451	587	443	81	101	85	17.56	19.61	17.45	3.23	3.2	2.85	18.2067	3.09333	-2.55723	4.28e-37	2.51e-35	opsB	Bcap6 [Botrytis cinerea B05.10]	-	-	-	-	-	GO:0004190//aspartic-type endopeptidase activity	GO:0006508//proteolysis
BCIN_09g04520	BC1G_12126	33	30	38	335	439	364	0.95	0.74	1.11	9.92	10.33	9.08	0.933333	9.77667	3.38888	4.51e-37	2.64e-35	almA	similar to flavin-binding monooxygenase-like protein [Botrytis cinerea T4]	-	-	-	-	-	GO:0004499//N,N-dimethylaniline monooxygenase activity;GO:0050660//flavin adenine dinucleotide binding;GO:0050661//NADP binding	GO:0055114//oxidation-reduction process
BCIN_07g02910	BC1G_02706	3684	4943	3519	774	1238	909	143.49	165.55	138.41	30.51	38.68	30.12	149.15	33.1033	-2.17172	4.88e-37	2.84e-35	FUS5	Esterase FUS5 [Lachnellula suecica]	-	-	-	-	-	-	-
BCIN_09g04600	BC1G_09796	156	242	196	1000	1872	1402	3.55	4.72	4.51	23.28	34.63	27.49	4.26	28.4667	2.74035	1.03e-36	5.96e-35	--	integral membrane protein [Rutstroemia sp. NJR-2017a WRK4]	-	-	-	-	-	-	-
BCIN_07g00260	BC1G_05368	753	1006	1025	4086	6219	5081	38.95	44.65	53.64	216.33	261.66	226.59	45.7467	234.86	2.36006	1.64e-36	9.45e-35	CDO1	cysteine dioxygenase protein [Rutstroemia sp. NJR-2017a BVV2]	Metabolism;Metabolism;Metabolism	Global and overview maps;Amino acid metabolism;Metabolism of other amino acids	ko01100//Metabolic pathways;ko00270//Cysteine and methionine metabolism;ko00430//Taurine and hypotaurine metabolism	K00456;K00456;K00456	-	GO:0005506//iron ion binding;GO:0016702//oxidoreductase activity, acting on single donors with incorporation of molecular oxygen, incorporation of two atoms of oxygen	GO:0055114//oxidation-reduction process
BCIN_09g03650	BC1G_09973	14	19	16	264	291	409	0.88	0.61	0.61	18.84	17.18	24.9	0.7	20.3067	4.85845	2.31e-36	1.32e-34	--	similar to acetyltransferase [Botrytis cinerea T4]	-	-	-	-	-	GO:0008080//N-acetyltransferase activity	-
BCIN_09g04220	BC1G_12171	312	411	250	29	33	40	9.62	10.87	7.8	0.92	0.83	1.06	9.43	0.936667	-3.33165	2.86e-36	1.63e-34	CLU5d	ribosomal s17 protein [Rutstroemia sp. NJR-2017a WRK4]	-	-	-	-	-	-	-
BCIN_13g03100	BC1G_14078	1392	948	1087	121	155	177	69.67	40.71	55.05	6.2	6.31	7.64	55.1433	6.71667	-3.03737	4.51e-36	2.56e-34	azaE	NAD(P)-binding protein [Corynespora cassiicola Philippines]	-	-	-	-	-	GO:0003824//catalytic activity;GO:0050662//coenzyme binding	-
BCIN_08g02150	BC1G_07816	448	966	591	4365	7343	6136	19.64	36.34	26.22	195.89	261.87	231.94	27.4	229.9	3.06876	5.44e-36	3.08e-34	--	hypothetical protein BCIN_08g02150 [Botrytis cinerea B05.10]	-	-	-	-	-	-	-
BCIN_12g06270	0	191	206	246	11	13	5	10.1	9.35	13.16	0.6	0.56	0.23	10.87	0.463333	-4.55216	5.91e-36	3.33e-34	--	hypothetical protein BCIN_12g06270 [Botrytis cinerea B05.10]	-	-	-	-	-	-	-
BCIN_12g00140	BC1G_03585	629	1152	759	4680	7717	5768	19.88	31.24	24.25	151.12	198.07	156.94	25.1233	168.71	2.74745	5.96e-36	3.34e-34	PYRAB13990	carbon-nitrogen hydrolase [Hyaloscypha bicolor E]	-	-	-	-	-	GO:0008418//protein-N-terminal asparagine amidohydrolase activity;GO:0070773//protein-N-terminal glutamine amidohydrolase activity	GO:0006807//nitrogen compound metabolic process
BCIN_03g05230	BC1G_00824	271	426	361	38	39	23	7.01	9.46	9.45	1.01	0.82	0.51	8.64	0.78	-3.46949	9.87e-36	5.5e-34	ITP1	MFS general substrate transporter [Chalara longipes BDJ]	-	-	-	-	-	-	GO:0055085//transmembrane transport
BCIN_01g01480	BC1G_05885	500	669	488	74	134	104	20.55	23.59	20.3	3.11	4.48	3.69	21.48	3.76	-2.51419	1.33e-35	7.37e-34	--	related to circumsporozoite protein precursor [Phialocephala subalpina]	-	-	-	-	-	-	-
BCIN_09g05090	BC1G_09869	398	644	465	72	99	78	12.15	16.86	14.36	2.25	2.46	2.05	14.4567	2.25333	-2.6816	2.06e-35	1.14e-33	--	integral membrane protein [Rutstroemia sp. NJR-2017a WRK4]	-	-	-	-	-	-	-
BCIN_13g02180	BC1G_06024	1	4	0	506	755	882	0.05	0.18	0	26.63	31.58	39.1	0.0766667	32.4367	8.72481	3.1e-35	1.71e-33	--	related to integral membrane protein pth11 [Phialocephala subalpina]	-	-	-	-	-	-	-
BCIN_02g03240	BC1G_13741	501	527	494	2933	3202	2860	9.32	8.42	9.3	55.87	48.47	45.89	9.01333	50.0767	2.47401	7.68e-35	4.2e-33	SPAC1327.01c	similar to transcription factor Cys6 [Botrytis cinerea T4]	-	-	-	-	GO:0005634//nucleus	GO:0000981//DNA-binding transcription factor activity, RNA polymerase II-specific;GO:0003677//DNA binding;GO:0008270//zinc ion binding	GO:0006351//transcription, DNA-templated;GO:0006355//regulation of transcription, DNA-templated
BCIN_09g02930	BC1G_07068	78163	66557	65402	7128	15453	13609	2426.29	1772.56	2053.99	226.47	390.16	364.2	2084.28	326.943	-2.67244	1.78e-34	9.71e-33	pepA	Bcap1 [Botrytis cinerea B05.10]	-	-	-	-	-	GO:0004190//aspartic-type endopeptidase activity	GO:0006508//proteolysis
BCIN_14g05480	BC1G_10786	4	7	17	204	346	327	0.17	0.26	0.74	8.95	12.06	12.08	0.39	11.03	4.82181	2.67e-34	1.45e-32	hpm5	o-methyltransferas-like protein [Phialocephala scopiformis]	-	-	-	-	-	GO:0008168//methyltransferase activity;GO:0008171//O-methyltransferase activity	-
BCIN_05g01800	BC1G_13062	1834	2609	2026	327	615	543	111.67	136.3	124.81	20.38	30.46	28.51	124.26	26.45	-2.23202	3.92e-34	2.12e-32	TFS1	similar to phosphatidylethanolamine-binding protein [Botrytis cinerea T4]	-	-	-	-	-	-	-
BCIN_06g01590	BC1G_01153	2333	1886	1964	288	216	220	72.49	50.28	61.74	9.16	5.46	5.89	61.5033	6.83667	-3.1693	6.54e-34	3.52e-32	mae1	related to C4-dicarboxylate transport protein [Phialocephala subalpina]	-	-	-	-	GO:0016021//integral component of membrane	GO:0015140//malate transmembrane transporter activity	GO:0055085//transmembrane transport;GO:0071423//malate transmembrane transport
BCIN_13g01120	BC1G_04369	1017	1436	1120	132	69	80	35.73	43.28	39.81	4.75	1.97	2.42	39.6067	3.04667	-3.70044	9.13e-34	4.89e-32	--	Pc22g21720 [Penicillium rubens Wisconsin 54-1255]	-	-	-	-	-	-	-
BCIN_01g05170	BC1G_00516	808	1013	700	156	220	197	29.79	32.04	26.11	5.89	6.6	6.26	29.3133	6.25	-2.22963	1.03e-33	5.46e-32	AdipoR	hemolysin-III channel protein-like protein Izh2 [Chalara longipes BDJ]	-	-	-	-	GO:0016021//integral component of membrane	-	-
BCIN_15g03320	BC1G_02965	2180	2213	1876	8649	11527	10054	61.95	53.96	53.94	251.57	266.44	246.32	56.6167	254.777	2.16993	1.9e-33	1.01e-31	PHOA	acid phosphatase [Sclerotinia borealis F-4128]	Metabolism;Metabolism;Metabolism	Global and overview maps;Metabolism of cofactors and vitamins;Metabolism of cofactors and vitamins	ko01100//Metabolic pathways;ko00730//Thiamine metabolism;ko00740//Riboflavin metabolism	K01078;K01078;K01078	-	GO:0016788//hydrolase activity, acting on ester bonds	-
BCIN_06g00160	BC1G_00957	65	107	103	554	780	667	2.71	3.83	4.34	23.64	26.45	23.97	3.62667	24.6867	2.76702	2.28e-33	1.21e-31	laeA	similar to methyltransferase domain-containing protein [Botrytis cinerea T4]	-	-	-	-	-	-	-
BCIN_14g05540	BC1G_10792	951	845	682	4005	7452	6536	23.77	18.12	17.25	102.47	151.51	140.85	19.7133	131.61	2.73903	2.9e-33	1.52e-31	ZRT1	zinc iron transporter protein [Rutstroemia sp. NJR-2017a WRK4]	-	-	-	-	GO:0016020//membrane	GO:0046873//metal ion transmembrane transporter activity	GO:0030001//metal ion transport;GO:0055085//transmembrane transport
BCIN_05g00010	BC1G_16360	5679	4468	3736	612	835	930	230.69	155.71	153.54	25.45	27.59	32.57	179.98	28.5367	-2.65695	3.19e-33	1.67e-31	yakc	related to pyridoxine 4-dehydrogenase [Phialocephala subalpina]	-	-	-	-	-	-	-
BCIN_05g03190	BC1G_01513	327	514	350	1759	3305	3082	11.86	15.99	12.84	65.29	97.48	96.35	13.5633	86.3733	2.67087	6.71e-33	3.5e-31	--	ser-thr- gpi-anchored family protein [Rutstroemia sp. NJR-2017a BVV2]	-	-	-	-	-	-	-
BCIN_06g04940	BC1G_02348	23316	27618	20800	3919	7731	5928	947.12	962.51	854.83	162.94	255.43	207.6	921.487	208.657	-2.14283	7.36e-33	3.82e-31	calM	similar to short-chain dehydrogenase/reductase SDR [Botrytis cinerea T4]	-	-	-	-	-	-	-
BCIN_04g04800	BC1G_04230	17948	17251	12571	2921	3538	3720	974	803.2	690.21	162.25	156.17	174.04	822.47	164.153	-2.32492	8.08e-33	4.17e-31	Pfmaj	Bcbrn1 [Botrytis cinerea B05.10]	-	-	-	-	-	GO:0016491//oxidoreductase activity	-
BCIN_06g03640	BC1G_05673	184	240	185	1036	2293	2425	4.38	4.91	4.46	25.26	44.43	49.8	4.58333	39.83	3.11939	8.35e-33	4.3e-31	LAC12	probable lactose permease [Phialocephala subalpina]	-	-	-	-	GO:0016020//membrane;GO:0016021//integral component of membrane	GO:0022857//transmembrane transporter activity	GO:0055085//transmembrane transport
BCIN_07g02730	BC1G_02731	255	263	211	19	31	35	4.97	4.4	4.16	0.38	0.49	0.59	4.51	0.486667	-3.21212	9.07e-33	4.64e-31	EXG1	glycoside hydrolase family 55 protein [Amorphotheca resinae ATCC 22711]	Metabolism;Metabolism	Global and overview maps;Carbohydrate metabolism	ko01100//Metabolic pathways;ko00500//Starch and sucrose metabolism	K01210;K01210	-	-	-
MSTRG.8413	hypothetical protein BCON_0183g00040 [Botryotinia convoluta]	491	1296	691	6385	14795	12053	16.11	36.36	22.9	214.19	394.53	340.7	25.1233	316.473	3.65498	9.17e-33	4.68e-31	--	hypothetical protein BCON_0183g00040 [Botryotinia convoluta]	-	-	-	-	-	-	-
BCIN_03g00480	0	511	722	523	101	138	92	34.33	41.61	35.54	6.94	7.54	5.33	37.16	6.60333	-2.49248	1.56e-32	7.92e-31	xyn11A	Bcxyn11A [Botrytis cinerea B05.10]	-	-	-	-	-	GO:0004553//hydrolase activity, hydrolyzing O-glycosyl compounds	GO:0005975//carbohydrate metabolic process
BCIN_11g02620	BC1G_04779	445	562	349	52	71	85	15.43	16.72	12.24	1.85	2	2.54	14.7967	2.13	-2.79635	4.11e-32	2.08e-30	SPBC1271.10c	Bchol1 [Botrytis cinerea B05.10]	-	-	-	-	-	-	GO:0055085//transmembrane transport
BCIN_14g02070	BC1G_08490	48674	70177	59908	13902	21269	15801	1698.39	2100.88	2114.91	496.5	603.64	475.33	1971.39	525.157	-1.9084	4.41e-32	2.22e-30	--	GTP-binding protein [Rutstroemia sp. NJR-2017a BBW]	-	-	-	-	-	-	-
BCIN_09g05710	BC1G_09500	6	5	5	227	235	459	0.26	0.19	0.22	10.08	8.29	17.17	0.223333	11.8467	5.72914	8.43e-32	4.23e-30	dbaD	MFS monocarboxylate transporter protein [Rutstroemia sp. NJR-2017a WRK4]	-	-	-	-	-	-	GO:0055085//transmembrane transport
BCIN_08g03830	BC1G_07529	2220	2881	1949	192	432	465	139.15	154.93	123.6	12.32	22.02	25.13	139.227	19.8233	-2.81216	9.74e-32	4.87e-30	aba4	Bcaba4 [Botrytis cinerea B05.10]	-	-	-	-	-	GO:0016491//oxidoreductase activity	-
BCIN_08g00340	BC1G_16118	18	40	19	277	408	300	0.52	0.99	0.56	8.2	9.59	7.48	0.69	8.42333	3.60972	1.21e-31	6.04e-30	orf6	major facilitator superfamily transporter protein [Rutstroemia sp. NJR-2017a WRK4]	-	-	-	-	-	-	GO:0055085//transmembrane transport
BCIN_06g04530	BC1G_02406	23	33	20	208	375	384	1.05	1.29	0.93	9.73	13.95	15.14	1.09	12.94	3.56944	1.24e-31	6.16e-30	VAT1L	similar to alcohol dehydrogenase zinc-binding domain-containing protein [Botrytis cinerea T4]	-	-	-	-	-	GO:0016491//oxidoreductase activity	-
BCIN_07g06720	BC1G_11257	66	167	79	1015	5025	3130	1.78	3.86	2.15	27.99	110.13	72.71	2.59667	70.2767	4.75831	1.36e-31	6.73e-30	PLT3	Major facilitator superfamily domain general substrate transporter protein [Rutstroemia sp. NJR-2017a BVV2]	-	-	-	-	GO:0016021//integral component of membrane	GO:0022857//transmembrane transporter activity	GO:0055085//transmembrane transport
BCIN_12g00860	BC1G_03488	277	330	242	1120	1681	1452	16.87	17.24	14.91	69.8	83.26	76.22	16.34	76.4267	2.22567	1.48e-31	7.25e-30	NMT2	similar to type 11 methyltransferase [Botrytis cinerea T4]	-	-	-	-	-	-	-
BCIN_07g01570	BC1G_09728	233	204	148	5	14	12	7.89	5.93	5.07	0.17	0.39	0.35	6.29667	0.303333	-4.37561	1.67e-31	8.18e-30	fsdD	UMTA methyltransferase [Cadophora sp. DSE1049]	-	-	-	-	-	-	-
BCIN_03g01560	BC1G_02018	368	474	329	43	79	78	14.68	16.22	13.28	1.76	2.56	2.68	14.7267	2.33333	-2.65797	2.22e-31	1.08e-29	str7	short chain dehydrogenase reductase protein [Rutstroemia sp. NJR-2017a BBW]	-	-	-	-	-	GO:0016491//oxidoreductase activity	GO:0055114//oxidation-reduction process
BCIN_09g03870	BC1G_09942	398	631	455	3377	3153	4473	8.55	11.63	9.85	75.57	55.89	84.4	10.01	71.9533	2.84562	2.34e-31	1.14e-29	mx	similar to dynamin family protein [Botrytis cinerea T4]	-	-	-	-	-	GO:0003924//GTPase activity;GO:0005525//GTP binding	-
BCIN_16g02520	BC1G_10480	211	199	216	998	1571	1132	1.27	1.03	1.32	6.17	7.71	5.89	1.20667	6.59	2.44925	2.69e-31	1.3e-29	--	p-loop containing nucleoside triphosphate hydrolase protein [Rutstroemia sp. NJR-2017a BVV2]	-	-	-	-	-	-	-
BCIN_05g04440	BC1G_01332	25	13	17	219	375	467	1.5	0.67	1.04	13.49	18.36	24.23	1.07	18.6933	4.12684	3.73e-31	1.8e-29	--	hypothetical protein BCIN_05g04440 [Botrytis cinerea B05.10]	-	-	-	-	-	-	-
BCIN_02g02450	BC1G_02483	466	709	359	56	82	79	24.06	31.41	18.76	2.96	3.44	3.52	24.7433	3.30667	-2.90359	3.84e-31	1.84e-29	--	prp 4 C domain-containing protein [Rutstroemia sp. NJR-2017a BBW]	-	-	-	-	-	-	-
BCIN_01g04900	BC1G_13299	150	153	131	689	976	1115	9.35	8.19	8.27	43.98	49.51	59.95	8.60333	51.1467	2.57167	4.27e-31	2.04e-29	tpcF	gstII [Botrytis cinerea B05.10]	Metabolism;Metabolism	Global and overview maps;Metabolism of other amino acids	ko01100//Metabolic pathways;ko00480//Glutathione metabolism	K00799;K00799	-	GO:0005515//protein binding	-
BCIN_14g05530	BC1G_10791	865	497	545	5239	10516	13704	44.3	21.84	28.24	274.62	438.05	605.06	31.46	439.243	3.80343	4.34e-31	2.06e-29	aspnd1	Bczps1 [Botrytis cinerea B05.10]	-	-	-	-	-	GO:0008237//metallopeptidase activity	-
BCIN_01g04860	BC1G_13305	306	429	288	23	64	44	18.63	22.41	17.74	1.43	3.17	2.31	19.5933	2.30333	-3.08857	4.49e-31	2.13e-29	--	Tautomerase protein [Rutstroemia sp. NJR-2017a BVV2]	-	-	-	-	-	-	-
BCIN_01g02840	BC1G_11842	2685	3760	2948	583	1087	754	58.2	69.93	64.65	12.94	19.17	14.09	64.26	15.4	-2.06099	5.31e-31	2.51e-29	--	Bgt-3114 [Blumeria graminis f. sp. tritici]	-	-	-	-	-	-	-
BCIN_01g09590	BC1G_08341	11185	15358	13009	2530	4765	3342	272.11	320.57	320.2	63.03	94.33	70.11	304.293	75.8233	-2.00475	6e-31	2.82e-29	--	hyphal anastamosis-8 protein [Rutstroemia sp. NJR-2017a WRK4]	-	-	-	-	-	-	-
BCIN_04g02950	BC1G_04463	629	600	513	104	98	101	34.1	27.91	28.14	5.77	4.32	4.72	30.05	4.93667	-2.60576	6.39e-31	2.99e-29	--	HET-domain-containing protein [Venturia nashicola]	-	-	-	-	-	-	-
BCIN_02g05630	BC1G_08058	276	429	282	12	46	37	12.68	16.9	13.1	0.56	1.72	1.47	14.2267	1.25	-3.5086	8.29e-31	3.86e-29	--	LysM domain-containing protein-like protein 4 [Colletotrichum chlorophyti]	-	-	-	-	-	-	-
BCIN_08g01060	BC1G_12740	6	10	3	211	206	254	0.21	0.3	0.11	7.67	5.95	7.78	0.206667	7.13333	5.1092	9.05e-31	4.2e-29	CTB5	similar to FAD binding domain protein [Botrytis cinerea T4]	-	-	-	-	-	GO:0016491//oxidoreductase activity;GO:0050660//flavin adenine dinucleotide binding;GO:0071949//FAD binding	GO:0055114//oxidation-reduction process
BCIN_07g02900	BC1G_02708	924	1170	889	224	254	203	12.44	13.51	12.11	3.09	2.78	2.36	12.6867	2.74333	-2.20931	1.13e-30	5.24e-29	BEA3	similar to ABC transporter [Botrytis cinerea T4]	Environmental Information Processing	Membrane transport	ko02010//ABC transporters	K05658	GO:0016021//integral component of membrane	GO:0005524//ATP binding;GO:0016887//ATPase activity;GO:0042626//ATPase activity, coupled to transmembrane movement of substances	GO:0055085//transmembrane transport
BCIN_05g02800	BC1G_01571	490	653	484	1952	3168	3094	16.49	18.86	16.48	67.25	86.73	89.78	17.2767	81.2533	2.2336	1.15e-30	5.32e-29	--	related to integral membrane protein PTH11 [Rhynchosporium commune]	-	-	-	-	-	-	-
BCIN_03g04480	BC1G_00711	488	329	499	28	26	53	23.64	13.67	24.46	1.39	1.02	2.21	20.59	1.54	-3.74094	1.17e-30	5.38e-29	mpl6	Short-chain dehydrogenase reductase SDR protein [Rutstroemia sp. NJR-2017a BVV2]	-	-	-	-	-	-	-
BCIN_14g03520	BC1G_12031	3370	2324	2698	209	498	456	151.63	89.71	122.82	9.62	18.23	17.69	121.387	15.18	-2.99937	1.55e-30	7.09e-29	--	similar to non-classical export protein Nce102 [Botrytis cinerea T4]	-	-	-	-	GO:0016020//membrane	-	-
BCIN_09g06560	BC1G_07685	283	272	229	31	47	30	8.48	6.99	6.94	0.95	1.15	0.78	7.47	0.96	-2.96	2.05e-30	9.34e-29	--	hypothetical protein BCIN_09g06560 [Botrytis cinerea B05.10]	-	-	-	-	-	-	-
BCIN_10g03450	BC1G_11795	354	357	311	49	82	62	13.17	11.39	11.71	1.87	2.48	1.99	12.09	2.11333	-2.51622	2.7e-30	1.22e-28	--	malate dehydrogenase protein [Rutstroemia sp. NJR-2017a BVV2]	-	-	-	-	-	-	-
BCIN_02g07780	BC1G_10305	27	31	33	279	306	304	0.72	0.71	0.89	7.61	6.63	6.98	0.773333	7.07333	3.19323	2.86e-30	1.29e-28	--	similar to transcription factor Zn, C2H2 [Botrytis cinerea T4]	-	-	-	-	-	GO:0003676//nucleic acid binding	-
MSTRG.11181	gram-negative bacteria-binding protein 1 precursor [Pyrenophora tritici-repentis]	141	109	102	659	918	876	5.37	3.56	3.93	25.71	28.46	28.79	4.28667	27.6533	2.68953	5.53e-30	2.49e-28	--	gram-negative bacteria-binding protein 1 precursor [Pyrenophora tritici-repentis]	-	-	-	-	-	-	-
BCIN_08g04900	BC1G_08846	66	113	114	662	822	679	2.02	2.97	3.54	20.78	20.51	17.95	2.84333	19.7467	2.79595	6.05e-30	2.72e-28	ARMGADRAFT_1018426	similar to glucose-methanol-choline (gmc) oxidoreductase [Botrytis cinerea T4]	-	-	-	-	-	GO:0016614//oxidoreductase activity, acting on CH-OH group of donors;GO:0050660//flavin adenine dinucleotide binding	GO:0055114//oxidation-reduction process
BCIN_16g00930	BC1G_10379	10749	22731	17073	2372	2312	1583	328.55	596.11	527.98	74.21	57.48	41.71	484.213	57.8	-3.0665	7.2e-30	3.22e-28	--	CND3 [Botrytis cinerea B05.10]	-	-	-	-	-	-	-
BCIN_12g01540	BC1G_11513	29	32	33	237	406	273	0.49	0.47	0.57	4.12	5.61	4	0.51	4.57667	3.16573	1.18e-29	5.28e-28	--	glycosyltransferase family 2 protein [Rutstroemia sp. NJR-2017a WRK4]	-	-	-	-	-	-	-
BCIN_05g04890	BC1G_16091	16441	19153	14883	2869	5003	5208	637.7	637.37	584.04	113.9	157.84	174.15	619.703	148.63	-2.05985	2.66e-29	1.18e-27	--	succinate-semialdehyde dehydrogenase protein [Rutstroemia sp. NJR-2017a BBW]	-	-	-	-	-	-	-
BCIN_03g03810	BC1G_00614	4	8	11	288	210	242	0.16	0.28	0.45	11.88	6.88	8.41	0.296667	9.05667	4.93207	3.42e-29	1.51e-27	--	carbohydrate-binding module family 18 protein [Rutstroemia sp. NJR-2017a WRK4]	-	-	-	-	-	-	-
MSTRG.6715	predicted protein [Botrytis cinerea T4]	666	682	474	59	120	123	7.41	6.51	5.33	0.67	1.09	1.18	6.41667	0.98	-2.71097	6.43e-29	2.83e-27	--	predicted protein [Botrytis cinerea T4]	-	-	-	-	-	-	-
BCIN_12g01180	0	1209	1487	1191	347	448	416	32.94	34.75	32.83	9.68	9.93	9.77	33.5067	9.79333	-1.77458	6.89e-29	3.03e-27	--	integral membrane protein [Rutstroemia sp. NJR-2017a BBW]	-	-	-	-	-	-	-
BCIN_01g04540	BC1G_13906	697	330	687	25	33	57	24.04	9.76	23.97	0.88	0.93	1.69	19.2567	1.16667	-4.04489	7.05e-29	3.08e-27	FDD123	Bop2 [Botrytis cinerea B05.10]	-	-	-	-	GO:0016020//membrane	GO:0005216//ion channel activity	GO:0006811//ion transport
BCIN_08g06240	BC1G_11002	1219	1578	1140	232	331	392	35.98	39.96	34.04	7.01	7.95	9.98	36.66	8.31333	-2.14071	7.82e-29	3.41e-27	xlnD	similar to salicylate hydroxylase [Botrytis cinerea T4]	-	-	-	-	-	GO:0071949//FAD binding	-
BCIN_03g01540	BC1G_02021	957	1774	1099	175	319	262	18.07	28.73	20.99	3.38	4.9	4.26	22.5967	4.18	-2.43454	8.28e-29	3.6e-27	patE	glucose-methanol-choline oxidoreductase protein [Rutstroemia sp. NJR-2017a WRK4]	Metabolism;Metabolism	Global and overview maps;Amino acid metabolism	ko01100//Metabolic pathways;ko00260//Glycine, serine and threonine metabolism	K00108;K00108	-	GO:0016614//oxidoreductase activity, acting on CH-OH group of donors;GO:0050660//flavin adenine dinucleotide binding	GO:0055114//oxidation-reduction process
BCIN_02g08880	BC1G_06890	4	2	1	188	343	431	0.14	0.07	0.04	6.82	9.85	13.11	0.0833333	9.92667	6.89627	1.18e-28	5.1e-27	--	integral membrane [Lasallia pustulata]	-	-	-	-	-	-	-
BCIN_01g06920	BC1G_00285	41	49	50	307	362	368	2.35	2.41	2.9	17.98	16.85	18.16	2.55333	17.6633	2.7903	1.3e-28	5.61e-27	--	hypothetical protein BCIN_01g06920 [Botrytis cinerea B05.10]	-	-	-	-	-	-	-
BCIN_03g07310	BC1G_11699	2	6	5	152	218	307	0.09	0.22	0.22	6.74	7.69	11.47	0.176667	8.63333	5.61082	1.98e-28	8.52e-27	--	FAD binding domain-containing protein [Rutstroemia sp. NJR-2017a WRK4]	-	-	-	-	-	-	-
BCIN_08g05520	BC1G_08929	435	528	465	96	108	73	13.53	14.09	14.63	3.06	2.73	1.96	14.0833	2.58333	-2.44668	2.78e-28	1.19e-26	--	hypothetical protein BCIN_08g05520 [Botrytis cinerea B05.10]	-	-	-	-	-	-	-
BCIN_07g05910	BC1G_11623	91	206	135	861	2398	2194	2.4	4.66	3.6	23.25	51.46	49.9	3.55333	41.5367	3.54714	3e-28	1.28e-26	HGT1	MFS sugar transporter protein [Rutstroemia sp. NJR-2017a WRK4]	-	-	-	-	GO:0016020//membrane;GO:0016021//integral component of membrane	GO:0022857//transmembrane transporter activity	GO:0055085//transmembrane transport
BCIN_06g01460	BC1G_01130	74	110	83	502	707	494	1.19	1.52	1.35	8.25	9.24	6.84	1.35333	8.11	2.58318	3.75e-28	1.59e-26	--	Choriogenin Hminor protein [Rutstroemia sp. NJR-2017a BBW]	-	-	-	-	-	-	-
BCIN_12g05810	BC1G_10170	177	288	245	1048	1678	1210	5.17	7.21	7.24	31.32	39.85	30.46	6.54	33.8767	2.37293	4.25e-28	1.8e-26	--	Monooxygenase FAD-binding protein [Rutstroemia sp. NJR-2017a BVV2]	-	-	-	-	-	-	-
BCIN_08g03850	BC1G_07531	58707	70527	45779	5905	11953	13648	1853.98	1910.89	1462.67	190.87	307.03	371.58	1742.51	289.827	-2.58791	4.37e-28	1.84e-26	caba1	Bcaba1 [Botrytis cinerea B05.10]	-	-	-	-	-	GO:0005506//iron ion binding;GO:0016705//oxidoreductase activity, acting on paired donors, with incorporation or reduction of molecular oxygen;GO:0020037//heme binding	GO:0055114//oxidation-reduction process
BCIN_12g06200	BC1G_10109	195	330	271	1355	2333	1430	2.96	4.3	4.16	21.07	28.82	18.73	3.80667	22.8733	2.58707	5.73e-28	2.41e-26	--	Pc21g21920 [Penicillium rubens Wisconsin 54-1255]	-	-	-	-	-	-	-
BCIN_16g03830	BC1G_10896	143	125	124	670	1018	1306	5.07	3.8	4.45	24.3	29.34	39.89	4.44	31.1767	2.81184	6.14e-28	2.57e-26	ptmH	similar to short-chain dehydrogenase/reductase [Botrytis cinerea T4]	Metabolism;Metabolism;Metabolism	Global and overview maps;Lipid metabolism;Lipid metabolism	ko01100//Metabolic pathways;ko00564//Glycerophospholipid metabolism;ko00565//Ether lipid metabolism	K06123;K06123;K06123	-	GO:0016491//oxidoreductase activity	-
BCIN_01g01430	BC1G_05878	993	1244	902	248	251	240	26.47	28.47	24.34	6.77	5.44	5.53	26.4267	5.91333	-2.15995	8.04e-28	3.36e-26	M2	similar to MFS multidrug transporter [Botrytis cinerea T4]	-	-	-	-	-	-	GO:0055085//transmembrane transport
BCIN_03g04460	BC1G_00709	2346	3104	2469	684	1084	830	67.54	76.67	71.91	20.15	25.38	20.6	72.04	22.0433	-1.70846	9.02e-28	3.76e-26	--	hypothetical protein BCIN_03g04460 [Botrytis cinerea B05.10]	-	-	-	-	-	-	-
MSTRG.9538	hypothetical protein BTUL_0009g01110 [Botrytis tulipae]	169	146	121	7	10	8	3.67	2.72	2.67	0.17	0.17	0.14	3.02	0.16	-4.2384	1.06e-27	4.4e-26	--	hypothetical protein BTUL_0009g01110 [Botrytis tulipae]	-	-	-	-	-	-	-
BCIN_04g06510	BC1G_03928	855	490	369	38	50	62	40.41	19.87	17.64	1.84	1.92	2.53	25.9733	2.09667	-3.63086	1.34e-27	5.53e-26	Rdh12	similar to short-chain dehydrogenase [Botrytis cinerea T4]	-	-	-	-	-	-	-
BCIN_09g03660	BC1G_09972	8	3	10	149	198	200	0.31	0.11	0.39	5.99	6.31	6.79	0.27	6.36333	4.55875	1.77e-27	7.27e-26	--	integral membrane protein [Rutstroemia sp. NJR-2017a BBW]	-	-	-	-	-	-	-
BCIN_07g03840	BC1G_12550	112	190	185	1358	1697	993	1.21	1.76	2.02	14.97	14.87	9.22	1.66333	13.02	2.96858	2.87e-27	1.18e-25	--	het-s domain-containing protein [Rutstroemia sp. NJR-2017a BBW]	-	-	-	-	-	GO:0004672//protein kinase activity;GO:0005524//ATP binding	GO:0006468//protein phosphorylation
BCIN_12g02090	BC1G_03079	438	523	379	28	97	54	10	10.24	8.75	0.65	1.8	1.06	9.66333	1.17	-3.04601	3.34e-27	1.37e-25	isp4	similar to small oligopeptide transporter [Botrytis cinerea T4]	-	-	-	-	-	-	GO:0055085//transmembrane transport
BCIN_05g02050	BC1G_13095	5233	7839	5198	1507	2163	1887	202.97	260.86	203.98	59.83	68.24	63.1	222.603	63.7233	-1.80458	8.55e-27	3.49e-25	ptaL	Bcalo1 [Botrytis cinerea B05.10]	-	-	-	-	-	GO:0016491//oxidoreductase activity	GO:0055114//oxidation-reduction process
BCIN_05g00350	BC1G_10823	2103	3195	2503	569	975	693	29.3	38.19	35.29	8.11	11.05	8.32	34.26	9.16	-1.90311	8.63e-27	3.51e-25	Nox1	BcnoxA [Botrytis cinerea B05.10]	-	-	-	-	-	GO:0016491//oxidoreductase activity	GO:0055114//oxidation-reduction process
BCIN_01g03940	BC1G_12189	83	125	113	490	1225	1063	2.69	3.5	3.7	16.51	32.81	30.18	3.29667	26.5	3.00691	8.87e-27	3.59e-25	LAC12	similar to MFS sugar transporter [Botrytis cinerea T4]	-	-	-	-	GO:0016020//membrane;GO:0016021//integral component of membrane	GO:0022857//transmembrane transporter activity	GO:0055085//transmembrane transport
BCIN_02g02410	BC1G_02492	3873	5472	4839	933	747	614	96.81	117.35	122.38	23.87	15.19	13.23	112.18	17.43	-2.68617	9.4e-27	3.8e-25	--	related to TIR2 Cold shock induced protein [Phialocephala subalpina]	-	-	-	-	-	-	-
BCIN_08g03110	BC1G_06815	20974	41335	30666	4893	3961	2956	370.73	626.85	548.41	88.52	56.95	45.05	515.33	63.5067	-3.02052	1.04e-26	4.2e-25	--	CND17 [Botrytis cinerea B05.10]	-	-	-	-	-	-	-
BCIN_02g05600	BC1G_08063	273	357	280	22	69	42	9.13	10.25	9.48	0.75	1.88	1.21	9.62	1.28	-2.90989	1.1e-26	4.39e-25	CLU5d	ribosomal s17 protein [Rutstroemia sp. NJR-2017a WRK4]	-	-	-	-	-	-	-
BCIN_07g00780	BC1G_05442	84	118	83	569	641	535	4.42	5.33	4.42	30.66	27.45	24.28	4.72333	27.4633	2.53963	1.23e-26	4.91e-25	--	hypothetical protein BCIN_07g00780 [Botrytis cinerea B05.10]	-	-	-	-	-	-	-
BCIN_02g08710	BC1G_06861	138	203	133	4	19	8	3.02	3.81	2.94	0.09	0.34	0.15	3.25667	0.193333	-4.07423	1.71e-26	6.82e-25	WOR2	similar to transcription factor Cys6 [Botrytis cinerea T4]	-	-	-	-	GO:0005634//nucleus	GO:0000981//DNA-binding transcription factor activity, RNA polymerase II-specific;GO:0008270//zinc ion binding	GO:0006355//regulation of transcription, DNA-templated
BCIN_16g02080	0	232	240	204	33	33	19	11.92	10.6	10.65	1.73	1.36	0.82	11.0567	1.30333	-3.08464	1.95e-26	7.72e-25	--	hypothetical protein BCIN_16g02080 [Botrytis cinerea B05.10]	-	-	-	-	-	-	-
BCIN_09g06100	BC1G_09445	353	361	269	29	74	55	14.15	12.42	10.91	1.19	2.41	1.9	12.4933	1.83333	-2.76862	2.1e-26	8.29e-25	AFUA_6G02800	GPI anchored protein [Rutstroemia sp. NJR-2017a BVV2]	-	-	-	-	-	-	-
BCIN_11g03460	BC1G_04595	5090	5422	4783	798	1754	1409	203.82	186.27	193.77	32.71	57.13	48.64	194.62	46.16	-2.07594	2.99e-26	1.18e-24	--	c2h2 transcription protein [Rutstroemia sp. NJR-2017a WRK4]	-	-	-	-	-	-	-
BCIN_14g05490	BC1G_10787	3	4	4	121	253	352	0.14	0.16	0.19	5.7	9.47	13.97	0.163333	9.71333	5.89408	3.21e-26	1.26e-24	laeA	god1, glucose oxidase, partial sequence [Botrytis cinerea T4]	-	-	-	-	-	-	-
BCIN_04g06360	BC1G_03905	52	57	72	358	439	409	1.31	1.23	1.83	9.23	8.99	8.88	1.45667	9.03333	2.63259	4.39e-26	1.72e-24	--	hypothetical protein BCIN_04g06360 [Botrytis cinerea B05.10]	-	-	-	-	-	-	-
BCIN_06g05370	BC1G_02278	504	497	384	49	84	108	19.99	16.91	15.41	1.99	2.71	3.69	17.4367	2.79667	-2.64034	4.71e-26	1.84e-24	--	related to WSC2 Glucoamylase III (alpha-1,4-glucan-glucosidase) [Phialocephala subalpina]	-	-	-	-	-	-	-
BCIN_03g08710	BC1G_06666	121	230	130	799	1490	1031	2.67	4.36	2.91	18.08	26.79	19.65	3.31333	21.5067	2.69843	5.15e-26	2.01e-24	bglA	glycoside hydrolase family 3 protein [Botrytis cinerea T4]	Metabolism;Metabolism;Metabolism;Metabolism	Global and overview maps;Global and overview maps;Carbohydrate metabolism;Metabolism of other amino acids	ko01100//Metabolic pathways;ko01110//Biosynthesis of secondary metabolites;ko00500//Starch and sucrose metabolism;ko00460//Cyanoamino acid metabolism	K05349;K05349;K05349;K05349	-	GO:0004553//hydrolase activity, hydrolyzing O-glycosyl compounds	GO:0005975//carbohydrate metabolic process
BCIN_08g02090	BC1G_07824	3	21	4	164	394	331	0.07	0.4	0.09	4	7.65	6.82	0.186667	6.15667	5.04361	7.38e-26	2.86e-24	pkfF	similar to glucose-methanol-choline oxidoreductase [Botrytis cinerea T4]	-	-	-	-	-	GO:0016614//oxidoreductase activity, acting on CH-OH group of donors;GO:0050660//flavin adenine dinucleotide binding	GO:0055114//oxidation-reduction process
BCIN_16g01000	BC1G_10388	5436	8731	5884	29211	32623	33099	116.89	161.08	128.01	642.93	570.59	613.61	135.327	609.043	2.1701	1.01e-25	3.91e-24	--	CND8 [Botrytis cinerea B05.10]	-	-	-	-	-	GO:0005524//ATP binding	-
BCIN_12g02650	BC1G_03157	221	503	269	13	39	40	14.89	29.08	18.34	0.9	2.14	2.32	20.77	1.78667	-3.53916	1.06e-25	4.08e-24	--	ribonuclease T2 [Venturia nashicola]	-	-	-	-	GO:0016021//integral component of membrane	-	-
BCIN_04g03990	BC1G_04126	23	17	11	170	326	209	0.72	0.46	0.35	5.4	8.25	5.63	0.51	6.42667	3.6555	1.39e-25	5.33e-24	pho-5	phosphate/H+ symporter [Sclerotinia borealis F-4128]	-	-	-	-	GO:0016021//integral component of membrane	GO:0005315//inorganic phosphate transmembrane transporter activity;GO:0022857//transmembrane transporter activity	GO:0006817//phosphate ion transport;GO:0055085//transmembrane transport
BCIN_02g02790	BC1G_02439	2003	1970	1705	390	502	618	72.81	61.34	62.68	14.53	14.83	19.4	65.61	16.2533	-2.01318	1.51e-25	5.77e-24	ftrA	Bcfth1 [Botrytis cinerea B05.10]	-	-	-	-	GO:0016020//membrane;GO:0033573//high-affinity iron permease complex	GO:0005381//iron ion transmembrane transporter activity	GO:0034755//iron ion transmembrane transport
BCIN_11g02510	BC1G_04761	34	35	24	217	301	245	0.98	0.86	0.7	6.38	7.03	6.06	0.846667	6.49	2.93835	1.56e-25	5.94e-24	--	Ankyrin repeat domain-containing protein 44 [Neopestalotiopsis sp. 37M]	-	-	-	-	-	-	-
BCIN_14g03430	BC1G_12017	444	433	390	57	27	26	18.05	15.1	16.04	2.37	0.89	0.91	16.3967	1.39	-3.56025	1.77e-25	6.72e-24	pelB	probable pectin lyase A [Phialocephala subalpina]	-	-	-	-	-	-	-
BCIN_02g00750	BC1G_05582	119	166	112	10	13	11	4.51	5.4	4.3	0.39	0.4	0.36	4.73667	0.383333	-3.6272	1.79e-25	6.8e-24	SET5	SET domain-containing protein [Rutstroemia sp. NJR-2017a BVV2]	-	-	-	-	-	GO:0005515//protein binding	-
BCIN_03g02800	BC1G_06532	142	189	140	845	864	836	2.1	2.4	2.1	12.82	10.41	10.68	2.2	11.3033	2.36117	2e-25	7.57e-24	ATP1A1	similar to P-type ATPase [Botrytis cinerea T4]	-	-	-	-	GO:0016021//integral component of membrane	GO:0000166//nucleotide binding	-
BCIN_01g05020	0	8739	10042	7864	2718	3493	3305	575.15	567.03	523.64	183.09	186.99	187.53	555.273	185.87	-1.5789	2.22e-25	8.35e-24	cfmC	cell wall protein [Fusarium langsethiae]	-	-	-	-	-	-	-
BCIN_16g04420	BC1G_12348	216	347	244	27	63	42	4.38	6.03	5	0.56	1.04	0.73	5.13667	0.776667	-2.72547	2.62e-25	9.84e-24	--	Bile salt-activated lipase protein [Rutstroemia sp. NJR-2017a WRK4]	-	-	-	-	-	-	-
BCIN_07g02920	BC1G_02704	1568	2312	1685	439	631	409	13.89	17.57	15.1	3.98	4.55	3.12	15.52	3.88333	-1.99876	2.63e-25	9.86e-24	PKS1	Bcpks8 [Botrytis cinerea B05.10]	-	-	-	-	-	GO:0003824//catalytic activity;GO:0016491//oxidoreductase activity;GO:0016740//transferase activity;GO:0031177//phosphopantetheine binding	-
BCIN_01g10900	BC1G_05188	46	55	34	232	418	363	3.1	3.18	2.32	16	22.91	21.09	2.86667	20	2.80255	4.16e-25	1.55e-23	--	hypothetical protein BCIN_01g10900 [Botrytis cinerea B05.10]	-	-	-	-	-	-	-
BCIN_11g02020	BC1G_04073	24	12	22	164	416	337	1.74	0.74	1.68	12.48	25.48	21.81	1.38667	19.9233	3.84477	4.57e-25	1.7e-23	--	gnat family protein [Rutstroemia sp. NJR-2017a BBW]	-	-	-	-	-	GO:0008080//N-acetyltransferase activity	-
BCIN_06g03790	BC1G_05652	13857	18731	13364	4395	4897	4269	400.78	464.8	391.06	130.11	115.2	106.45	418.88	117.253	-1.83691	4.64e-25	1.72e-23	--	glycosyltransferase family 2 protein [Botrytis cinerea T4]	-	-	-	-	-	-	-
BCIN_02g04060	BC1G_07948	500	757	608	137	188	122	7.08	9.19	8.7	1.98	2.16	1.49	8.32333	1.87667	-2.14899	1.14e-24	4.22e-23	--	glycoprotease family protein [Rutstroemia sp. NJR-2017a BVV2]	-	-	-	-	-	-	-
BCIN_06g01790	BC1G_01181	37	33	47	1352	455	778	2.33	1.78	2.99	87.09	23.29	42.21	2.36667	50.8633	4.4257	1.29e-24	4.74e-23	--	hypothetical protein BCIN_06g01790 [Botrytis cinerea B05.10]	-	-	-	-	-	-	-
BCIN_06g02510	BC1G_01286	1339	2050	1822	380	621	401	37.26	48.95	51.3	10.82	14.06	9.62	45.8367	11.5	-1.99487	1.31e-24	4.83e-23	cpdS	serine carboxypeptidase protein [Rutstroemia sp. NJR-2017a WRK4]	-	-	-	-	-	GO:0004185//serine-type carboxypeptidase activity	GO:0006508//proteolysis
BCIN_09g04570	BC1G_12117	874	1076	920	174	287	325	23.09	24.39	24.59	4.7	6.17	7.4	24.0233	6.09	-1.97992	1.49e-24	5.47e-23	xptC	similar to choline dehydrogenase [Botrytis cinerea T4]	-	-	-	-	-	GO:0016614//oxidoreductase activity, acting on CH-OH group of donors;GO:0050660//flavin adenine dinucleotide binding	GO:0055114//oxidation-reduction process
BCIN_02g05520	BC1G_08078	731	832	853	4238	4184	3743	17.64	17.22	20.82	104.66	82.11	77.86	18.56	88.21	2.24875	1.72e-24	6.3e-23	--	hypothetical protein BCIN_02g05520 [Botrytis cinerea B05.10]	-	-	-	-	-	-	-
BCIN_08g06350	0	282	299	236	1144	1345	1668	13.91	12.66	11.78	57.77	53.97	70.94	12.7833	60.8933	2.25202	1.89e-24	6.88e-23	--	hypothetical protein BCIN_08g06350 [Botrytis cinerea B05.10]	-	-	-	-	-	-	-
BCIN_01g01240	BC1G_05854	980	1032	851	146	317	262	52.4	47.34	46.04	7.99	13.79	12.08	48.5933	11.2867	-2.10614	1.94e-24	7.04e-23	--	hypothetical protein BCIN_01g01240 [Botrytis cinerea B05.10]	-	-	-	-	-	-	-
BCIN_02g07170	0	5	2	4	127	165	195	0.22	0.08	0.18	5.8	5.99	7.5	0.16	6.43	5.32867	2.05e-24	7.41e-23	--	hypothetical protein BCIN_02g07170 [Botrytis cinerea B05.10]	-	-	-	-	-	-	-
BCIN_12g03810	BC1G_08704	102	153	154	774	800	787	3.28	4.22	4.99	25.39	20.88	21.78	4.16333	22.6833	2.44582	2.08e-24	7.53e-23	--	hypothetical protein BCIN_12g03810 [Botrytis cinerea B05.10]	-	-	-	-	-	-	-
BCIN_14g03680	BC1G_12053	1597	1908	1620	329	199	273	41.76	42.75	42.82	8.79	4.23	6.16	42.4433	6.39333	-2.7309	2.21e-24	7.97e-23	epaB	4-coumarate-CoA ligase 1 [Sclerotinia borealis F-4128]	Metabolism;Metabolism;Metabolism	Global and overview maps;Global and overview maps;Metabolism of cofactors and vitamins	ko01100//Metabolic pathways;ko01110//Biosynthesis of secondary metabolites;ko00130//Ubiquinone and other terpenoid-quinone biosynthesis	K01904;K01904;K01904	-	GO:0003824//catalytic activity	-
BCIN_15g01910	BC1G_11941	538	861	572	141	206	176	25.41	34.89	27.33	6.82	7.91	7.17	29.21	7.3	-2.00049	2.71e-24	9.71e-23	--	SSCRP protein [Trichoderma guizhouense]	-	-	-	-	-	-	-
BCIN_07g01840	BC1G_02860	433	451	462	1483	2144	2327	11.52	10.3	12.44	40.39	46.4	53.38	11.42	46.7233	2.03258	2.81e-24	1.01e-22	betA	similar to choline dehydrogenase [Botrytis cinerea T4]	Metabolism;Metabolism	Global and overview maps;Amino acid metabolism	ko01100//Metabolic pathways;ko00260//Glycine, serine and threonine metabolism	K00108;K00108	-	GO:0016614//oxidoreductase activity, acting on CH-OH group of donors;GO:0050660//flavin adenine dinucleotide binding	GO:0055114//oxidation-reduction process
BCIN_09g07140	0	23469	25086	19874	3979	7339	7582	905.2	830.3	775.62	157.06	230.2	252.19	837.04	213.15	-1.97343	3.19e-24	1.14e-22	--	hypothetical protein BCIN_09g07140 [Botrytis cinerea B05.10]	-	-	-	-	-	-	-
BCIN_11g01080	BC1G_03949	119	224	198	1207	1320	1025	2.23	3.61	3.76	23.19	20.15	16.59	3.2	19.9767	2.64217	3.23e-24	1.15e-22	--	reverse transcriptase protein [Rutstroemia sp. NJR-2017a WRK4]	-	-	-	-	-	-	-
BCIN_16g04640	BC1G_12319	5490	8023	5582	20725	45540	36779	225.36	282.06	231.12	865.12	1505.1	1289.33	246.18	1219.85	2.30892	4.2e-24	1.49e-22	fdh	Bcfdh1 [Botrytis cinerea B05.10]	Metabolism;Metabolism;Metabolism;Metabolism	Global and overview maps;Global and overview maps;Carbohydrate metabolism;Energy metabolism	ko01100//Metabolic pathways;ko01200//Carbon metabolism;ko00630//Glyoxylate and dicarboxylate metabolism;ko00680//Methane metabolism	K00122;K00122;K00122;K00122	-	GO:0008863//formate dehydrogenase (NAD+) activity;GO:0016616//oxidoreductase activity, acting on the CH-OH group of donors, NAD or NADP as acceptor;GO:0051287//NAD binding	GO:0055114//oxidation-reduction process
BCIN_06g04850	BC1G_02363	77	135	95	456	1283	1000	1.85	2.79	2.31	11.23	25.1	20.74	2.31667	19.0233	3.03765	4.63e-24	1.64e-22	yicI	glycoside hydrolase family 31 protein [Sclerotinia borealis F-4128]	-	-	-	-	-	GO:0003824//catalytic activity;GO:0004553//hydrolase activity, hydrolyzing O-glycosyl compounds;GO:0030246//carbohydrate binding	GO:0005975//carbohydrate metabolic process
BCIN_14g05200	BC1G_10747	4	0	0	262	300	447	0.15	0	0	10.34	9.41	14.86	0.05	11.5367	7.85008	1.13e-23	3.97e-22	--	syndecan domain-containing protein [Purpureocillium lilacinum]	-	-	-	-	-	-	-
BCIN_12g03330	BC1G_08761	1587	2606	2593	502	491	414	21.24	29.93	35.11	6.88	5.35	4.78	28.76	5.67	-2.34264	1.35e-23	4.76e-22	--	similar to transcription factor Zn, C2H2 [Botrytis cinerea T4]	-	-	-	-	GO:0005634//nucleus	GO:0003676//nucleic acid binding;GO:0003677//DNA binding;GO:0008270//zinc ion binding	GO:0006351//transcription, DNA-templated
BCIN_01g04060	BC1G_12206	24189	28043	21874	3044	8037	5987	645.06	641.65	590.17	83.09	174.34	137.64	625.627	131.69	-2.24816	1.53e-23	5.37e-22	--	ubiquitin-conjugating enzyme e2 protein [Rutstroemia sp. NJR-2017a WRK4]	-	-	-	-	-	-	-
BCIN_14g03200	BC1G_10080	44	26	31	553	325	508	1.15	0.58	0.82	14.82	6.92	11.47	0.85	11.07	3.70305	1.6e-23	5.58e-22	atnN	similar to transcription factor Cys6 [Botrytis cinerea T4]	-	-	-	-	GO:0005634//nucleus	GO:0000981//DNA-binding transcription factor activity, RNA polymerase II-specific;GO:0008270//zinc ion binding	GO:0006355//regulation of transcription, DNA-templated
BCIN_01g07640	BC1G_00185	91	155	122	5	11	12	3.79	5.54	5.15	0.21	0.37	0.43	4.82667	0.336667	-3.84163	1.67e-23	5.83e-22	--	major facilitator superfamily MFS_1 [Aspergillus oryzae]	-	-	-	-	-	-	-
BCIN_14g01580	BC1G_09005	428	269	340	25	55	60	21.49	11.59	17.27	1.28	2.25	2.6	16.7833	2.04333	-3.03803	1.83e-23	6.34e-22	ADH6	similar to alcohol dehydrogenase [Botrytis cinerea T4]	Metabolism;Metabolism;Metabolism;Metabolism;Metabolism	Global and overview maps;Global and overview maps;Carbohydrate metabolism;Carbohydrate metabolism;Lipid metabolism	ko01100//Metabolic pathways;ko01110//Biosynthesis of secondary metabolites;ko00040//Pentose and glucuronate interconversions;ko00010//Glycolysis / Gluconeogenesis;ko00561//Glycerolipid metabolism	K00002;K00002;K00002;K00002;K00002	-	GO:0008270//zinc ion binding;GO:0016491//oxidoreductase activity	GO:0055114//oxidation-reduction process
BCIN_16g00060	BC1G_15603	1077	444	884	60	111	101	103.62	36.65	86.05	5.91	8.69	8.38	75.44	7.66	-3.29991	1.83e-23	6.34e-22	--	hypothetical protein BCIN_16g00060 [Botrytis cinerea B05.10]	-	-	-	-	-	-	-
BCIN_04g05210	BC1G_15089	176	258	154	1074	1045	1257	4.59	5.77	4.06	28.65	22.15	28.24	4.80667	26.3467	2.45451	2.07e-23	7.16e-22	--	similar to transcription factor Cys6 [Botrytis cinerea T4]	-	-	-	-	GO:0005634//nucleus	GO:0000981//DNA-binding transcription factor activity, RNA polymerase II-specific;GO:0008270//zinc ion binding	GO:0006355//regulation of transcription, DNA-templated
BCIN_03g06460	BC1G_06146	24	32	23	190	222	226	0.71	0.81	0.69	5.76	5.35	5.77	0.736667	5.62667	2.9332	2.2e-23	7.58e-22	atnL	capsule polysaccharide biosynthesis protein [Rutstroemia sp. NJR-2017a BVV2]	-	-	-	-	-	-	-
BCIN_03g03200	BC1G_00531	1396	2017	1789	467	727	579	44.75	55.47	58.02	15.32	18.95	16	52.7467	16.7567	-1.65434	3.32e-23	1.14e-21	--	integral membrane protein [Rutstroemia sp. NJR-2017a BBW]	-	-	-	-	-	-	-
BCIN_02g06290	BC1G_11390	159	153	99	675	837	855	5.47	4.52	3.45	23.77	23.42	25.36	4.48	24.1833	2.43244	3.46e-23	1.19e-21	FUB8	similar to AMP-binding enzyme [Botrytis cinerea T4]	-	-	-	-	-	GO:0003824//catalytic activity	-
BCIN_01g00950	BC1G_05803	460	341	475	43	24	64	16.78	10.67	17.53	1.61	0.71	2.01	14.9933	1.44333	-3.37684	3.88e-23	1.33e-21	AQY1	Bcaqp2 [Botrytis cinerea B05.10]	-	-	-	-	GO:0016020//membrane	GO:0015267//channel activity	GO:0055085//transmembrane transport
BCIN_09g06130	BC1G_09439	3140	3261	2670	877	1127	1140	66.71	59.44	57.39	19.07	19.47	20.88	61.18	19.8067	-1.62707	4.21e-23	1.43e-21	--	Bcpls1 [Botrytis cinerea B05.10]	-	-	-	-	GO:0016021//integral component of membrane	-	-
BCIN_07g03730	BC1G_12571	100	167	109	8	11	2	3.31	4.74	3.65	0.27	0.3	0.06	3.9	0.21	-4.21501	5.26e-23	1.79e-21	--	hypothetical protein BCIN_07g03730 [Botrytis cinerea B05.10]	-	-	-	-	-	-	-
BCIN_03g00370	BC1G_12534	67	129	100	449	641	545	2.61	4.31	3.94	17.92	20.32	18.32	3.62	18.8533	2.38076	7.01e-23	2.37e-21	--	Membrane-associating domain family protein [Aspergillus niger]	-	-	-	-	-	-	-
BCIN_15g01040	BC1G_07769	108	89	64	452	685	858	6.02	4.26	3.61	25.79	31.05	41.23	4.63	32.69	2.81977	7.17e-23	2.42e-21	--	hypothetical protein BCIN_15g01040 [Botrytis cinerea B05.10]	-	-	-	-	-	-	-
BCIN_14g03210	BC1G_10081	154	180	120	885	801	1037	8.13	8.23	6.23	43.19	30.97	42.22	7.53	38.7933	2.36509	8.15e-23	2.74e-21	--	marvel domain-containing 2 protein [Rutstroemia sp. NJR-2017a WRK4]	-	-	-	-	-	-	-
BCIN_08g00280	BC1G_14591	198	226	162	21	40	41	7.18	7.04	5.95	0.78	1.18	1.28	6.72333	1.08	-2.63815	1.16e-22	3.91e-21	SCPA	carboxypeptidase S1 protein [Rutstroemia sp. NJR-2017a BBW]	-	-	-	-	-	GO:0004185//serine-type carboxypeptidase activity	GO:0006508//proteolysis
BCIN_02g01420	BC1G_02623	198	200	93	11	15	12	5.81	5.04	2.76	0.33	0.36	0.3	4.53667	0.33	-3.78109	1.17e-22	3.92e-21	SWA2	glycoside hydrolase family 13 protein [Botrytis cinerea T4]	Metabolism;Metabolism;Metabolism	Global and overview maps;Global and overview maps;Carbohydrate metabolism	ko01100//Metabolic pathways;ko01110//Biosynthesis of secondary metabolites;ko00500//Starch and sucrose metabolism	K01176;K01176;K01176	-	GO:0003824//catalytic activity;GO:0004556//alpha-amylase activity;GO:0005509//calcium ion binding	GO:0005975//carbohydrate metabolic process;GO:0016052//carbohydrate catabolic process
BCIN_03g04780	BC1G_00762	2625	4017	2889	9504	14219	12057	74.94	98.39	83.45	277.72	330.18	296.76	85.5933	301.553	1.81684	1.48e-22	4.96e-21	JLP1	Taurine catabolism dioxygenase protein [Rutstroemia sp. NJR-2017a BBW]	-	-	-	-	-	GO:0016491//oxidoreductase activity	GO:0055114//oxidation-reduction process
BCIN_07g01340	BC1G_09760	227	285	238	1008	1074	1189	7.09	7.64	7.52	32.24	27.29	32.03	7.41667	30.52	2.04091	1.49e-22	4.98e-21	--	hypothetical protein BCIN_07g01340 [Botrytis cinerea B05.10]	-	-	-	-	-	GO:0003677//DNA binding	-
BCIN_12g06050	BC1G_10130	26	46	32	245	257	277	0.42	0.63	0.52	4.01	3.35	3.82	0.523333	3.72667	2.83208	1.5e-22	4.98e-21	MDR5	ABC multidrug transporter Mdr1 [Coccidioides posadasii str. Silveira] [Coccidioides posadasii]	Environmental Information Processing	Membrane transport	ko02010//ABC transporters	K05658	GO:0016021//integral component of membrane	GO:0005524//ATP binding;GO:0016887//ATPase activity;GO:0042626//ATPase activity, coupled to transmembrane movement of substances	GO:0055085//transmembrane transport
BCIN_02g02780	BC1G_02441	1641	1833	1400	367	362	511	43.37	41.56	37.43	9.93	7.78	11.64	40.7867	9.78333	-2.0597	1.67e-22	5.52e-21	fetC	Bclcc13 [Botrytis cinerea B05.10]	-	-	-	-	-	GO:0005507//copper ion binding;GO:0016491//oxidoreductase activity	GO:0055114//oxidation-reduction process
BCIN_15g00170	BC1G_12383	4595	6402	5013	1674	1929	1570	141.64	169.31	156.34	52.82	48.36	41.72	155.763	47.6333	-1.70931	2.15e-22	7.11e-21	--	3-carboxymuconate cyclase protein [Rutstroemia sp. NJR-2017a BVV2]	-	-	-	-	-	GO:0005515//protein binding	-
BCIN_16g00230	BC1G_06246	2004	1572	1464	301	531	476	85.03	57.23	62.85	13.07	18.33	17.41	68.37	16.27	-2.07115	2.53e-22	8.33e-21	yakc	Aldo-keto reductase yakc [NADP(+)] [Penicillium subrubescens]	-	-	-	-	-	-	-
BCIN_01g04750	BC1G_13318	540	640	411	111	142	154	19.72	20.05	15.19	4.15	4.22	4.85	18.32	4.40667	-2.05566	2.66e-22	8.73e-21	--	integral membrane protein [Diplocarpon rosae]	-	-	-	-	-	-	-
BCIN_10g01780	BC1G_05033	231	250	250	1312	1173	1298	11.31	10.5	12.38	65.73	46.7	54.77	11.3967	55.7333	2.28993	2.75e-22	8.99e-21	--	hemagglutination repeat-containing protein [Rutstroemia sp. NJR-2017a WRK4]	-	-	-	-	-	-	-
BCIN_01g00160	BC1G_15849	10946	8077	7317	1353	2192	2469	342.53	216.85	231.66	43.34	55.79	66.61	263.68	55.2467	-2.25483	3e-22	9.81e-21	BOA17	Bcboa17 [Botrytis cinerea B05.10]	-	-	-	-	-	-	-
BCIN_05g02620	BC1G_01599	1015	1154	933	309	393	395	51.55	50.29	47.95	16.06	16.24	17.3	49.93	16.5333	-1.59453	5.45e-22	1.78e-20	bcpA	similar to isocitrate lyase family protein [Botrytis cinerea T4]	-	-	-	-	-	GO:0003824//catalytic activity	-
BCIN_12g00760	BC1G_03500	318	390	328	4331	2596	2357	9.94	10.46	10.37	138.58	66.01	63.52	10.2567	89.37	3.12323	5.6e-22	1.82e-20	notK'	purine transporter [Sclerotinia borealis F-4128]	-	-	-	-	GO:0016020//membrane	GO:0022857//transmembrane transporter activity	GO:0055085//transmembrane transport
BCIN_07g04460	BC1G_07264	154	180	149	28	22	23	4.94	4.96	4.84	0.92	0.57	0.64	4.91333	0.71	-2.79081	6.06e-22	1.96e-20	SUOX	Bcsox1 [Botrytis cinerea B05.10]	Metabolism;Metabolism	Global and overview maps;Energy metabolism	ko01100//Metabolic pathways;ko00920//Sulfur metabolism	K00387;K00387	-	GO:0016491//oxidoreductase activity;GO:0030151//molybdenum ion binding	GO:0042128//nitrate assimilation;GO:0055114//oxidation-reduction process
BCIN_02g09050	BC1G_06908	505	382	389	74	115	104	23.16	15.03	18.05	3.47	4.29	4.11	18.7467	3.95667	-2.24428	7.33e-22	2.37e-20	Akr7a3	Aflatoxin B1 aldehyde reductase member 3 [Talaromyces pinophilus]	-	-	-	-	-	-	-
BCIN_01g02430	BC1G_12927	318	288	226	38	68	64	19.97	15.52	14.36	2.44	3.47	3.47	16.6167	3.12667	-2.40993	7.6e-22	2.45e-20	--	Similar to Pc16g11320 [Penicillium chrysogenum Wisconsin 54-1255]; acc. no. XP_002561436 [Pyronema omphalodes CBS 100304]	-	-	-	-	-	-	-
BCIN_12g00180	BC1G_03579	2410	3895	2745	726	618	513	73.34	101.69	84.51	22.61	15.3	13.46	86.5133	17.1233	-2.33696	9.87e-22	3.17e-20	pepA	Bcap9 [Botrytis cinerea B05.10]	-	-	-	-	-	GO:0004190//aspartic-type endopeptidase activity	GO:0006508//proteolysis
BCIN_03g00320	BC1G_12525	793	865	646	189	303	244	30.13	28.2	24.84	7.35	9.37	7.99	27.7233	8.23667	-1.75097	1.01e-21	3.24e-20	dotB	Bcprd5 [Botrytis cinerea B05.10]	-	-	-	-	-	GO:0004601//peroxidase activity	-
BCIN_12g03320	0	565	818	816	191	233	219	19.11	23.74	27.92	6.61	6.41	6.39	23.59	6.47	-1.86634	1.07e-21	3.42e-20	--	similar to transcription factor Zn, C2H2 [Botrytis cinerea T4]	-	-	-	-	-	GO:0003676//nucleic acid binding	-
BCIN_02g01270	BC1G_02639	90	75	77	501	463	558	2.32	1.66	2	13.18	9.64	12.38	1.99333	11.7333	2.55736	1.11e-21	3.53e-20	Tret1	similar to MFS sugar transporter [Botrytis cinerea T4]	-	-	-	-	GO:0016020//membrane;GO:0016021//integral component of membrane	GO:0022857//transmembrane transporter activity	GO:0055085//transmembrane transport
MSTRG.2098	predicted protein [Botrytis cinerea T4]	141	150	132	4	22	19	2.66	2.43	2.51	0.08	0.34	0.31	2.53333	0.243333	-3.38003	1.3e-21	4.12e-20	--	predicted protein [Botrytis cinerea T4]	-	-	-	-	-	-	-
BCIN_03g07210	BC1G_11711	1573	1678	1300	349	528	572	66.63	60.95	55.67	15.15	18.21	20.89	61.0833	18.0833	-1.75612	1.46e-21	4.64e-20	--	prolyl oligopeptidase-like protein [Hyaloscypha variabilis F]	-	-	-	-	-	GO:0016787//hydrolase activity	-
BCIN_02g03330	BC1G_13725	286	264	240	55	57	41	9.85	7.8	8.36	1.94	1.6	1.22	8.67	1.58667	-2.45003	1.48e-21	4.7e-20	SSU1	Sulfite efflux pump [Lachnellula occidentalis]	-	-	-	-	GO:0016021//integral component of membrane	-	GO:0055085//transmembrane transport
BCIN_04g06630	BC1G_12298	4820	5409	4487	1131	1882	1982	363.65	350.12	342.5	87.34	115.49	128.92	352.09	110.583	-1.67081	1.57e-21	4.94e-20	--	hypothetical protein BCIN_04g06630 [Botrytis cinerea B05.10]	-	-	-	-	-	-	-
BCIN_01g03950	BC1G_12192	2788	3755	2833	826	1463	1070	101.82	117.66	104.68	30.88	43.46	33.69	108.053	36.01	-1.58527	1.81e-21	5.68e-20	--	dipeptidase 1 precursor protein [Rutstroemia sp. NJR-2017a BVV2]	-	-	-	-	-	-	-
BCIN_03g06110	BC1G_06088	1334	1565	1301	389	520	582	69.06	69.51	68.14	20.61	21.9	25.98	68.9033	22.83	-1.59364	2.6e-21	8.16e-20	CNMT	similar to cyclopropane-fatty-acyl-phospholipid synthase [Botrytis cinerea T4]	-	-	-	-	-	-	-
BCIN_14g01680	BC1G_08992	1131	1416	969	211	381	402	62.92	67.59	54.54	12.02	17.24	19.28	61.6833	16.18	-1.93067	4.1e-21	1.28e-19	entA	oxidoreductase short chain dehydrogenase reductase family protein [Rutstroemia sp. NJR-2017a BBW]	-	-	-	-	-	-	-
BCIN_12g06210	BC1G_10107	51	84	64	381	601	330	1.48	2.09	1.88	11.31	14.18	8.25	1.81667	11.2467	2.63013	5.87e-21	1.83e-19	--	similar to transcription factor Cys6 [Botrytis cinerea T4]	-	-	-	-	GO:0005634//nucleus	GO:0000981//DNA-binding transcription factor activity, RNA polymerase II-specific;GO:0008270//zinc ion binding	GO:0006355//regulation of transcription, DNA-templated
BCIN_09g05640	BC1G_09512	2941	4349	3667	890	1090	613	74.48	94.49	93.95	23.07	22.45	13.38	87.64	19.6333	-2.15828	6.02e-21	1.88e-19	--	PIF1 helicase protein [Rutstroemia sp. NJR-2017a BVV2]	-	-	-	-	-	-	-
MSTRG.8473	hypothetical protein EYC84_003777 [Monilinia fructicola]	85	129	70	428	801	1093	1.82	2.37	1.52	9.4	13.98	20.21	1.90333	14.53	2.93243	6.59e-21	2.05e-19	--	hypothetical protein EYC84_003777 [Monilinia fructicola]	-	-	-	-	-	-	-
BCIN_13g05720	BC1G_06374	12967	15095	13292	3583	2859	2363	401.91	401.41	416.82	113.67	72.08	63.14	406.713	82.9633	-2.29347	7.1e-21	2.2e-19	msp1	Bcprd1 [Botrytis cinerea B05.10]	-	-	-	-	-	GO:0004601//peroxidase activity;GO:0020037//heme binding	GO:0055114//oxidation-reduction process
BCIN_10g04180	0	18387	19695	13977	4978	6309	6480	659.05	605.66	506.86	182.63	183.93	200.24	590.523	188.933	-1.64412	8.93e-21	2.76e-19	--	hypothetical protein BCIN_10g04180 [Botrytis cinerea B05.10]	-	-	-	-	-	-	-
BCIN_15g05290	BC1G_11605	343	237	232	21	42	55	8.75	5.19	5.99	0.55	0.87	1.21	6.64333	0.876667	-2.92181	1e-20	3.1e-19	plr1	aldo/keto reductase [Sclerotinia borealis F-4128]	Metabolism;Metabolism	Global and overview maps;Metabolism of cofactors and vitamins	ko01100//Metabolic pathways;ko00750//Vitamin B6 metabolism	K05275;K05275	-	-	-
BCIN_16g00010	BC1G_15593	167	118	87	7	12	8	7.31	4.43	3.85	0.31	0.43	0.3	5.19667	0.346667	-3.90597	1.02e-20	3.14e-19	--	pe_pgrs family protein [Rutstroemia sp. NJR-2017a BVV2]	-	-	-	-	-	-	-
BCIN_05g03540	BC1G_01463	36	37	59	379	315	395	1.56	1.38	2.59	16.83	11.12	14.77	1.84333	14.24	2.94956	1.39e-20	4.27e-19	aflO	similar to o-methyltransferase [Botrytis cinerea T4]	-	-	-	-	-	GO:0008168//methyltransferase activity;GO:0008171//O-methyltransferase activity	-
BCIN_06g03850	BC1G_05645	379	460	316	1202	2226	2373	15.78	16.43	13.31	51.22	75.38	85.17	15.1733	70.59	2.21793	1.72e-20	5.26e-19	SPBC337.11	similar to alcohol dehydrogenase [Botrytis cinerea T4]	-	-	-	-	-	GO:0016491//oxidoreductase activity	GO:0055114//oxidation-reduction process
BCIN_02g06690	BC1G_11329	109	149	114	412	584	560	3.32	3.9	3.52	12.86	14.48	14.72	3.58	14.02	1.96945	1.9e-20	5.79e-19	alt2	similar to cytochrome P450 alkane hydroxylase [Botrytis cinerea T4]	-	-	-	-	-	GO:0005506//iron ion binding;GO:0016705//oxidoreductase activity, acting on paired donors, with incorporation or reduction of molecular oxygen;GO:0020037//heme binding	GO:0055114//oxidation-reduction process
BCIN_03g07680	BC1G_14998	16	21	13	141	158	173	0.86	0.96	0.7	7.72	6.88	7.98	0.84	7.52667	3.16355	2.12e-20	6.45e-19	--	methyltransferase domain-containing protein [Rutstroemia sp. NJR-2017a BBW]	-	-	-	-	-	-	-
BCIN_05g02660	BC1G_01594	1934	2064	1824	588	903	835	55.86	51.15	53.3	17.38	21.21	20.79	53.4367	19.7933	-1.43282	2.36e-20	7.17e-19	chiB	Bccts2 [Botrytis cinerea B05.10]	Metabolism;Metabolism	Global and overview maps;Carbohydrate metabolism	ko01100//Metabolic pathways;ko00520//Amino sugar and nucleotide sugar metabolism	K01183;K01183	-	GO:0004553//hydrolase activity, hydrolyzing O-glycosyl compounds;GO:0008061//chitin binding	GO:0005975//carbohydrate metabolic process
BCIN_05g01530	BC1G_12458	11804	13988	11478	4580	6096	5096	236.79	240.74	232.95	94.04	99.47	88.13	236.827	93.88	-1.33494	2.64e-20	7.98e-19	--	glycosyltransferase family 2 protein [Rutstroemia sp. NJR-2017a WRK4]	-	-	-	-	-	-	-
BCIN_01g10890	BC1G_05189	9332	15889	12770	3461	4921	3420	160.82	234.92	222.64	61.05	68.98	50.81	206.127	60.28	-1.77378	2.94e-20	8.89e-19	--	SAM and PH domain-containing protein [Rutstroemia sp. NJR-2017a BVV2]	-	-	-	-	-	GO:0005515//protein binding	-
BCIN_04g06310	BC1G_03899	5709	6184	4879	1394	2486	2212	521.7	484.84	451.08	130.39	184.78	174.27	485.873	163.147	-1.57441	3.69e-20	1.11e-18	ATX1	Bcatx1 [Botrytis cinerea B05.10]	-	-	-	-	-	GO:0046872//metal ion binding	GO:0030001//metal ion transport
BCIN_05g07630	BC1G_11080	382	407	285	38	80	96	20.9	19.1	15.77	2.13	3.56	4.53	18.59	3.40667	-2.44809	3.74e-20	1.12e-18	--	small secreted protein [Rutstroemia sp. NJR-2017a WRK4]	-	-	-	-	-	-	-
BCIN_15g04510	BC1G_12794	21	33	29	247	290	176	0.43	0.57	0.6	5.13	4.79	3.08	0.533333	4.33333	3.02237	3.75e-20	1.12e-18	--	RING/U-box [Glarea lozoyensis ATCC 20868]	-	-	-	-	-	GO:0004842//ubiquitin-protein transferase activity	GO:0016567//protein ubiquitination
BCIN_13g00200	BC1G_14115	93	144	72	450	2405	1719	2.6	3.45	2.03	12.85	54.59	41.36	2.69333	36.2667	3.75118	4.74e-20	1.42e-18	qutD	Quinate permease [Lachnellula suecica]	-	-	-	-	GO:0016020//membrane;GO:0016021//integral component of membrane	GO:0022857//transmembrane transporter activity	GO:0055085//transmembrane transport
BCIN_05g08180	BC1G_13145	56	84	65	292	456	316	1.42	1.82	1.66	7.56	9.38	6.89	1.63333	7.94333	2.28193	5e-20	1.49e-18	--	similar to transcription factor Cys6 [Botrytis cinerea T4]	-	-	-	-	GO:0005634//nucleus	GO:0000981//DNA-binding transcription factor activity, RNA polymerase II-specific;GO:0003676//nucleic acid binding;GO:0003677//DNA binding;GO:0008270//zinc ion binding	GO:0006351//transcription, DNA-templated;GO:0006355//regulation of transcription, DNA-templated
BCIN_05g06830	BC1G_01674	66	123	60	514	569	471	3.36	5.38	3.09	26.81	23.58	20.69	3.94333	23.6933	2.58699	5.86e-20	1.74e-18	--	chitin binding protein [Sclerotinia borealis F-4128]	-	-	-	-	-	-	-
BCIN_06g04840	BC1G_02364	393	647	378	1605	4312	3274	8.5	12	8.27	35.52	75.84	61.04	9.59	57.4667	2.58312	7.21e-20	2.14e-18	BN863_22130	glycoside hydrolase family 3 protein [Oidiodendron maius Zn]	Metabolism;Metabolism;Metabolism;Metabolism	Global and overview maps;Global and overview maps;Carbohydrate metabolism;Metabolism of other amino acids	ko01100//Metabolic pathways;ko01110//Biosynthesis of secondary metabolites;ko00500//Starch and sucrose metabolism;ko00460//Cyanoamino acid metabolism	K05349;K05349;K05349;K05349	-	GO:0004553//hydrolase activity, hydrolyzing O-glycosyl compounds	GO:0005975//carbohydrate metabolic process
BCIN_06g02700	BC1G_01313	69	72	105	351	656	469	1.33	1.19	2.04	6.91	10.26	7.77	1.52	8.31333	2.45136	8.26e-20	2.45e-18	--	Dynamin GTPase domain protein [Rutstroemia sp. NJR-2017a BBW]	-	-	-	-	-	-	-
BCIN_09g03110	BC1G_12987	54	64	69	324	334	358	2.41	2.45	3.12	14.81	12.13	13.79	2.66	13.5767	2.35163	9.18e-20	2.71e-18	--	BTB POZ domain-containing protein [Rutstroemia sp. NJR-2017a BVV2]	-	-	-	-	-	GO:0005515//protein binding	-
BCIN_08g02690	BC1G_09597	166	236	172	575	886	763	2.21	2.7	2.32	7.84	9.59	8.76	2.41	8.73	1.85695	9.36e-20	2.76e-18	abcB	similar to ABC transporter [Botrytis cinerea T4]	Environmental Information Processing	Membrane transport	ko02010//ABC transporters	K05665	GO:0016021//integral component of membrane	GO:0005524//ATP binding;GO:0016887//ATPase activity;GO:0042626//ATPase activity, coupled to transmembrane movement of substances	GO:0055085//transmembrane transport
BCIN_12g00620	BC1G_03519	6	8	7	156	111	137	0.17	0.2	0.2	4.6	2.6	3.4	0.19	3.53333	4.21696	1.15e-19	3.38e-18	nps10	similar to AMP-binding enzyme [Botrytis cinerea T4]	-	-	-	-	-	GO:0003824//catalytic activity	-
BCIN_16g02850	BC1G_09190	14	17	30	194	184	245	0.35	0.37	0.77	5.02	3.78	5.34	0.496667	4.71333	3.2464	1.25e-19	3.65e-18	patO	similar to FAD binding domain-containing protein [Botrytis cinerea T4]	-	-	-	-	-	GO:0016491//oxidoreductase activity;GO:0050660//flavin adenine dinucleotide binding;GO:0071949//FAD binding	GO:0055114//oxidation-reduction process
BCIN_02g00500	BC1G_05548	193	245	222	53	59	55	3.13	3.41	3.64	0.88	0.78	0.77	3.39333	0.81	-2.06671	1.36e-19	3.97e-18	--	related to ankyrin [Phialocephala subalpina]	-	-	-	-	-	GO:0005515//protein binding	-
BCIN_09g00150	BC1G_09068	8463	4487	4934	589	1062	1349	160.65	73.08	94.76	11.44	16.4	22.08	109.497	16.64	-2.71816	1.41e-19	4.1e-18	ght6	Bchex1 [Botrytis cinerea B05.10]	Cellular Processes	Cell growth and death	ko04113//Meiosis - yeast	K08139	GO:0016020//membrane;GO:0016021//integral component of membrane	GO:0022857//transmembrane transporter activity	GO:0055085//transmembrane transport
BCIN_09g02260	BC1G_07160	4323	2543	2736	225	565	684	135.71	68.69	86.99	7.2	14.24	18.31	97.13	13.25	-2.87392	1.58e-19	4.59e-18	ARB_04618	PI-PLC X domain-containing protein [Rutstroemia sp. NJR-2017a BVV2]	-	-	-	-	-	GO:0008081//phosphoric diester hydrolase activity	GO:0006629//lipid metabolic process
BCIN_15g00550	BC1G_15736	281	278	232	841	1295	1516	20.12	17.08	16.81	61.64	75.42	93.58	18.0033	76.88	2.09434	2.12e-19	6.15e-18	--	HotDog domain-containing protein [Naematelia encephala]	-	-	-	-	-	-	-
BCIN_12g06310	BC1G_10097	672	706	543	111	234	206	48.91	44.09	39.98	8.27	13.85	12.93	44.3267	11.6833	-1.92372	2.83e-19	8.2e-18	--	Altered inheritance of mitochondria 32 protein [Rutstroemia sp. NJR-2017a BVV2]	-	-	-	-	-	-	-
BCIN_05g05420	BC1G_01855	376	371	322	67	132	106	15.75	13.33	13.65	2.87	4.5	3.83	14.2433	3.73333	-1.93175	3.29e-19	9.5e-18	--	hypothetical protein BCIN_05g05420 [Botrytis cinerea B05.10]	-	-	-	-	-	-	-
BCIN_15g05090	BC1G_15125	51	101	60	364	448	368	1.21	2.06	1.44	8.87	8.67	7.55	1.57	8.36333	2.41331	3.4e-19	9.81e-18	T	similar to tyrosinase [Botrytis cinerea T4]	Metabolism;Metabolism;Metabolism	Global and overview maps;Global and overview maps;Amino acid metabolism	ko01100//Metabolic pathways;ko01110//Biosynthesis of secondary metabolites;ko00350//Tyrosine metabolism	K00505;K00505;K00505	-	GO:0016491//oxidoreductase activity	-
BCIN_01g04810	BC1G_13310	144	197	164	510	761	828	10.77	12.64	12.41	39.05	46.3	53.4	11.94	46.25	1.95365	3.56e-19	1.02e-17	--	Thioesterase/thiol ester dehydrase-isomerase [Rickenella mellea]	-	-	-	-	-	-	-
BCIN_12g04840	BC1G_07461	63	142	77	394	1215	891	5.15	9.96	6.37	32.96	80.76	62.78	7.16	58.8333	3.0386	3.7e-19	1.06e-17	--	hypothetical protein BCIN_12g04840 [Botrytis cinerea B05.10]	-	-	-	-	-	-	-
BCIN_04g01990	BC1G_04583	14	13	26	119	219	233	0.67	0.53	1.25	5.8	8.48	9.57	0.816667	7.95	3.28314	4.42e-19	1.26e-17	ptmT	similar to MFS mdr transporter [Botrytis cinerea T4]	-	-	-	-	-	-	GO:0055085//transmembrane transport
BCIN_02g07340	BC1G_13516	32	50	46	532	409	271	0.98	1.31	1.43	16.68	10.19	7.16	1.24	11.3433	3.19343	4.64e-19	1.33e-17	--	hypothetical protein BCIN_02g07340 [Botrytis cinerea B05.10]	-	-	-	-	-	-	-
BCIN_01g00030	BC1G_16084	132679	134794	113256	35786	46249	54922	4297.52	3745.87	3711.45	1186.41	1218.46	1533.67	3918.28	1312.85	-1.57752	4.96e-19	1.41e-17	BOA3	Bcboa3 [Botrytis cinerea B05.10]	-	-	-	-	-	GO:0005506//iron ion binding;GO:0016705//oxidoreductase activity, acting on paired donors, with incorporation or reduction of molecular oxygen;GO:0020037//heme binding	GO:0055114//oxidation-reduction process
BCIN_06g05120	BC1G_02326	1030	730	496	3988	5184	6996	34.5	21.09	16.81	136.72	141.14	201.62	24.1333	159.827	2.72741	5.19e-19	1.47e-17	--	hypothetical protein BCIN_06g05120 [Botrytis cinerea B05.10]	-	-	-	-	-	-	-
BCIN_11g06200	0	396	363	325	94	114	86	15.32	12.05	12.72	3.72	3.59	2.87	13.3633	3.39333	-1.9775	5.38e-19	1.53e-17	--	similar to transcription factor Zn, C2H2 [Botrytis cinerea T4]	-	-	-	-	-	GO:0003676//nucleic acid binding	-
BCIN_06g01610	BC1G_01156	899	1124	902	308	471	414	39.87	42.78	40.49	13.98	16.98	15.83	41.0467	15.5967	-1.39603	6.2e-19	1.75e-17	--	hypothetical protein BCIN_06g01610 [Botrytis cinerea B05.10]	-	-	-	-	-	-	-
BCIN_09g00060	0	91	113	78	8	8	12	5.63	6	4.88	0.51	0.4	0.64	5.50333	0.516667	-3.413	6.45e-19	1.82e-17	--	ATP binding protein [Rutstroemia sp. NJR-2017a BBW]	-	-	-	-	-	-	-
BCIN_03g07420	BC1G_11680	14568	16131	12548	4889	5542	5964	273.03	259.38	237.93	93.78	84.48	96.36	256.78	91.54	-1.48806	7.97e-19	2.24e-17	sge1	Bcreg1 [Botrytis cinerea B05.10]	-	-	-	-	-	-	-
BCIN_03g05270	BC1G_00834	7	7	8	90	113	156	0.25	0.22	0.29	3.34	3.33	4.87	0.253333	3.84667	3.9245	9.26e-19	2.6e-17	lepH	similar to cytochrome P450 alkane hydroxylase [Botrytis cinerea T4]	-	-	-	-	-	GO:0005506//iron ion binding;GO:0016705//oxidoreductase activity, acting on paired donors, with incorporation or reduction of molecular oxygen;GO:0016712//oxidoreductase activity, acting on paired donors, with incorporation or reduction of molecular oxygen, reduced flavin or flavoprotein as one donor, and incorporation of one atom of oxygen;GO:0020037//heme binding	GO:0055114//oxidation-reduction process
BCIN_09g01790	BC1G_11211	1792	1745	1427	474	748	621	69.29	57.89	55.82	18.76	23.52	20.7	61	20.9933	-1.53888	9.89e-19	2.77e-17	--	D-2-hydroxyacid dehydrogenase protein [Rutstroemia sp. NJR-2017a WRK4]	-	-	-	-	-	-	-
BCIN_02g00014	BC1G_16038	5096	9679	5799	1801	2415	1920	231.3	376.92	266.3	83.67	89.16	75.13	291.507	82.6533	-1.81838	9.96e-19	2.78e-17	CHGG_01240	GroES-like protein [Aspergillus ruber CBS 135680]	-	-	-	-	-	GO:0016491//oxidoreductase activity	-
BCIN_09g04210	BC1G_12174	1623	1726	1477	559	766	688	50.3	45.9	46.32	17.73	19.31	18.38	47.5067	18.4733	-1.36269	1.16e-18	3.23e-17	--	chondroitin AC/alginate lyase [Hyaloscypha bicolor E]	-	-	-	-	GO:0042597//periplasmic space	GO:0016829//lyase activity	-
BCIN_03g06590	BC1G_06161	675	928	815	2404	2973	2643	31.23	37.38	38.55	118.13	115.66	108.83	35.72	114.207	1.67684	1.21e-18	3.37e-17	--	UPF0664 stress-induced protein [Rutstroemia sp. NJR-2017a WRK4]	-	-	-	-	-	-	-
BCIN_02g08790	BC1G_06879	1528	1785	1597	606	693	639	139.22	139.54	147.21	56.51	51.36	50.19	141.99	52.6867	-1.43028	1.78e-18	4.94e-17	--	antibiotic biosynthesis monooxygenase protein [Rutstroemia sp. NJR-2017a BVV2]	-	-	-	-	-	-	-
BCIN_01g03810	BC1G_15277	91	110	91	9	18	11	3.06	3.12	3.08	0.31	0.48	0.32	3.08667	0.37	-3.06045	1.84e-18	5.1e-17	--	GPI transamidase component PIG-S protein [Rutstroemia sp. NJR-2017a WRK4]	-	-	-	-	-	-	-
BCIN_12g03410	BC1G_08752	381	532	429	1151	1803	1776	13.3	15.94	15.15	41.13	51.2	53.46	14.7967	48.5967	1.71559	1.91e-18	5.27e-17	--	integral component of membrane protein [Rutstroemia sp. NJR-2017a WRK4]	-	-	-	-	GO:0016021//integral component of membrane	-	-
BCIN_04g02680	BC1G_04494	38	45	36	161	273	236	1.16	1.18	1.11	5.03	6.78	6.21	1.15	6.00667	2.38493	1.97e-18	5.44e-17	bmr3	similar to MFS multidrug transporter [Botrytis cinerea T4]	-	-	-	-	-	-	GO:0055085//transmembrane transport
BCIN_14g03190	BC1G_10079	153	205	136	586	693	758	3.12	3.59	2.8	12.21	11.48	13.3	3.17	12.33	1.95962	2.04e-18	5.6e-17	--	ste ste7 mek1 kinase protein [Rutstroemia sp. NJR-2017a WRK4]	-	-	-	-	-	-	-
BCIN_03g00270	0	491	609	605	182	230	188	32.01	34.06	39.9	12.14	12.2	10.57	35.3233	11.6367	-1.60194	2.57e-18	7.04e-17	--	hypothetical protein BCIN_03g00270 [Botrytis cinerea B05.10]	-	-	-	-	-	-	-
BCIN_02g07700	BC1G_10322	443	812	417	52	147	121	20.12	31.64	19.16	2.42	5.43	4.74	23.64	4.19667	-2.49391	2.68e-18	7.33e-17	abnA	Bcara1 [Botrytis cinerea B05.10]	-	-	-	-	-	GO:0004553//hydrolase activity, hydrolyzing O-glycosyl compounds;GO:0046558//arabinan endo-1,5-alpha-L-arabinosidase activity	GO:0005975//carbohydrate metabolic process
BCIN_07g07120	0	5020	4555	3720	1287	1355	1563	181.18	140.27	135	47.3	39.46	48.32	152.15	45.0267	-1.75664	3.1e-18	8.48e-17	BOA11	O-acetyltransferase pyr7 [Lachnellula suecica]	-	-	-	-	-	GO:0016747//transferase activity, transferring acyl groups other than amino-acyl groups	-
BCIN_08g06420	BC1G_10983	557	491	506	125	194	188	24.47	18.51	22.49	5.62	6.93	7.12	21.8233	6.55667	-1.73484	3.72e-18	1.01e-16	ustM	SAM-dependent methyltransferase protein [Rutstroemia sp. NJR-2017a WRK4]	-	-	-	-	-	-	-
BCIN_01g07980	0	53	100	92	321	569	699	2.53	4.1	4.45	15.71	22.13	28.81	3.69333	22.2167	2.58865	3.72e-18	1.01e-16	--	similar to TPA: TPA_inf: GPR1/FUN34/YaaH-class plasma membrane protein [Botrytis cinerea T4]	-	-	-	-	GO:0016021//integral component of membrane	-	-
BCIN_09g02520	0	465	507	401	81	162	161	32.29	30.2	28.17	5.76	9.15	9.64	30.22	8.18333	-1.88474	4.8e-18	1.3e-16	--	hypothetical protein BCIN_09g02520 [Botrytis cinerea B05.10]	-	-	-	-	-	-	-
BCIN_06g00500	BC1G_01009	1097	560	700	97	135	186	68.41	29.96	44.17	6.19	6.85	10	47.5133	7.68	-2.62915	5.43e-18	1.47e-16	--	phosphoglycerate mutase family protein [Aspergillus fumigatus Z5]	-	-	-	-	-	GO:0003824//catalytic activity	-
BCIN_09g00730	BC1G_09160	492	457	365	1288	2040	2044	12.22	9.74	9.17	32.74	41.21	43.76	10.3767	39.2367	1.91886	6.92e-18	1.87e-16	MFS2	similar to siderophore iron transporter mirB [Botrytis cinerea T4]	-	-	-	-	-	-	GO:0055085//transmembrane transport
BCIN_06g05560	BC1G_02248	3822	3728	3187	701	1381	1384	251.01	210.06	211.76	47.12	73.77	78.36	224.277	66.4167	-1.75566	7.28e-18	1.96e-16	--	Copper resistance crd2 protein [Rutstroemia sp. NJR-2017a WRK4]	-	-	-	-	-	-	-
MSTRG.2592	C-3 sterol dehydrogenase/C-4 decarboxylase family protein [Aspergillus fumigatus A1163]	34	20	26	135	271	247	1.8	0.91	1.39	7.32	11.68	11.28	1.36667	10.0933	2.88467	8.79e-18	2.36e-16	--	C-3 sterol dehydrogenase/C-4 decarboxylase family protein [Aspergillus fumigatus A1163]	Metabolism;Metabolism;Metabolism	Global and overview maps;Global and overview maps;Lipid metabolism	ko01100//Metabolic pathways;ko01110//Biosynthesis of secondary metabolites;ko00100//Steroid biosynthesis	K07748;K07748;K07748	-	GO:0016616//oxidoreductase activity, acting on the CH-OH group of donors, NAD or NADP as acceptor	GO:0008202//steroid metabolic process
BCIN_15g02240	BC1G_11984	665	760	531	123	189	243	15.34	15.04	12.38	2.9	3.54	4.83	14.2533	3.75667	-1.92377	9.84e-18	2.64e-16	FCK2	similar to high nitrogen upregulated cytochrome P450 monooxygenase 2 [Botrytis cinerea T4]	-	-	-	-	-	GO:0005506//iron ion binding;GO:0016705//oxidoreductase activity, acting on paired donors, with incorporation or reduction of molecular oxygen;GO:0020037//heme binding	GO:0055114//oxidation-reduction process
BCIN_08g00940	BC1G_08363	6	8	10	78	127	117	0.5	0.57	0.84	6.66	8.61	8.41	0.636667	7.89333	3.63202	1.06e-17	2.84e-16	--	Extracellular membrane CFEM domain protein [Rutstroemia sp. NJR-2017a BVV2]	-	-	-	-	-	-	-
BCIN_02g00350	BC1G_05533	436	681	535	156	131	116	15.25	20.43	18.93	5.58	3.73	3.5	18.2033	4.27	-2.09189	1.27e-17	3.4e-16	--	glycoside hydrolase family 16 protein [Sclerotinia borealis F-4128]	-	-	-	-	-	GO:0004553//hydrolase activity, hydrolyzing O-glycosyl compounds	GO:0005975//carbohydrate metabolic process
BCIN_15g05150	BC1G_15775	193	220	114	18	31	37	6	5.86	3.58	0.57	0.78	0.99	5.14667	0.78	-2.72209	1.3e-17	3.47e-16	fdc1	similar to 3-octaprenyl-4-hydroxybenzoate carboxy-lyase, partial sequence [Botrytis cinerea T4]	-	-	-	-	-	GO:0016831//carboxy-lyase activity	-
BCIN_10g00150	BC1G_07296	8029	7663	6572	2204	2887	3257	258.71	211.84	214.25	72.69	75.66	90.48	228.267	79.61	-1.5197	1.35e-17	3.58e-16	--	Amidohydrolase family protein [Rutstroemia sp. NJR-2017a BVV2]	-	-	-	-	-	GO:0016787//hydrolase activity;GO:0016810//hydrolase activity, acting on carbon-nitrogen (but not peptide) bonds	-
BCIN_01g06020	BC1G_00408	2921	5349	3973	976	1652	956	32.04	50.33	44.08	10.96	14.74	9.04	42.15	11.58	-1.8639	1.45e-17	3.84e-16	BEM3	similar to RhoGAP protein [Botrytis cinerea T4]	-	-	-	-	-	GO:0035091//phosphatidylinositol binding	GO:0007165//signal transduction
BCIN_10g06060	BC1G_15586	2540	1954	1567	288	512	635	170.43	112.49	106.38	19.78	27.94	36.73	129.767	28.15	-2.20471	1.59e-17	4.21e-16	--	hypothetical protein BCIN_10g06060 [Botrytis cinerea B05.10]	-	-	-	-	-	-	-
BCIN_04g06500	BC1G_03927	556	341	240	38	43	75	27.09	14.35	11.87	1.91	1.73	3.11	17.77	2.25	-2.98145	1.7e-17	4.48e-16	atnD	short-chain dehydrogenase protein [Rutstroemia sp. NJR-2017a BBW]	-	-	-	-	-	-	-
BCIN_15g03860	BC1G_03037	505	286	437	43	95	93	15.41	7.49	13.49	1.34	2.36	2.45	12.13	2.05	-2.56488	1.88e-17	4.94e-16	FMO5	similar to flavin-binding monooxygenase-like protein [Botrytis cinerea T4]	-	-	-	-	-	GO:0004499//N,N-dimethylaniline monooxygenase activity;GO:0050660//flavin adenine dinucleotide binding;GO:0050661//NADP binding	GO:0055114//oxidation-reduction process
BCIN_04g04350	BC1G_04168	336	431	350	1282	1497	1211	9.33	10.26	9.83	36.42	33.8	28.98	9.80667	33.0667	1.75354	2.01e-17	5.29e-16	DIP5	Bcdip5 [Botrytis cinerea B05.10]	-	-	-	-	GO:0016020//membrane;GO:0016021//integral component of membrane	GO:0022857//transmembrane transporter activity	GO:0006865//amino acid transport;GO:0055085//transmembrane transport
BCIN_08g04050	BC1G_07571	242	347	293	1374	1429	1069	7.79	9.63	9.56	45.45	37.56	29.77	8.99333	37.5933	2.06355	2.16e-17	5.67e-16	--	ankyrin repeat protein [Rutstroemia sp. NJR-2017a WRK4]	-	-	-	-	-	-	-
BCIN_08g01870	BC1G_07858	680	859	617	224	326	293	14.85	16.09	13.63	5.01	5.79	5.52	14.8567	5.44	-1.44943	2.36e-17	6.17e-16	AQY3	Bcaqp4 [Botrytis cinerea B05.10]	-	-	-	-	GO:0016020//membrane	GO:0015267//channel activity	GO:0055085//transmembrane transport
BCIN_11g00550	BC1G_09628	5128	5253	4639	938	2106	1864	198.03	174.04	181.25	37.08	66.15	62.06	184.44	55.0967	-1.74311	2.53e-17	6.62e-16	Acer3	alkaline ceramidase [Hyaloscypha variabilis F]	Metabolism;Metabolism	Global and overview maps;Lipid metabolism	ko01100//Metabolic pathways;ko00600//Sphingolipid metabolism	K04711;K04711	GO:0016021//integral component of membrane	GO:0016811//hydrolase activity, acting on carbon-nitrogen (but not peptide) bonds, in linear amides	GO:0006672//ceramide metabolic process
BCIN_07g01470	BC1G_09740	386	456	364	92	124	159	11.64	11.8	11.11	2.84	3.04	4.13	11.5167	3.33667	-1.78724	2.7e-17	7.03e-16	--	acid phosphatase protein [Rutstroemia sp. NJR-2017a BBW]	-	-	-	-	-	-	-
BCIN_01g08200	BC1G_00097	986	1190	969	243	466	440	27.8	28.79	27.64	7.01	10.69	10.7	28.0767	9.46667	-1.56844	3.75e-17	9.75e-16	--	hrq family protein [Rutstroemia sp. NJR-2017a BVV2]	-	-	-	-	-	-	-
BCIN_01g00100	BC1G_15840	6478	6577	4889	1740	2496	2574	341.83	297.72	260.99	93.97	107.13	117.09	300.18	106.063	-1.5009	3.78e-17	9.8e-16	BOA10	Bcboa10 [Botrytis cinerea B05.10]	-	-	-	-	-	GO:0016788//hydrolase activity, acting on ester bonds	GO:0009058//biosynthetic process
BCIN_15g05370	BC1G_11584	2169	3021	2445	9460	9729	8558	44.27	52.9	50.49	197.63	161.52	150.59	49.22	169.913	1.78748	3.79e-17	9.8e-16	ARB_01230	kelch repeat protein [Rutstroemia sp. NJR-2017a WRK4]	-	-	-	-	-	GO:0005515//protein binding	-
BCIN_12g01070	BC1G_03468	469	653	577	1487	2625	1862	15.14	18.09	18.85	49.14	68.94	51.83	17.36	56.6367	1.70597	4.28e-17	1.11e-15	bna5	RecName: Full=Kynureninase; AltName: Full=Biosynthesis of nicotinic acid protein 5; AltName: Full=L-kynurenine hydrolase [Botrytis cinerea B05.10]	Metabolism;Metabolism	Global and overview maps;Amino acid metabolism	ko01100//Metabolic pathways;ko00380//Tryptophan metabolism	K01556;K01556	GO:0005737//cytoplasm	GO:0003824//catalytic activity;GO:0030170//pyridoxal phosphate binding;GO:0030429//kynureninase activity	GO:0006569//tryptophan catabolic process;GO:0009435//NAD biosynthetic process
BCIN_01g07350	BC1G_00226	187	320	256	54	77	77	7.62	11.19	10.56	2.25	2.55	2.71	9.79	2.50333	-1.96746	4.32e-17	1.11e-15	--	similar to An06g02200 [Aspergillus kawachii IFO 4308]	-	-	-	-	-	-	-
BCIN_08g03490	BC1G_06760	116	143	127	711	757	490	2.93	3.1	3.24	18.36	15.54	10.66	3.09	14.8533	2.26511	4.58e-17	1.18e-15	SPAC1F12.05	Bcldb19 [Botrytis cinerea B05.10]	-	-	-	-	-	-	-
BCIN_10g03730	BC1G_11759	70	77	60	271	348	293	1.27	1.2	1.1	5.04	5.14	4.59	1.19	4.92333	2.04867	5e-17	1.28e-15	ustP	similar to peptidase S41 family protein [Botrytis cinerea T4]	-	-	-	-	-	GO:0008236//serine-type peptidase activity	GO:0006508//proteolysis
BCIN_16g04860	BC1G_10717	20	79	49	260	764	505	0.55	1.87	1.37	7.34	17.15	12.01	1.26333	12.1667	3.26763	6.53e-17	1.67e-15	qutD	similar to MFS sugar transporter [Botrytis cinerea T4]	-	-	-	-	GO:0016020//membrane;GO:0016021//integral component of membrane	GO:0022857//transmembrane transporter activity	GO:0055085//transmembrane transport
BCIN_15g03150	BC1G_02944	3705	6942	5456	1507	2025	1343	109.88	176.64	163.71	45.75	48.85	34.34	150.077	42.98	-1.80396	6.81e-17	1.74e-15	sed3	sedolisin isoform 1 [Botrytis fabae]	-	-	-	-	-	GO:0004252//serine-type endopeptidase activity;GO:0008236//serine-type peptidase activity	GO:0006508//proteolysis
BCIN_03g04400	BC1G_00699	38	75	90	438	406	472	1.04	1.76	2.49	12.28	9.04	11.14	1.76333	10.82	2.61732	6.83e-17	1.74e-15	FUS6	similar to efflux pump antibiotic resistance protein [Botrytis cinerea T4]	-	-	-	-	-	-	GO:0055085//transmembrane transport
BCIN_16g02430	BC1G_10466	7159	13947	10021	2606	2280	1513	171.13	286.04	242.36	63.76	44.33	31.18	233.177	46.4233	-2.3285	7.08e-17	1.8e-15	--	carbohydrate-binding module family 50 protein [Glonium stellatum]	-	-	-	-	-	-	-
BCIN_08g00640	BC1G_08406	19	32	27	120	331	204	0.82	1.18	1.18	5.29	11.59	7.57	1.06	8.15	2.94274	7.8e-17	1.98e-15	--	Peptidase S54 rhomboid domain protein [Rutstroemia sp. NJR-2017a BBW]	-	-	-	-	-	-	-
BCIN_06g00120	BC1G_00953	28	75	42	209	482	367	0.7	1.61	1.06	5.36	9.82	7.92	1.12333	7.7	2.77707	8.01e-17	2.03e-15	OPT7	isp4 protein [Sclerotinia borealis F-4128]	-	-	-	-	-	-	GO:0055085//transmembrane transport
MSTRG.5611	Serine threonine kinase (Kin4) protein [Rutstroemia sp. NJR-2017a BVV2]	17	9	4	95	150	142	1.09	0.5	0.26	6.24	7.83	7.86	0.616667	7.31	3.56731	8.67e-17	2.19e-15	--	Serine threonine kinase (Kin4) protein [Rutstroemia sp. NJR-2017a BVV2]	-	-	-	-	-	-	-
BCIN_09g04410	BC1G_12145	24	35	38	148	208	215	0.51	0.62	0.79	3.16	3.55	3.86	0.64	3.52333	2.4608	8.77e-17	2.21e-15	GAOA	carbohydrate-Binding Module family 32 protein [Sclerotinia borealis F-4128]	Metabolism;Metabolism	Global and overview maps;Carbohydrate metabolism	ko01100//Metabolic pathways;ko00052//Galactose metabolism	K04618;K04618	-	GO:0005515//protein binding	-
BCIN_09g03120	0	88	94	89	367	401	376	3.3	3.08	3.39	14.13	12.28	12.2	3.25667	12.87	1.98254	9.24e-17	2.33e-15	--	BTB POZ domain-containing protein [Rutstroemia sp. NJR-2017a BVV2]	-	-	-	-	-	-	-
BCIN_01g01115	BC1G_05829	113	114	79	14	18	13	5.89	5.1	4.17	0.75	0.76	0.58	5.05333	0.696667	-2.85869	1.01e-16	2.54e-15	--	hypothetical protein BCIN_01g01115 [Botrytis cinerea B05.10]	-	-	-	-	-	-	-
BCIN_03g05610	BC1G_00882	78	212	169	676	1326	880	2.37	5.53	5.2	21.06	32.82	23.09	4.36667	25.6567	2.55473	1.22e-16	3.06e-15	PIR5	covalently-linked cell wall protein [Rutstroemia sp. NJR-2017a WRK4]	-	-	-	-	GO:0005618//cell wall	GO:0005199//structural constituent of cell wall	-
BCIN_16g00810	BC1G_10358	3502	4715	3032	214	958	767	187.25	216.3	164.03	11.71	41.67	35.36	189.193	29.58	-2.67717	1.27e-16	3.18e-15	--	aminotransferase family protein (LolT) [Marssonina coronariae]	-	-	-	-	-	-	-
MSTRG.2346	hypothetical protein EYC84_010150 [Monilinia fructicola]	141	149	137	32	38	28	3.67	3.33	3.61	0.85	0.8	0.63	3.53667	0.76	-2.21832	1.43e-16	3.57e-15	--	hypothetical protein EYC84_010150 [Monilinia fructicola]	-	-	-	-	-	-	-
MSTRG.1374	hypothetical protein BOTCAL_0054g00030 [Botryotinia calthae]	315	269	269	51	104	85	5.44	4.11	4.63	1	1.61	1.29	4.72667	1.3	-1.86231	1.45e-16	3.62e-15	--	hypothetical protein BOTCAL_0054g00030 [Botryotinia calthae]	-	-	-	-	-	-	-
BCIN_03g02340	0	431	550	482	1160	2339	1924	9.27	10.15	10.49	25.55	40.94	35.69	9.97	34.06	1.77241	1.49e-16	3.71e-15	notK'	purine transporter [Sclerotinia borealis F-4128]	-	-	-	-	GO:0016020//membrane	GO:0022857//transmembrane transporter activity	GO:0055085//transmembrane transport
BCIN_09g05570	BC1G_09522	11	23	12	81	353	236	0.38	0.68	0.42	2.84	9.83	6.97	0.493333	6.54667	3.73013	1.62e-16	4.02e-15	STL1	similar to MFS sugar transporter [Botrytis cinerea T4]	-	-	-	-	GO:0016020//membrane;GO:0016021//integral component of membrane	GO:0022857//transmembrane transporter activity	GO:0055085//transmembrane transport
BCIN_12g01470	BC1G_11523	110	130	125	405	612	422	0.78	0.79	0.89	2.93	3.51	2.57	0.82	3.00333	1.87287	1.66e-16	4.1e-15	SACS	Sacsin [Lachnellula cervina]	-	-	-	-	-	GO:0005515//protein binding	-
BCIN_11g01850	BC1G_04047	120	109	103	17	23	22	4.18	3.26	3.63	0.61	0.65	0.66	3.69	0.64	-2.52748	1.86e-16	4.6e-15	--	hypothetical protein BCIN_11g01850 [Botrytis cinerea B05.10]	-	-	-	-	-	-	-
BCIN_08g04320	BC1G_07608	155	130	157	557	634	799	6.74	4.85	6.91	24.79	22.42	29.95	6.16667	25.72	2.06033	1.9e-16	4.68e-15	--	ferritin ribonucleotide reductase protein [Rutstroemia sp. NJR-2017a WRK4]	-	-	-	-	-	-	-
BCIN_14g01660	BC1G_08996	361	327	289	62	99	117	17.31	13.45	14.02	3.04	3.86	4.84	14.9267	3.91333	-1.93142	2e-16	4.92e-15	calI	similar to short-chain dehydrogenase/reductase [Botrytis cinerea T4]	-	-	-	-	-	-	-
BCIN_15g02410	BC1G_14161	79	74	75	8	9	6	2.18	1.76	2.1	0.23	0.2	0.14	2.01333	0.19	-3.40551	2.01e-16	4.93e-15	--	DEAD-domain-containing protein [Amniculicola lignicola CBS 123094]	-	-	-	-	-	-	-
BCIN_07g01720	BC1G_15663	92	129	109	441	455	459	2.25	2.71	2.7	11.06	9.07	9.7	2.55333	9.94333	1.96135	2.18e-16	5.35e-15	DPP5	similar to dipeptidyl-peptidase V (secreted protein) [Botrytis cinerea T4]	-	-	-	-	-	GO:0008236//serine-type peptidase activity	GO:0006508//proteolysis
BCIN_13g03110	BC1G_14077	591	533	543	115	239	194	24.47	18.94	22.75	4.87	8.05	6.93	22.0533	6.61667	-1.73682	2.39e-16	5.84e-15	NMRAL1	Bcpio2 [Botrytis cinerea B05.10]	-	-	-	-	-	-	-
BCIN_05g04560	0	307	271	234	60	70	89	6.99	5.29	5.39	1.4	1.3	1.75	5.89	1.48333	-1.98942	2.59e-16	6.33e-15	--	ankyrin repeat-containing protein [Sclerotinia borealis F-4128]	-	-	-	-	-	GO:0005515//protein binding	-
BCIN_15g01130	BC1G_07782	478	726	520	2178	2346	1944	9.43	12.28	10.38	43.96	37.63	33.05	10.6967	38.2133	1.83691	2.73e-16	6.66e-15	kamA	L-lysine 2,3-aminomutase protein [Rutstroemia sp. NJR-2017a WRK4]	Metabolism;Metabolism	Global and overview maps;Amino acid metabolism	ko01100//Metabolic pathways;ko00310//Lysine degradation	K01843;K01843	-	GO:0003824//catalytic activity;GO:0051536//iron-sulfur cluster binding	-
BCIN_03g05050	BC1G_00798	146	253	158	561	2011	1531	3.34	4.96	3.65	13.12	37.38	30.17	3.98333	26.89	2.75502	3.28e-16	7.97e-15	MFS1	Bcmfs1 [Botrytis cinerea B05.10]	-	-	-	-	-	-	GO:0055085//transmembrane transport
BCIN_01g02720	BC1G_11862	128	288	118	665	1675	1866	7.74	14.94	7.22	41.16	82.39	97.29	9.96667	73.6133	2.88478	4.44e-16	1.08e-14	--	PAR32 protein [Rutstroemia sp. NJR-2017a BBW]	-	-	-	-	-	-	-
BCIN_01g11310	BC1G_11888	92	147	99	340	544	455	2.32	3.18	2.52	8.77	11.15	9.89	2.67333	9.93667	1.89412	4.53e-16	1.1e-14	MSY001_2108	Bcgod2 [Botrytis cinerea B05.10]	-	-	-	-	-	GO:0016614//oxidoreductase activity, acting on CH-OH group of donors;GO:0050660//flavin adenine dinucleotide binding	GO:0055114//oxidation-reduction process
BCIN_13g05270	BC1G_06442	2309	2843	2494	17594	12674	10506	49.14	51.91	53.7	383.24	219.39	192.76	51.5833	265.13	2.36172	4.98e-16	1.2e-14	FLOT2	related to nodulin [Rhynchosporium agropyri]	-	-	-	-	-	-	-
BCIN_01g07200	BC1G_00246	80	108	60	5	6	12	4.27	4.95	3.24	0.27	0.26	0.55	4.15333	0.36	-3.5282	5.05e-16	1.22e-14	--	extracellular serine-rich protein [Rutstroemia sp. NJR-2017a BBW]	-	-	-	-	-	-	-
BCIN_06g05980	BC1G_12619	169	133	90	16	27	16	7.8	5.27	4.2	0.76	1.01	0.64	5.75667	0.803333	-2.84116	5.1e-16	1.23e-14	--	related to gEgh 16 protein [Phialocephala subalpina]	-	-	-	-	-	-	-
BCIN_06g06350	BC1G_12671	215	322	222	653	1244	1190	10.11	12.99	10.56	31.42	47.57	48.23	11.22	42.4067	1.91822	5.26e-16	1.26e-14	ALTA7	Bcnqo1 [Botrytis cinerea B05.10]	Metabolism;Metabolism;Metabolism	Global and overview maps;Global and overview maps;Metabolism of cofactors and vitamins	ko01100//Metabolic pathways;ko01110//Biosynthesis of secondary metabolites;ko00130//Ubiquinone and other terpenoid-quinone biosynthesis	K03809;K03809;K03809	-	GO:0003955//NAD(P)H dehydrogenase (quinone) activity;GO:0010181//FMN binding;GO:0016491//oxidoreductase activity	-
BCIN_10g04190	BC1G_03729	9331	13801	9393	3733	5639	4271	205.58	260.87	209.37	84.18	101.05	81.12	225.273	88.7833	-1.34332	5.44e-16	1.3e-14	ARB_07867	related to galactose oxidase precursor [Rhynchosporium commune]	Metabolism;Metabolism	Global and overview maps;Carbohydrate metabolism	ko01100//Metabolic pathways;ko00052//Galactose metabolism	K04618;K04618	-	-	-
BCIN_03g00520	BC1G_02161	79	86	95	321	381	358	2.81	2.61	3.41	11.67	11.01	10.96	2.94333	11.2133	1.92969	5.73e-16	1.37e-14	--	Integral membrane pth11 protein [Rutstroemia sp. NJR-2017a BVV2]	-	-	-	-	-	-	-
BCIN_01g00120	BC1G_15842	9288	8621	7470	2690	3710	3898	340.21	270.92	276.83	100.85	110.53	123.09	295.987	111.49	-1.40862	5.74e-16	1.37e-14	BOA12	Bcboa12 [Botrytis cinerea B05.10]	-	-	-	-	-	-	-
BCIN_06g07540	BC1G_14249	26	30	25	116	184	187	0.85	0.84	0.83	3.89	4.91	5.29	0.84	4.69667	2.48318	6.17e-16	1.47e-14	--	hypothetical protein BcDW1_363 [Botrytis cinerea BcDW1]	-	-	-	-	-	-	-
MSTRG.2106	-	586	596	512	134	151	227	14.75	12.87	13.04	3.45	3.09	4.93	13.5533	3.82333	-1.82574	6.38e-16	1.52e-14	--	-	-	-	-	-	-	-	-
MSTRG.5463	predicted protein [Botrytis cinerea T4]	568	626	488	186	210	226	27.73	26.22	24.11	9.3	8.34	9.51	26.02	9.05	-1.52363	6.66e-16	1.58e-14	--	predicted protein [Botrytis cinerea T4]	-	-	-	-	-	-	-
BCIN_12g00130	BC1G_03586	267	365	232	775	1459	1094	22.5	26.39	19.78	66.86	100.02	79.5	22.89	82.1267	1.84313	6.66e-16	1.58e-14	--	hypothetical protein BCIN_12g00130 [Botrytis cinerea B05.10]	-	-	-	-	-	-	-
BCIN_02g00320	BC1G_05527	3652	3318	2803	699	1162	1370	161.84	126.16	125.68	31.71	41.89	52.34	137.893	41.98	-1.71578	6.77e-16	1.6e-14	gyaR	D-isomer-specific 2-hydroxyacid dehydrogenase-like protein [Hyaloscypha bicolor E]	-	-	-	-	-	GO:0016616//oxidoreductase activity, acting on the CH-OH group of donors, NAD or NADP as acceptor;GO:0051287//NAD binding	GO:0055114//oxidation-reduction process
BCIN_02g00280	BC1G_05523	287	417	297	1431	1494	1141	8.4	10.47	8.79	42.84	35.55	28.77	9.22	35.72	1.95389	7.2e-16	1.7e-14	sor8	similar to FAD/FMN-containing isoamyl alcohol oxidase MreA [Botrytis cinerea T4]	-	-	-	-	-	GO:0016491//oxidoreductase activity;GO:0050660//flavin adenine dinucleotide binding;GO:0071949//FAD binding	GO:0055114//oxidation-reduction process
MSTRG.3807	predicted protein [Botrytis cinerea T4]	1	1	2	103	123	128	0.03	0.02	0.05	2.68	2.55	2.81	0.0333333	2.68	6.32912	8.14e-16	1.92e-14	--	predicted protein [Botrytis cinerea T4]	-	-	-	-	-	-	-
BCIN_06g01600	BC1G_01155	1591	1283	1115	157	383	425	65.75	45.48	46.6	6.64	12.88	15.14	52.61	11.5533	-2.18703	8.25e-16	1.94e-14	--	glycoside hydrolase family 43 protein [Sclerotinia borealis F-4128]	-	-	-	-	-	GO:0004553//hydrolase activity, hydrolyzing O-glycosyl compounds	GO:0005975//carbohydrate metabolic process
BCIN_09g01970	BC1G_11233	4174	6186	5185	1674	1561	1115	104.71	133.15	131.6	42.98	31.85	24.12	123.153	32.9833	-1.90065	8.3e-16	1.95e-14	glcA	glucan 1,3-beta-glucosidase [Sclerotinia sclerotiorum 1980 UF-70]	-	-	-	-	-	GO:0004553//hydrolase activity, hydrolyzing O-glycosyl compounds	GO:0005975//carbohydrate metabolic process
BCIN_15g03260	BC1G_02957	92	86	79	261	475	517	4.6	3.69	4	13.37	19.34	22.31	4.09667	18.34	2.16247	8.51e-16	1.99e-14	--	acetyltransferase protein [Rutstroemia sp. NJR-2017a BVV2]	-	-	-	-	-	GO:0008080//N-acetyltransferase activity	-
BCIN_14g01260	BC1G_09047	44	60	46	197	259	222	1.36	1.59	1.44	6.23	6.51	5.91	1.46333	6.21667	2.08688	9.59e-16	2.24e-14	FGRAMPH1_01T09365	similar to class III aminotransferase [Botrytis cinerea T4]	-	-	-	-	-	GO:0003824//catalytic activity;GO:0008483//transaminase activity;GO:0030170//pyridoxal phosphate binding	-
BCIN_08g01880	BC1G_07856	140	258	187	45	48	48	5.6	8.85	7.57	1.84	1.56	1.65	7.34	1.68333	-2.12446	9.69e-16	2.26e-14	--	Bcprx5 [Botrytis cinerea B05.10]	-	-	-	-	-	-	GO:0055114//oxidation-reduction process
BCIN_15g04430	BC1G_12803	1161	1466	1438	409	739	535	45.87	49.69	57.48	16.54	23.75	18.22	51.0133	19.5033	-1.38715	1.08e-15	2.51e-14	--	similar to Trans-aconitate methyltransferase [Botrytis cinerea T4]	-	-	-	-	-	GO:0008168//methyltransferase activity	-
BCIN_09g01190	0	115	172	122	456	585	477	3.44	4.42	3.69	13.97	14.24	12.31	3.85	13.5067	1.81074	1.09e-15	2.54e-14	sed2	tripeptidyl peptidase sed3 protein [Rutstroemia sp. NJR-2017a WRK4]	-	-	-	-	-	GO:0004252//serine-type endopeptidase activity;GO:0008236//serine-type peptidase activity	GO:0006508//proteolysis
BCIN_08g01900	BC1G_07854	318	220	204	13	47	55	13.74	8.15	8.92	0.57	1.65	2.05	10.27	1.42333	-2.85109	1.11e-15	2.58e-14	--	glycoside hydrolase family 18 protein [Botrytis cinerea T4]	-	-	-	-	-	GO:0004553//hydrolase activity, hydrolyzing O-glycosyl compounds	GO:0005975//carbohydrate metabolic process
BCIN_11g05690	BC1G_12085	1753	3057	2151	579	1108	759	64.48	96.47	80.04	21.8	33.15	24.07	80.33	26.34	-1.60868	1.13e-15	2.61e-14	prlL	similar to MFS transporter [Botrytis cinerea T4]	-	-	-	-	-	-	GO:0055085//transmembrane transport
BCIN_12g04640	BC1G_07482	1323	1772	1472	578	772	753	52	59.75	58.54	23.25	24.68	25.52	56.7633	24.4833	-1.21316	1.13e-15	2.62e-14	sol5	similar to FAD binding domain-containing protein [Botrytis cinerea T4]	-	-	-	-	-	GO:0016491//oxidoreductase activity;GO:0050660//flavin adenine dinucleotide binding;GO:0071949//FAD binding	GO:0055114//oxidation-reduction process
BCIN_13g05110	BC1G_06463	17272	22928	18305	8059	9267	8199	474.28	540.16	508.54	226.5	206.98	194.1	507.66	209.193	-1.27903	1.19e-15	2.74e-14	AMY1	glycoside hydrolase family 13 protein isoform 2 [Botrytis fabae]	Metabolism;Metabolism;Metabolism	Global and overview maps;Global and overview maps;Carbohydrate metabolism	ko01100//Metabolic pathways;ko01110//Biosynthesis of secondary metabolites;ko00500//Starch and sucrose metabolism	K01176;K01176;K01176	-	GO:0003824//catalytic activity;GO:0004556//alpha-amylase activity;GO:0005509//calcium ion binding	GO:0005975//carbohydrate metabolic process;GO:0016052//carbohydrate catabolic process
BCIN_01g09400	BC1G_08309	11749	18352	14574	5382	7805	6075	248.41	332.91	311.76	116.47	134.23	110.74	297.693	120.48	-1.30503	1.27e-15	2.92e-14	--	30 kDa heat shock protein [Verticillium dahliae VDG1]	-	-	-	-	-	-	-
BCIN_10g03770	BC1G_11751	551	314	528	45	100	121	15.16	7.41	14.69	1.27	2.24	2.87	12.42	2.12667	-2.546	1.32e-15	3.02e-14	--	Phosphoglycerate mutase-like protein [Glarea lozoyensis ATCC 20868]	Metabolism;Metabolism;Metabolism	Global and overview maps;Metabolism of cofactors and vitamins;Metabolism of cofactors and vitamins	ko01100//Metabolic pathways;ko00730//Thiamine metabolism;ko00740//Riboflavin metabolism	K01078;K01078;K01078	-	GO:0016791//phosphatase activity	-
BCIN_13g00590	BC1G_15541	181	241	199	45	70	75	5.82	6.65	6.47	1.48	1.83	2.08	6.31333	1.79667	-1.81308	1.4e-15	3.21e-14	SPCC550.07	similar to general amidase [Botrytis cinerea T4]	Metabolism;Metabolism;Metabolism;Metabolism	Global and overview maps;Amino acid metabolism;Amino acid metabolism;Amino acid metabolism	ko01100//Metabolic pathways;ko00380//Tryptophan metabolism;ko00330//Arginine and proline metabolism;ko00360//Phenylalanine metabolism	K01426;K01426;K01426;K01426	-	-	-
BCIN_03g08170	BC1G_06734	2074	2045	1886	752	945	937	76.42	64.65	70.31	28.36	28.32	29.77	70.46	28.8167	-1.2899	1.54e-15	3.52e-14	terH	aldehyde reductase ii protein [Rutstroemia sp. NJR-2017a WRK4]	-	-	-	-	-	GO:0003824//catalytic activity;GO:0050662//coenzyme binding	-
BCIN_09g01430	BC1G_13603	149	160	163	1031	729	739	3.92	3.59	4.35	27.39	15.49	16.56	3.95333	19.8133	2.32533	1.68e-15	3.84e-14	--	similar to transcription factor Zn, C2H2 [Botrytis cinerea T4]	-	-	-	-	-	-	-
BCIN_09g01300	BC1G_13622	2085	5615	3867	785	645	372	40.23	92.96	75.5	15.5	10.12	6.19	69.5633	10.6033	-2.71381	1.72e-15	3.92e-14	--	glycosyltransferase family 2 protein [Rutstroemia sp. NJR-2017a BVV2]	-	-	-	-	-	-	-
BCIN_06g03780	BC1G_05654	18587	21247	15862	6921	8424	8943	594.57	583.12	513.35	226.6	219.18	246.63	563.68	230.803	-1.28821	1.78e-15	4.05e-14	--	Acyl-transf-3 domain containing protein [Pyrenophora teres f. maculata]	-	-	-	-	-	-	-
BCIN_08g00020	0	13	14	15	185	108	150	0.96	0.89	1.12	13.96	6.48	9.54	0.99	9.99333	3.33547	1.99e-15	4.53e-14	--	hypothetical protein BCIN_08g00020 [Botrytis cinerea B05.10]	-	-	-	-	-	-	-
BCIN_15g01200	BC1G_07797	39	50	56	207	413	220	0.68	0.75	0.99	3.69	5.85	3.3	0.806667	4.28	2.40757	2.17e-15	4.92e-14	BCS1L	related to human BCS1 protein [Phialocephala subalpina]	-	-	-	-	-	GO:0005524//ATP binding	GO:0034551//mitochondrial respiratory chain complex III assembly
BCIN_05g02310	BC1G_01646	836	1198	928	2885	3451	2912	15.17	18.63	17.01	53.54	50.96	45.52	16.9367	50.0067	1.56197	2.52e-15	5.71e-14	--	nitrogen permease regulator 2 protein [Rutstroemia sp. NJR-2017a BBW]	-	-	-	-	-	-	-
BCIN_13g02190	BC1G_06022	89	135	95	369	552	372	1.7	2.21	1.83	7.19	8.55	6.11	1.91333	7.28333	1.92851	2.63e-15	5.93e-14	--	AMP-dependent synthetase ligase protein [Rutstroemia sp. NJR-2017a WRK4]	-	-	-	-	-	-	-
BCIN_05g02420	BC1G_01629	969	973	774	2177	3738	3562	21.36	18.41	17.27	49.13	67.03	67.71	19.0133	61.29	1.68864	2.71e-15	6.11e-14	--	similar to CFEM domain-containing protein [Botrytis cinerea T4]	-	-	-	-	-	-	-
BCIN_05g05450	BC1G_01850	74	112	73	304	368	451	4.48	5.81	4.47	18.82	18.1	23.51	4.92	20.1433	2.03357	2.72e-15	6.12e-14	Arp2	Brn1 [Sclerotinia sclerotiorum 1980 UF-70]	Metabolism;Metabolism;Metabolism;Metabolism;Metabolism	Global and overview maps;Global and overview maps;Global and overview maps;Lipid metabolism;Metabolism of cofactors and vitamins	ko01100//Metabolic pathways;ko01110//Biosynthesis of secondary metabolites;ko01212//Fatty acid metabolism;ko00061//Fatty acid biosynthesis;ko00780//Biotin metabolism	K00059;K00059;K00059;K00059;K00059	-	-	-
BCIN_12g00430	BC1G_03553	348	260	272	72	87	92	12.87	8.25	10.18	2.73	2.62	2.93	10.4333	2.76	-1.91846	2.86e-15	6.43e-14	JLP1	Bcjlp1 [Botrytis cinerea B05.10]	-	-	-	-	-	GO:0016491//oxidoreductase activity	GO:0055114//oxidation-reduction process
BCIN_03g03870	BC1G_00624	10841	13935	11841	5084	7131	5544	422.08	465.48	466.42	202.6	225.82	186.09	451.327	204.837	-1.1397	3.52e-15	7.89e-14	--	gpi anchored protein [Rutstroemia sp. NJR-2017a BVV2]	-	-	-	-	-	-	-
MSTRG.6699	hypothetical protein BofuT4_P121010.1 [Botrytis cinerea T4]	127	125	85	344	649	739	2.03	1.62	1.3	7.05	10.94	13.22	1.65	10.4033	2.65651	4.14e-15	9.27e-14	--	hypothetical protein BofuT4_P121010.1 [Botrytis cinerea T4]	-	-	-	-	-	-	-
BCIN_03g01690	BC1G_02001	67	86	82	239	358	310	0.89	0.98	1.11	3.26	3.88	3.56	0.993333	3.56667	1.84423	4.28e-15	9.55e-14	abcB	similar to ABC transporter [Botrytis cinerea T4]	Environmental Information Processing	Membrane transport	ko02010//ABC transporters	K05665	GO:0016021//integral component of membrane	GO:0005524//ATP binding;GO:0016887//ATPase activity;GO:0042626//ATPase activity, coupled to transmembrane movement of substances	GO:0055085//transmembrane transport
BCIN_14g01250	BC1G_09048	8	5	3	70	91	92	0.6	0.32	0.23	5.34	5.52	5.91	0.383333	5.59	3.86618	4.44e-15	9.89e-14	FGRAMPH1_01T09367	similar to stress responsive A/B barrel domain protein [Botrytis cinerea T4]	-	-	-	-	-	-	-
BCIN_01g08780	BC1G_00027	9652	11407	10548	4557	5500	5188	374.61	379.84	414.19	181.03	173.63	173.59	389.547	176.083	-1.14554	4.49e-15	9.99e-14	ARO4	3-deoxy-7-phosphoheptulonate synthase protein [Rutstroemia sp. NJR-2017a BBW]	Metabolism;Metabolism;Metabolism;Metabolism	Global and overview maps;Global and overview maps;Global and overview maps;Amino acid metabolism	ko01100//Metabolic pathways;ko01110//Biosynthesis of secondary metabolites;ko01230//Biosynthesis of amino acids;ko00400//Phenylalanine, tyrosine and tryptophan biosynthesis	K01626;K01626;K01626;K01626	-	GO:0003824//catalytic activity;GO:0003849//3-deoxy-7-phosphoheptulonate synthase activity	GO:0009058//biosynthetic process;GO:0009073//aromatic amino acid family biosynthetic process
BCIN_11g05590	BC1G_12071	123	141	137	557	501	587	7.2	7.08	8.11	33.37	23.85	29.62	7.46333	28.9467	1.95551	4.62e-15	1.03e-13	--	hypothetical protein BCIN_11g05590 [Botrytis cinerea B05.10]	-	-	-	-	-	-	-
BCIN_07g06590	BC1G_15786	1349	1459	1254	462	506	630	62.08	57.95	58.41	21.83	18.95	25.07	59.48	21.95	-1.43818	4.7e-15	1.04e-13	nucS	nuclease s1 protein [Rutstroemia sp. NJR-2017a BBW]	-	-	-	-	-	GO:0003676//nucleic acid binding;GO:0004519//endonuclease activity;GO:0016788//hydrolase activity, acting on ester bonds	GO:0006308//DNA catabolic process
BCIN_05g03460	BC1G_01472	2	9	4	123	124	65	0.08	0.3	0.16	4.86	3.9	2.17	0.18	3.64333	4.33919	4.82e-15	1.07e-13	--	alpha/beta-hydrolase [Cadophora sp. DSE1049]	-	-	-	-	-	-	-
BCIN_05g01520	BC1G_12456	19131	18965	14025	5130	7568	7969	683.74	581.53	507.13	187.66	220	245.54	590.8	217.733	-1.44011	4.94e-15	1.09e-13	GNBP1	glycoside hydrolase family 16 protein [Rutstroemia sp. NJR-2017a BVV2]	-	-	-	-	-	GO:0004553//hydrolase activity, hydrolyzing O-glycosyl compounds	GO:0005975//carbohydrate metabolic process
BCIN_09g02270	BC1G_07159	32108	35944	32021	12860	18786	18416	1365.21	1311.23	1377.49	559.67	649.7	675.07	1351.31	628.147	-1.10519	5.49e-15	1.21e-13	--	CFEM domain-containing protein [Rutstroemia sp. NJR-2017a WRK4]	-	-	-	-	-	-	-
BCIN_14g04430	BC1G_14268	1	4	0	130	99	88	0.02	0.08	0	3.26	1.97	1.86	0.0333333	2.36333	6.14771	5.49e-15	1.21e-13	--	transmembrane protein [Coleophoma crateriformis]	-	-	-	-	-	-	-
BCIN_14g03530	BC1G_12033	1296	948	925	265	400	393	50.94	31.97	36.78	10.66	12.79	13.32	39.8967	12.2567	-1.7027	5.54e-15	1.22e-13	COQ2	4-hydroxybenzoate polyprenyl transferase protein [Rutstroemia sp. NJR-2017a BVV2]	Metabolism;Metabolism;Metabolism	Global and overview maps;Global and overview maps;Metabolism of cofactors and vitamins	ko01100//Metabolic pathways;ko01110//Biosynthesis of secondary metabolites;ko00130//Ubiquinone and other terpenoid-quinone biosynthesis	K06125;K06125;K06125	GO:0016021//integral component of membrane	GO:0004659//prenyltransferase activity;GO:0016765//transferase activity, transferring alkyl or aryl (other than methyl) groups	-
BCIN_16g02760	BC1G_09177	98	99	55	292	515	596	4.62	4	2.64	14.14	19.85	24.34	3.75333	19.4433	2.37303	5.65e-15	1.24e-13	--	hypothetical protein BCIN_16g02760 [Botrytis cinerea B05.10]	-	-	-	-	-	-	-
BCIN_13g02760	BC1G_05947	75	91	79	338	363	310	2.07	2.15	2.2	9.53	8.14	7.36	2.14	8.34333	1.96301	5.79e-15	1.27e-13	--	related to KRE9 Cell wall synthesis protein [Rhynchosporium commune]	-	-	-	-	-	-	-
BCIN_08g06880	BC1G_11426	663	912	675	119	336	218	34.76	41.02	35.8	6.39	14.33	9.85	37.1933	10.19	-1.86789	5.86e-15	1.28e-13	--	hypothetical protein BCIN_08g06880 [Botrytis cinerea B05.10]	-	-	-	-	-	-	-
BCIN_03g03830	BC1G_00617	110	227	167	908	931	664	4.12	7.3	6.34	34.85	28.39	21.46	5.92	28.2333	2.25373	5.97e-15	1.3e-13	pme1	Bcpme2 [Botrytis cinerea B05.10]	Metabolism;Metabolism	Global and overview maps;Carbohydrate metabolism	ko01100//Metabolic pathways;ko00040//Pentose and glucuronate interconversions	K01051;K01051	-	GO:0030599//pectinesterase activity	GO:0042545//cell wall modification
MSTRG.9730	hypothetical protein BofuT4_uP042650.1 [Botrytis cinerea T4]	12	9	11	77	112	106	1.1	0.71	1.02	7.21	8.34	8.36	0.943333	7.97	3.07874	7.36e-15	1.6e-13	--	hypothetical protein BofuT4_uP042650.1 [Botrytis cinerea T4]	-	-	-	-	-	-	-
BCIN_11g03760	BC1G_04637	140	447	132	3573	9954	9416	4.62	12.65	4.4	120.6	267	267.7	7.22333	218.433	4.91838	7.62e-15	1.66e-13	ecdD	high affinity glucose transporter RGT2 [Sclerotinia borealis F-4128]	-	-	-	-	GO:0016020//membrane;GO:0016021//integral component of membrane	GO:0022857//transmembrane transporter activity	GO:0055085//transmembrane transport
BCIN_09g02150	BC1G_07175	19087	17748	12769	4778	6893	7023	1241.67	990.57	840.41	318.14	364.73	393.88	1024.22	358.917	-1.5128	7.75e-15	1.68e-13	--	hypothetical protein BCIN_09g02150 [Botrytis cinerea B05.10]	-	-	-	-	-	-	-
BCIN_07g06540	BC1G_13755	359	352	432	97	154	149	8.4	7.07	10.23	2.32	2.93	3.01	8.56667	2.75333	-1.63755	8.1e-15	1.75e-13	KRE6	glycoside hydrolase family 16 protein [Botrytis cinerea T4]	-	-	-	-	-	GO:0004553//hydrolase activity, hydrolyzing O-glycosyl compounds	GO:0005975//carbohydrate metabolic process;GO:0006078//(1->6)-beta-D-glucan biosynthetic process
BCIN_15g00430	BC1G_12416	2591	2815	2654	1130	1502	1328	45.24	42.17	46.89	20.2	21.33	19.99	44.7667	20.5067	-1.12633	8.22e-15	1.78e-13	HET-E1	ankyrin repeat protein [Rutstroemia sp. NJR-2017a WRK4]	-	-	-	-	-	GO:0005515//protein binding	-
BCIN_08g03840	BC1G_07530	20243	26143	19668	6764	11935	10957	646.87	716.75	635.87	221.23	310.21	301.86	666.497	277.767	-1.26272	8.57e-15	1.85e-13	Bcaba2	Bcaba2 [Botrytis cinerea B05.10]	-	-	-	-	-	GO:0005506//iron ion binding;GO:0016705//oxidoreductase activity, acting on paired donors, with incorporation or reduction of molecular oxygen;GO:0020037//heme binding	GO:0055114//oxidation-reduction process
BCIN_07g06240	BC1G_11664	2652	5298	3974	1214	1356	975	75.89	130.07	115.05	35.56	31.56	24.05	107.003	30.39	-1.81599	8.95e-15	1.93e-13	--	integral membrane protein [Rutstroemia sp. NJR-2017a BBW]	-	-	-	-	-	-	-
MSTRG.13079	hypothetical protein BOTCAL_1092g00010 [Botryotinia calthae]	105	80	56	2	7	11	4.07	2.66	2.2	0.08	0.22	0.37	2.97667	0.223333	-3.73643	9.72e-15	2.09e-13	--	hypothetical protein BOTCAL_1092g00010 [Botryotinia calthae]	-	-	-	-	-	-	-
BCIN_07g07080	BC1G_11306	394	411	281	1121	1351	1603	13.05	11.68	9.42	38	36.39	45.77	11.3833	40.0533	1.815	9.82e-15	2.1e-13	PHO1	histidine acid phosphatase protein [Rutstroemia sp. NJR-2017a WRK4]	-	-	-	-	-	GO:0016791//phosphatase activity	-
BCIN_05g01970	BC1G_13085	40	155	68	1	3	3	2.23	7.41	3.83	0.06	0.14	0.15	4.49	0.116667	-5.26625	1.02e-14	2.19e-13	--	exported protein-like protein [Diplodia corticola]	-	-	-	-	-	-	-
BCIN_14g00810	BC1G_11139	681	646	547	218	252	199	23.48	19.11	19.08	7.69	7.07	5.92	20.5567	6.89333	-1.57633	1.03e-14	2.2e-13	ARB_04696	outer membrane autotransporter protein [Rutstroemia sp. NJR-2017a BBW]	-	-	-	-	-	-	-
BCIN_13g05620	BC1G_06386	28809	29952	25880	10879	15608	14905	1776.96	1585.04	1615.02	686.82	783.05	792.59	1659.01	754.153	-1.13739	1.03e-14	2.2e-13	B23L21.190	Bccyb5 [Botrytis cinerea B05.10]	-	-	-	-	-	GO:0020037//heme binding	-
BCIN_06g03470	BC1G_05697	7783	8180	8787	2418	3988	4135	155.27	140.01	177.36	49.38	64.71	71.12	157.547	61.7367	-1.35158	1.05e-14	2.23e-13	SDH	alcohol dehydrogenase -like domain-containing protein [Rutstroemia sp. NJR-2017a BVV2]	Metabolism;Metabolism;Metabolism	Global and overview maps;Carbohydrate metabolism;Carbohydrate metabolism	ko01100//Metabolic pathways;ko00040//Pentose and glucuronate interconversions;ko00051//Fructose and mannose metabolism	K00008;K00008;K00008	-	GO:0008270//zinc ion binding;GO:0016491//oxidoreductase activity	GO:0055114//oxidation-reduction process
BCIN_13g01670	BC1G_04293	354	736	638	3164	3334	2195	9.66	17.22	17.61	88.34	73.97	51.62	14.83	71.31	2.26559	1.18e-14	2.5e-13	--	tRNA splicing endonuclease subunit [Diplocarpon rosae]	-	-	-	-	-	-	-
BCIN_02g06510	BC1G_11362	2320	3425	2714	1137	1383	1232	46.89	59.39	55.5	23.52	22.74	21.47	53.9267	22.5767	-1.25617	1.24e-14	2.64e-13	--	6069705d-3531-4c7a-9a38-caea4979f6df [Thermothielavioides terrestris]	-	-	-	-	-	-	-
BCIN_13g05860	BC1G_06353	450	457	495	1258	1567	1784	14.84	12.93	16.52	42.46	42.03	50.72	14.7633	45.07	1.61015	1.29e-14	2.74e-13	betA	similar to glucose-methanol-choline (gmc) oxidoreductase [Botrytis cinerea T4]	-	-	-	-	-	GO:0016614//oxidoreductase activity, acting on CH-OH group of donors;GO:0050660//flavin adenine dinucleotide binding	GO:0055114//oxidation-reduction process
BCIN_06g03760	BC1G_05656	47	77	58	190	312	333	1.81	2.55	2.26	7.51	9.79	11.08	2.20667	9.46	2.09997	1.35e-14	2.85e-13	--	Mitochondrial carrier protein [Rutstroemia sp. NJR-2017a BVV2]	-	-	-	-	-	-	-
BCIN_13g00400	BC1G_14138	159	340	221	36	70	68	3.39	6.22	4.77	0.79	1.21	1.25	4.79333	1.08333	-2.14555	1.39e-14	2.94e-13	isp4	similar to small oligopeptide transporter [Botrytis cinerea T4]	-	-	-	-	-	-	GO:0055085//transmembrane transport
BCIN_09g05020	BC1G_09861	331	213	298	26	74	74	9.58	5.29	8.73	0.77	1.74	1.85	7.86667	1.45333	-2.43639	1.41e-14	2.96e-13	GAD1	Bcgad1 [Botrytis cinerea B05.10]	Metabolism;Metabolism;Metabolism;Metabolism;Metabolism;Metabolism	Global and overview maps;Global and overview maps;Amino acid metabolism;Carbohydrate metabolism;Metabolism of other amino acids;Metabolism of other amino acids	ko01100//Metabolic pathways;ko01110//Biosynthesis of secondary metabolites;ko00250//Alanine, aspartate and glutamate metabolism;ko00650//Butanoate metabolism;ko00410//beta-Alanine metabolism;ko00430//Taurine and hypotaurine metabolism	K01580;K01580;K01580;K01580;K01580;K01580	-	GO:0003824//catalytic activity;GO:0004351//glutamate decarboxylase activity;GO:0016831//carboxy-lyase activity;GO:0030170//pyridoxal phosphate binding	GO:0006536//glutamate metabolic process;GO:0019752//carboxylic acid metabolic process
BCIN_01g09970	BC1G_05324	1712	1579	1396	504	369	464	51.44	40.7	42.44	15.5	9.02	12.02	44.86	12.18	-1.88092	1.41e-14	2.96e-13	amdhd2	carbohydrate esterase family 9 protein [Sclerotinia borealis F-4128]	Metabolism;Metabolism	Global and overview maps;Carbohydrate metabolism	ko01100//Metabolic pathways;ko00520//Amino sugar and nucleotide sugar metabolism	K01443;K01443	-	GO:0008448//N-acetylglucosamine-6-phosphate deacetylase activity;GO:0016787//hydrolase activity;GO:0016810//hydrolase activity, acting on carbon-nitrogen (but not peptide) bonds	GO:0006044//N-acetylglucosamine metabolic process
BCIN_07g06110	BC1G_11647	2568	4365	3578	1211	1399	1011	83.7	122.07	117.99	40.4	37.09	28.41	107.92	35.3	-1.61222	1.47e-14	3.08e-13	ptaL	Bcalo2 [Botrytis cinerea B05.10]	-	-	-	-	-	GO:0016491//oxidoreductase activity	GO:0055114//oxidation-reduction process
BCIN_05g08170	BC1G_13146	52	71	61	204	513	287	1.55	1.82	1.84	6.23	12.45	7.38	1.73667	8.68667	2.32248	1.58e-14	3.32e-13	lsdB	Bcrco1 [Botrytis cinerea B05.10]	-	-	-	-	-	GO:0016702//oxidoreductase activity, acting on single donors with incorporation of molecular oxygen, incorporation of two atoms of oxygen	GO:0055114//oxidation-reduction process
BCIN_12g00710	BC1G_03506	470	604	513	161	238	256	10	11.03	11.05	3.51	4.12	4.7	10.6933	4.11	-1.3795	1.7e-14	3.56e-13	SIDA2	similar to l-ornithine 5-monooxygenase [Botrytis cinerea T4]	-	-	-	-	-	-	-
BCIN_01g00040	BC1G_16085	24746	25870	24198	9644	12034	13253	903.73	810.58	894.09	360.49	357.47	417.27	869.467	378.41	-1.20018	1.71e-14	3.56e-13	BOA4	Bcboa4 [Botrytis cinerea B05.10]	-	-	-	-	-	GO:0004497//monooxygenase activity;GO:0005506//iron ion binding;GO:0016705//oxidoreductase activity, acting on paired donors, with incorporation or reduction of molecular oxygen;GO:0020037//heme binding	GO:0055114//oxidation-reduction process
BCIN_12g02680	BC1G_03160	613	1146	703	2143	6133	5677	18.1	29.03	21	64.77	147.31	144.53	22.71	118.87	2.38799	1.72e-14	3.58e-13	JEN1	Bcjen1 [Botrytis cinerea B05.10]	-	-	-	-	GO:0016021//integral component of membrane	GO:0022857//transmembrane transporter activity	GO:0055085//transmembrane transport
BCIN_04g06620	BC1G_12300	343	493	314	920	1727	1522	16.09	19.84	14.9	44.17	65.89	61.54	16.9433	57.2	1.7553	1.99e-14	4.13e-13	cctP	Phenylalanine aminomutase (L-beta-phenylalanine forming) [Lachnellula suecica]	-	-	-	-	-	-	GO:0043386//mycotoxin biosynthetic process
BCIN_04g06320	BC1G_03901	422	639	473	179	220	207	16.67	21.66	18.91	7.24	7.07	7.05	19.08	7.12	-1.42211	2e-14	4.16e-13	--	hypothetical protein BCIN_04g06320 [Botrytis cinerea B05.10]	-	-	-	-	-	-	-
BCIN_05g04020	0	12	27	18	100	161	126	0.78	1.5	1.18	6.63	8.48	7.04	1.15333	7.38333	2.67846	2.01e-14	4.16e-13	--	oxidoreductase short-chain dehydrogenase reductase family protein [Rutstroemia sp. NJR-2017a BVV2]	-	-	-	-	-	-	-
BCIN_10g01760	BC1G_05035	5	16	6	236	94	130	0.14	0.39	0.17	6.85	2.17	3.18	0.233333	4.06667	4.12338	2.09e-14	4.32e-13	--	PNG1- with de-N-glycosylation function (N-glycanase) protein [Rutstroemia sp. NJR-2017a BVV2]	-	-	-	-	-	-	-
BCIN_10g00880	BC1G_05162	58	80	90	273	374	296	1.92	2.27	3.01	9.23	10.05	8.43	2.4	9.23667	1.94434	2.11e-14	4.37e-13	--	Mg2+ transporter -like Zinc transport protein [Rutstroemia sp. NJR-2017a BVV2]	-	-	-	-	-	-	-
BCIN_03g03470	BC1G_00572	74	69	71	10	10	8	5.82	4.66	5.65	0.81	0.64	0.54	5.37667	0.663333	-3.01891	2.13e-14	4.4e-13	--	secreted glycosyl hydrolase/cellulase [Serpula lacrymans var. lacrymans S7.9] [Serpula lacrymans]	-	-	-	-	-	-	-
BCIN_14g03420	BC1G_12016	83	89	83	227	487	411	2.25	2.07	2.28	6.3	10.73	9.6	2.2	8.87667	2.01251	2.17e-14	4.46e-13	--	similar to An01g04770 [Aspergillus kawachii IFO 4308]	-	-	-	-	-	-	-
BCIN_01g08620	BC1G_00049	141	174	168	403	1014	763	6.9	7.3	8.31	20.17	40.34	32.17	7.50333	30.8933	2.04169	2.19e-14	4.49e-13	AO090005000447	Amidohydrolase family protein [Sclerotinia borealis F-4128]	-	-	-	-	-	GO:0016787//hydrolase activity;GO:0016831//carboxy-lyase activity	-
BCIN_07g04660	BC1G_07236	178	295	323	887	1808	1041	2.93	4.08	5.38	15.05	24.54	15.03	4.13	18.2067	2.14025	2.41e-14	4.94e-13	creB	similar to U1biquitin-specific peptidase [Botrytis cinerea T4]	-	-	-	-	-	GO:0036459//thiol-dependent ubiquitinyl hydrolase activity	GO:0006511//ubiquitin-dependent protein catabolic process;GO:0016579//protein deubiquitination
BCIN_01g11160	BC1G_11909	242	284	209	75	90	61	9.12	9.18	7.97	2.89	2.76	1.98	8.75667	2.54333	-1.78366	2.42e-14	4.95e-13	xghA	Endo-xylogalacturonan hydrolase A protein [Rutstroemia sp. NJR-2017a WRK4]	Metabolism;Metabolism	Global and overview maps;Carbohydrate metabolism	ko01100//Metabolic pathways;ko00040//Pentose and glucuronate interconversions	K01213;K01213	-	GO:0004650//polygalacturonase activity	GO:0005975//carbohydrate metabolic process
BCIN_05g01990	BC1G_13087	55	68	52	2	3	6	3.28	3.48	3.14	0.12	0.15	0.31	3.3	0.193333	-4.0933	3.02e-14	6.18e-13	--	Major facilitator superfamily transporter [Colletotrichum higginsianum IMI 349063]	-	-	-	-	-	-	-
BCIN_15g00260	BC1G_12391	459	534	466	63	174	175	11.42	11.4	11.73	1.6	3.52	3.75	11.5167	2.95667	-1.96168	3.1e-14	6.34e-13	SPCC417.10	MFS allantoate transporter [Sclerotinia borealis F-4128]	-	-	-	-	-	-	GO:0055085//transmembrane transport
BCIN_03g03310	BC1G_00547	1493	1983	1936	696	722	583	30.8	35.08	40.35	14.62	12.02	10.26	35.41	12.3	-1.5255	3.47e-14	7.07e-13	vib-1	similar to gi|74623918|sp|Q9C2N1.1|VIB1_NEUCR RecName: Full=Transcription factor vib-1; AltName: Full=Vegetative incompatibility blocked protein 1 [Botrytis cinerea T4]	-	-	-	-	-	GO:0003677//DNA binding;GO:0003700//DNA-binding transcription factor activity	GO:0006355//regulation of transcription, DNA-templated
BCIN_16g04410	BC1G_12350	16	29	12	129	160	117	0.31	0.48	0.23	2.54	2.5	1.94	0.34	2.32667	2.77466	3.86e-14	7.85e-13	--	mg754 protein [Diplodia corticola]	-	-	-	-	-	-	-
BCIN_05g01250	BC1G_12425	1928	2814	2030	844	1248	1082	71.51	89.55	76.18	32.04	37.65	34.6	79.08	34.7633	-1.18575	3.91e-14	7.95e-13	--	hypothetical protein BCIN_05g01250 [Botrytis cinerea B05.10]	-	-	-	-	-	-	-
BCIN_06g06730	0	806	1054	778	346	449	393	35.36	39.68	34.54	15.54	16.02	14.87	36.5267	15.4767	-1.23886	4.03e-14	8.17e-13	--	hypothetical protein BCIN_06g06730 [Botrytis cinerea B05.10]	-	-	-	-	-	-	-
BCIN_03g00920	BC1G_16232	106	159	110	25	40	28	2.7	3.47	2.83	0.65	0.83	0.61	3	0.696667	-2.10642	4.71e-14	9.53e-13	--	DUF967 domain protein [Pyrenophora tritici-repentis]	-	-	-	-	-	-	-
BCIN_03g00200	BC1G_12511	29	77	48	168	845	599	0.95	2.17	1.59	5.64	22.53	16.93	1.57	15.0333	3.25933	4.75e-14	9.6e-13	cnsO	MFS general substrate transporter [Phialocephala scopiformis]	-	-	-	-	-	-	GO:0055085//transmembrane transport
BCIN_03g04920	BC1G_00784	947	897	735	312	378	351	32.78	26.64	25.74	11.06	10.64	10.48	28.3867	10.7267	-1.40401	5.41e-14	1.09e-12	AgnL12	Aspyridones efflux protein apdF [Lachnellula suecica]	-	-	-	-	-	-	GO:0055085//transmembrane transport
BCIN_15g02580	0	705	800	664	249	297	355	20.31	19.77	19.35	7.34	6.96	8.81	19.81	7.70333	-1.36267	5.67e-14	1.14e-12	--	CFEM domain-containing protein [Rutstroemia sp. NJR-2017a BVV2]	-	-	-	-	-	-	-
BCIN_06g02600	BC1G_01295	17	40	20	134	171	159	0.78	1.56	0.92	6.25	6.34	6.25	1.08667	6.28	2.53086	6.07e-14	1.22e-12	cloQ	similar to gi|310689659|pdb|2XM7|A Chain A [Botrytis cinerea T4]	-	-	-	-	-	GO:0016740//transferase activity	-
BCIN_11g00940	BC1G_14733	125	159	100	16	29	38	7.89	8.61	6.39	1.03	1.49	2.07	7.63	1.53	-2.31815	6.3e-14	1.26e-12	--	hypothetical protein BCIN_11g00940 [Botrytis cinerea B05.10]	-	-	-	-	-	-	-
BCIN_06g05150	BC1G_02320	93	311	179	826	1280	1181	2.52	7.22	4.9	22.88	28.18	27.55	4.88	26.2033	2.4248	6.33e-14	1.27e-12	asR1	MFS transporter-9 [Coleophoma crateriformis]	-	-	-	-	-	-	GO:0055085//transmembrane transport
BCIN_05g01000	BC1G_09422	1022	2212	1921	331	700	484	34.57	64.19	65.74	11.46	19.26	14.11	54.8333	14.9433	-1.87555	6.44e-14	1.29e-12	alt2	similar to cytochrome P450 alkane hydroxylase [Botrytis cinerea T4]	-	-	-	-	-	GO:0004497//monooxygenase activity;GO:0005506//iron ion binding;GO:0016705//oxidoreductase activity, acting on paired donors, with incorporation or reduction of molecular oxygen;GO:0016712//oxidoreductase activity, acting on paired donors, with incorporation or reduction of molecular oxygen, reduced flavin or flavoprotein as one donor, and incorporation of one atom of oxygen;GO:0020037//heme bind…	GO:0055114//oxidation-reduction process
BCIN_06g03800	BC1G_05651	10932	18459	14647	4604	6205	3394	160.23	232.12	217.19	69.07	73.97	42.89	203.18	61.9767	-1.71296	6.89e-14	1.38e-12	--	Glycoside hydrolase, family 16 [Lasallia pustulata]	-	-	-	-	-	GO:0004553//hydrolase activity, hydrolyzing O-glycosyl compounds	GO:0005975//carbohydrate metabolic process
BCIN_10g05550	BC1G_10210	476	678	490	1265	3446	2703	19.83	24.23	20.65	53.94	116.77	97.08	21.57	89.2633	2.04904	7.09e-14	1.41e-12	ADH6	NADP-dependent alcohol dehydrogenase 6 [Sclerotinia borealis F-4128]	Metabolism;Metabolism;Metabolism;Metabolism;Metabolism	Global and overview maps;Global and overview maps;Carbohydrate metabolism;Carbohydrate metabolism;Lipid metabolism	ko01100//Metabolic pathways;ko01110//Biosynthesis of secondary metabolites;ko00040//Pentose and glucuronate interconversions;ko00010//Glycolysis / Gluconeogenesis;ko00561//Glycerolipid metabolism	K00002;K00002;K00002;K00002;K00002	-	GO:0008270//zinc ion binding;GO:0016491//oxidoreductase activity	GO:0055114//oxidation-reduction process
BCIN_15g00160	BC1G_12381	9937	10218	9272	4077	4431	4694	415.94	366.95	392.66	174.67	150.86	169.39	391.85	164.973	-1.24807	7.17e-14	1.43e-12	--	hypothetical protein BCIN_15g00160 [Botrytis cinerea B05.10]	-	-	-	-	-	-	-
BCIN_06g03970	0	2414	2271	2144	729	968	1151	55.62	44.89	49.98	17.19	18.14	22.86	50.1633	19.3967	-1.37082	8.1e-14	1.61e-12	Slc46a1	similar to MFS multidrug transporter [Botrytis cinerea T4]	-	-	-	-	-	-	GO:0055085//transmembrane transport
BCIN_08g06190	BC1G_11009	99	85	69	8	14	18	5.06	3.73	3.57	0.42	0.58	0.79	4.12	0.596667	-2.78765	8.92e-14	1.77e-12	--	kinesin heavy chain protein [Rutstroemia sp. NJR-2017a WRK4]	-	-	-	-	-	-	-
BCIN_12g03000	BC1G_03200	421	231	422	53	110	89	8.76	4.13	8.89	1.13	1.86	1.6	7.26	1.53	-2.24644	9.5e-14	1.88e-12	--	IQ calmodulin-binding motif protein [Rutstroemia sp. NJR-2017a WRK4]	-	-	-	-	-	GO:0003824//catalytic activity	-
BCIN_14g05070	BC1G_15566	67	107	90	5	16	20	4.75	6.51	6.46	0.36	0.92	1.22	5.90667	0.833333	-2.82538	1.45e-13	2.86e-12	--	dimeric alpha-beta barrel containing protein [Rutstroemia sp. NJR-2017a WRK4]	-	-	-	-	-	-	-
BCIN_06g02290	BC1G_01259	56	60	51	0	4	5	4.91	4.52	4.53	0	0.29	0.38	4.65333	0.223333	-4.38099	1.45e-13	2.86e-12	--	Clr5 domain-domain-containing protein [Rutstroemia sp. NJR-2017a WRK4]	-	-	-	-	-	-	-
BCIN_15g00130	BC1G_12379	696	786	782	179	403	302	37.77	36.6	42.94	9.94	17.79	14.13	39.1033	13.9533	-1.48668	1.63e-13	3.21e-12	axe1	carbohydrate-binding module family 1 protein [Sphaerobolus stellatus SS14]	-	-	-	-	-	GO:0016787//hydrolase activity	-
BCIN_01g10770	BC1G_05213	63	90	94	227	493	375	1.94	2.38	2.94	7.17	12.38	9.98	2.42	9.84333	2.02414	1.66e-13	3.26e-12	stcF	similar to cytochrome P450 monooxygenase [Botrytis cinerea T4]	-	-	-	-	-	GO:0005506//iron ion binding;GO:0016705//oxidoreductase activity, acting on paired donors, with incorporation or reduction of molecular oxygen;GO:0020037//heme binding	GO:0055114//oxidation-reduction process
BCIN_06g04560	BC1G_02401	1796	1768	1219	406	599	715	49.38	41.71	33.91	11.43	13.4	16.95	41.6667	13.9267	-1.58104	1.8e-13	3.53e-12	MAN1B1	glycoside hydrolase family 47 protein [Botrytis cinerea T4]	Metabolism;Genetic Information Processing;Metabolism;Metabolism	Global and overview maps;Folding, sorting and degradation;Glycan biosynthesis and metabolism;Glycan biosynthesis and metabolism	ko01100//Metabolic pathways;ko04141//Protein processing in endoplasmic reticulum;ko00510//N-Glycan biosynthesis;ko00513//Various types of N-glycan biosynthesis	K01230;K01230;K01230;K01230	GO:0016020//membrane	GO:0003824//catalytic activity;GO:0004571//mannosyl-oligosaccharide 1,2-alpha-mannosidase activity;GO:0005509//calcium ion binding	-
BCIN_14g04110	BC1G_13557	17051	10971	15520	2812	4989	5667	1119.82	618.17	1031.23	189.02	266.5	320.86	923.073	258.793	-1.83464	1.84e-13	3.6e-12	PMP3	UPF0057-domain-containing protein [Hyaloscypha bicolor E]	-	-	-	-	GO:0016021//integral component of membrane	-	-
BCIN_10g00350	BC1G_07323	177	176	134	30	47	57	5.28	4.5	4.04	0.92	1.14	1.47	4.60667	1.17667	-1.96902	1.85e-13	3.63e-12	--	Cyclin-like F-box protein [Rutstroemia sp. NJR-2017a WRK4]	-	-	-	-	-	-	-
BCIN_12g00730	BC1G_03503	2831	4045	3391	1465	1894	1646	67.03	82.17	81.23	35.5	36.47	33.6	76.81	35.19	-1.12613	1.91e-13	3.73e-12	--	cation-transporting atpase 4 protein [Rutstroemia sp. NJR-2017a BBW]	-	-	-	-	-	-	-
BCIN_06g05230	BC1G_02308	1759	2062	2089	822	1162	933	34.54	34.73	41.5	16.52	18.56	15.79	36.9233	16.9567	-1.12268	2.47e-13	4.82e-12	--	similar to transcription factor Cys6 [Botrytis cinerea T4]	-	-	-	-	GO:0005634//nucleus	GO:0000981//DNA-binding transcription factor activity, RNA polymerase II-specific;GO:0008270//zinc ion binding	GO:0006355//regulation of transcription, DNA-templated
MSTRG.1962	hypothetical protein BofuT4_P022360.1 [Botrytis cinerea T4]	61	60	69	6	11	8	1.34	1.13	1.54	0.14	0.2	0.15	1.33667	0.163333	-3.03275	2.5e-13	4.87e-12	--	hypothetical protein BofuT4_P022360.1 [Botrytis cinerea T4]	-	-	-	-	-	-	-
BCIN_06g02490	BC1G_01284	2410	1210	1364	259	441	519	141.46	60.93	81	15.56	21.05	26.26	94.4633	20.9567	-2.17235	2.5e-13	4.87e-12	pmp3	similar to stress response RCI peptide [Botrytis cinerea T4]	-	-	-	-	GO:0016021//integral component of membrane	-	-
BCIN_03g02770	0	15	19	6	98	103	148	0.89	0.97	0.36	5.97	4.98	7.59	0.74	6.18	3.06201	2.72e-13	5.28e-12	ATP6V0C	V-type proton ATPase subunit c protein [Rutstroemia sp. NJR-2017a WRK4]	Metabolism;Metabolism;Cellular Processes	Global and overview maps;Energy metabolism;Transport and catabolism	ko01100//Metabolic pathways;ko00190//Oxidative phosphorylation;ko04145//Phagosome	K02155;K02155;K02155	GO:0016021//integral component of membrane;GO:0033177//proton-transporting two-sector ATPase complex, proton-transporting domain;GO:0033179//proton-transporting V-type ATPase, V0 domain	GO:0015078//proton transmembrane transporter activity	GO:0006623//protein targeting to vacuole;GO:0006878//cellular copper ion homeostasis;GO:0006879//cellular iron ion homeostasis;GO:0006897//endocytosis;GO:0007033//vacuole organization;GO:0007035//vacuolar acidification;GO:1902600//proton transmembrane transport
BCIN_02g01690	BC1G_02585	58	97	54	220	324	355	1.84	2.65	1.74	7.16	8.38	9.73	2.07667	8.42333	2.02012	2.74e-13	5.32e-12	--	similar to prolyl aminopeptidase [Botrytis cinerea T4]	-	-	-	-	-	GO:0004806//triglyceride lipase activity	GO:0016042//lipid catabolic process
BCIN_09g00650	BC1G_09151	512	610	530	1136	1968	1904	18	18.4	18.85	40.87	56.27	57.7	18.4167	51.6133	1.48673	2.76e-13	5.34e-12	mcsA	Bccit3 [Botrytis cinerea B05.10]	Metabolism;Metabolism;Metabolism;Metabolism;Metabolism;Metabolism;Metabolism	Global and overview maps;Global and overview maps;Global and overview maps;Global and overview maps;Carbohydrate metabolism;Global and overview maps;Carbohydrate metabolism	ko01100//Metabolic pathways;ko01110//Biosynthesis of secondary metabolites;ko01200//Carbon metabolism;ko01230//Biosynthesis of amino acids;ko00630//Glyoxylate and dicarboxylate metabolism;ko01210//2-Oxocarboxylic acid metabolism;ko00020//Citrate cycle (TCA cycle)	K01647;K01647;K01647;K01647;K01647;K01647;K01647	-	GO:0046912//transferase activity, transferring acyl groups, acyl groups converted into alkyl on transfer	GO:0006099//tricarboxylic acid cycle
BCIN_01g05710	BC1G_00451	314	422	408	2355	1756	1379	2.01	2.32	2.65	15.47	9.16	7.63	2.32667	10.7533	2.20845	2.78e-13	5.38e-12	--	glycosyltransferase family 4 protein [Botrytis cinerea T4]	-	-	-	-	-	-	-
BCIN_01g09950	BC1G_05327	96172	91583	74612	28806	46329	43552	1354.99	1107.05	1063.56	415.41	530.92	529.01	1175.2	491.78	-1.25682	3.03e-13	5.84e-12	pyc	similar to pyruvate carboxylase [Botrytis cinerea T4]	Metabolism;Metabolism;Metabolism;Metabolism;Metabolism	Global and overview maps;Global and overview maps;Global and overview maps;Carbohydrate metabolism;Carbohydrate metabolism	ko01100//Metabolic pathways;ko01200//Carbon metabolism;ko01230//Biosynthesis of amino acids;ko00620//Pyruvate metabolism;ko00020//Citrate cycle (TCA cycle)	K01958;K01958;K01958;K01958;K01958	-	GO:0003824//catalytic activity;GO:0004736//pyruvate carboxylase activity;GO:0005524//ATP binding;GO:0009374//biotin binding;GO:0046872//metal ion binding	GO:0006090//pyruvate metabolic process;GO:0006094//gluconeogenesis
BCIN_12g02140	BC1G_03092	83	85	86	225	367	340	2.97	2.61	3.12	8.25	10.69	10.49	2.9	9.81	1.7582	3.09e-13	5.95e-12	--	BTB POZ domain-containing protein [Rutstroemia sp. NJR-2017a WRK4]	-	-	-	-	-	-	-
BCIN_06g06120	BC1G_12646	300	319	225	34	98	93	9.21	8.4	6.99	1.07	2.45	2.46	8.2	1.99333	-2.04044	3.11e-13	5.98e-12	--	BgtA-20191 [Blumeria graminis f. sp. tritici]	-	-	-	-	-	-	-
BCIN_06g06510	0	77	168	90	330	869	613	5.12	9.58	6.05	22.44	46.97	35.12	6.91667	34.8433	2.33273	3.21e-13	6.17e-12	--	zygote-specific protein, partial [Bimuria novae-zelandiae CBS 107.79]	-	-	-	-	-	-	-
BCIN_05g03680	BC1G_01444	8784	7251	4723	1810	2144	2609	1053.15	745.87	572.91	222.12	209.08	269.68	790.643	233.627	-1.75882	3.59e-13	6.89e-12	--	glycoside hydrolase family 16 [Aspergillus oryzae]	-	-	-	-	-	-	-
BCIN_16g05100	BC1G_10678	171	222	177	61	47	49	4.71	5.25	4.94	1.72	1.05	1.16	4.96667	1.31	-1.92271	3.63e-13	6.95e-12	cctM	FAD binding domain-containing protein [Rutstroemia sp. NJR-2017a WRK4]	-	-	-	-	-	GO:0071949//FAD binding	-
BCIN_12g05980	BC1G_10148	344	296	433	1466	1367	1519	4.56	3.38	5.73	19.84	14.65	17.21	4.55667	17.2333	1.91915	3.89e-13	7.43e-12	--	E3 ubiquitin-protein ligase [Lachnellula willkommii]	-	-	-	-	-	-	-
BCIN_10g02270	BC1G_15218	1320	927	988	247	360	452	56.51	34.05	42.8	10.82	12.54	16.68	44.4533	13.3467	-1.73581	4.25e-13	8.1e-12	GTT1	Bcgst12 [Botrytis cinerea B05.10]	Metabolism;Metabolism	Global and overview maps;Metabolism of other amino acids	ko01100//Metabolic pathways;ko00480//Glutathione metabolism	K00799;K00799	-	GO:0005515//protein binding	-
BCIN_02g07120	BC1G_14007	203	266	202	498	945	752	9.56	10.75	9.63	24.02	36.22	30.55	9.98	30.2633	1.60046	4.73e-13	9.01e-12	--	hypothetical protein BCIN_02g07120 [Botrytis cinerea B05.10]	-	-	-	-	-	-	-
BCIN_07g06380	BC1G_13779	3565	5384	4118	1845	2315	2026	308.03	399.12	359.99	163.17	162.7	150.92	355.713	158.93	-1.16232	4.74e-13	9.02e-12	--	CND4 [Botrytis cinerea T4]	-	-	-	-	-	-	-
BCIN_09g06730	BC1G_07658	1206	1846	1279	534	802	592	38.9	51.09	41.74	17.63	21.04	16.46	43.91	18.3767	-1.25667	6.47e-13	1.23e-11	cel61a	glycoside hydrolase family 61 protein [Rutstroemia sp. NJR-2017a WRK4]	-	-	-	-	-	-	-
BCIN_16g04480	BC1G_12341	546	866	661	1505	2550	2154	8.18	11.13	10.02	23.07	31.06	27.81	9.77667	27.3133	1.48219	7.03e-13	1.33e-11	NNT	NAD(P) transhydrogenase, alpha chain [Sclerotinia sclerotiorum 1980 UF-70]	Metabolism;Metabolism	Global and overview maps;Metabolism of cofactors and vitamins	ko01100//Metabolic pathways;ko00760//Nicotinate and nicotinamide metabolism	K00323;K00323	-	GO:0008746//NAD(P)+ transhydrogenase activity;GO:0016491//oxidoreductase activity	GO:0055114//oxidation-reduction process;GO:1902600//proton transmembrane transport
BCIN_03g05690	BC1G_00893	118	107	104	281	558	626	7.55	5.87	6.73	18.4	29.04	34.53	6.71667	27.3233	2.02432	7.4e-13	1.4e-11	--	similar to nucleoside-diphosphate-sugar epimerase [Botrytis cinerea T4]	-	-	-	-	-	-	-
BCIN_14g00210	BC1G_13819	417	505	388	170	216	168	15.34	15.94	14.44	6.4	6.46	5.33	15.24	6.06333	-1.32968	8.77e-13	1.66e-11	nadA	NADH oxidase [Sclerotinia borealis F-4128]	-	-	-	-	-	GO:0003824//catalytic activity;GO:0010181//FMN binding;GO:0016491//oxidoreductase activity	GO:0055114//oxidation-reduction process
BCIN_02g00100	BC1G_05494	683	370	337	68	115	138	35.15	16.34	17.55	3.58	4.81	6.12	23.0133	4.83667	-2.25038	8.81e-13	1.66e-11	claN	short-chain dehydrogenase/reductase SDR [Sclerotinia borealis F-4128]	-	-	-	-	-	GO:0016491//oxidoreductase activity	-
BCIN_01g02950	BC1G_11830	361	404	435	1146	1335	1155	11.9	11.42	14.51	38.66	35.79	32.82	12.61	35.7567	1.50364	8.98e-13	1.69e-11	epaB	similar to 4-coumarate-CoA ligase [Botrytis cinerea T4]	-	-	-	-	-	GO:0003824//catalytic activity	-
BCIN_13g02160	BC1G_06029	1030	1007	877	225	433	463	17.68	14.83	15.23	3.95	6.04	6.85	15.9133	5.61333	-1.50331	9.35e-13	1.76e-11	--	P-loop containing nucleoside triphosphate hydrolase protein [Rutstroemia sp. NJR-2017a BVV2]	-	-	-	-	-	GO:0005515//protein binding	-
BCIN_10g00140	BC1G_07294	52185	48150	37742	13740	21863	22655	2152.31	1703.81	1574.89	580.03	733.43	805.55	1810.34	706.337	-1.35783	9.42e-13	1.77e-11	Arp2	Short-chain dehydrogenase/reductase SDR [Macrophomina phaseolina MS6]	-	-	-	-	-	GO:0016491//oxidoreductase activity	-
BCIN_06g02460	BC1G_01279	437	449	367	965	1895	2246	22.85	20.15	19.42	51.65	80.61	101.26	20.8067	77.84	1.90347	1e-12	1.88e-11	SMU_1296	Bcgst4 [Botrytis cinerea B05.10]	Metabolism;Metabolism	Global and overview maps;Metabolism of other amino acids	ko01100//Metabolic pathways;ko00480//Glutathione metabolism	K00799;K00799	-	GO:0005515//protein binding	-
BCIN_03g02890	BC1G_06522	118	151	129	420	509	395	6.89	7.57	7.62	25.11	24.19	19.89	7.36	23.0633	1.64782	1.02e-12	1.92e-11	alaS	similar to alanyl-tRNA synthetase [Botrytis cinerea T4]	-	-	-	-	-	GO:0000166//nucleotide binding;GO:0003676//nucleic acid binding;GO:0004812//aminoacyl-tRNA ligase activity;GO:0004813//alanine-tRNA ligase activity;GO:0005524//ATP binding	GO:0006419//alanyl-tRNA aminoacylation;GO:0043039//tRNA aminoacylation
BCIN_04g06350	BC1G_03904	156	143	134	851	589	610	5.76	4.53	5	32.15	17.68	19.41	5.09667	23.08	2.17902	1.04e-12	1.94e-11	--	ankyrin repeat-containing protein [Rutstroemia sp. NJR-2017a WRK4]	-	-	-	-	-	-	-
BCIN_10g04260	BC1G_03717	2937	2141	2104	445	746	1021	101.39	63.42	73.49	15.72	20.95	30.39	79.4333	22.3533	-1.82925	1.07e-12	2e-11	--	Signal recognition particle subunit SRP72 [Valsa mali var. pyri] [Valsa mali]	-	-	-	-	-	-	-
BCIN_04g04830	BC1G_04233	315	523	443	1060	2838	1695	11.09	15.8	15.78	38.2	81.28	51.45	14.2233	56.9767	2.00211	1.09e-12	2.03e-11	ARB_05372	similar to aldose 1-epimerase [Botrytis cinerea T4]	Metabolism;Metabolism;Metabolism;Metabolism	Global and overview maps;Global and overview maps;Carbohydrate metabolism;Carbohydrate metabolism	ko01100//Metabolic pathways;ko01110//Biosynthesis of secondary metabolites;ko00010//Glycolysis / Gluconeogenesis;ko00052//Galactose metabolism	K01785;K01785;K01785;K01785	-	GO:0003824//catalytic activity;GO:0016853//isomerase activity;GO:0030246//carbohydrate binding	GO:0005975//carbohydrate metabolic process
BCIN_12g03840	BC1G_08700	185	152	145	447	616	601	13.94	9.83	11.05	34.48	37.76	39.04	11.6067	37.0933	1.67621	1.11e-12	2.07e-11	--	acyl-CoA N-acyltransferase [Hyaloscypha bicolor E]	-	-	-	-	-	GO:0008080//N-acetyltransferase activity	-
BCIN_02g01730	BC1G_02580	105	269	218	563	1603	1323	4.83	10.62	10.15	26.53	60.02	52.5	8.53333	46.35	2.44139	1.16e-12	2.16e-11	himH	gmc oxidoreductase protein [Rutstroemia sp. NJR-2017a WRK4]	-	-	-	-	-	GO:0016491//oxidoreductase activity	GO:0055114//oxidation-reduction process
BCIN_13g05140	BC1G_06459	1470	1606	1362	630	612	550	40.58	38.04	38.04	17.8	13.74	13.09	38.8867	14.8767	-1.38622	1.3e-12	2.41e-11	buaG	cytochrome P450 alkane hydroxylase protein [Rutstroemia sp. NJR-2017a BBW]	-	-	-	-	-	GO:0004497//monooxygenase activity;GO:0005506//iron ion binding;GO:0016705//oxidoreductase activity, acting on paired donors, with incorporation or reduction of molecular oxygen;GO:0016712//oxidoreductase activity, acting on paired donors, with incorporation or reduction of molecular oxygen, reduced flavin or flavoprotein as one donor, and incorporation of one atom of oxygen;GO:0020037//heme bind…	GO:0055114//oxidation-reduction process
BCIN_05g04010	BC1G_01393	644	1020	903	330	400	320	49.74	67.59	70.56	26.09	25.13	21.31	62.63	24.1767	-1.37324	1.41e-12	2.61e-11	--	nuclear transport factor 2 superfamily protein isoform 4 [Botrytis fabae]	-	-	-	-	-	-	-
BCIN_07g06820	BC1G_11273	5214	3525	3231	644	1154	1578	203.64	118.12	127.67	25.74	36.66	53.13	149.81	38.51	-1.95983	1.54e-12	2.85e-11	--	Phosphatidylserine decarboxylase proenzyme 2 [Verticillium dahliae VDG1]	-	-	-	-	-	-	-
MSTRG.9732	-	3	10	9	68	74	96	0.08	0.23	0.24	1.86	1.61	2.21	0.183333	1.89333	3.36839	1.57e-12	2.9e-11	--	-	-	-	-	-	-	-	-
BCIN_10g05590	BC1G_10221	271	307	228	607	1129	848	5.58	5.47	4.77	12.89	19.05	15.18	5.27333	15.7067	1.57459	1.71e-12	3.16e-11	bglA	beta-glucosidase 1 precursor [Sclerotinia borealis F-4128]	Metabolism;Metabolism;Metabolism;Metabolism	Global and overview maps;Global and overview maps;Carbohydrate metabolism;Metabolism of other amino acids	ko01100//Metabolic pathways;ko01110//Biosynthesis of secondary metabolites;ko00500//Starch and sucrose metabolism;ko00460//Cyanoamino acid metabolism	K05349;K05349;K05349;K05349	-	GO:0004553//hydrolase activity, hydrolyzing O-glycosyl compounds	GO:0005975//carbohydrate metabolic process
BCIN_04g03630	BC1G_14318	160	173	149	31	62	61	8.34	7.74	7.86	1.65	2.63	2.74	7.98	2.34	-1.76988	1.75e-12	3.22e-11	atnD	similar to short-chain dehydrogenase/reductase [Botrytis cinerea T4]	-	-	-	-	-	-	-
BCIN_12g04180	BC1G_14393	807	661	667	1643	3180	2604	14.72	10.35	12.31	30.68	47.19	40.96	12.46	39.61	1.66856	1.92e-12	3.53e-11	egt-1	DUF323 domain protein [Sclerotinia borealis F-4128]	Metabolism;Metabolism	Global and overview maps;Amino acid metabolism	ko01100//Metabolic pathways;ko00340//Histidine metabolism	K20246;K20246	-	-	-
BCIN_07g02980	BC1G_02693	146	168	162	40	65	60	5.26	5.19	5.9	1.47	1.9	1.86	5.45	1.74333	-1.64441	1.94e-12	3.56e-11	fgaOx3	NADPH dehydrogenase [Sclerotinia borealis F-4128]	-	-	-	-	-	GO:0003824//catalytic activity;GO:0010181//FMN binding;GO:0016491//oxidoreductase activity	GO:0055114//oxidation-reduction process
BCIN_05g05630	BC1G_01827	86	92	81	307	338	625	2.98	2.73	2.84	10.88	9.52	18.66	2.85	13.02	2.1917	1.98e-12	3.63e-11	radP	similar to cytochrome P450 monooxygenase [Botrytis cinerea T4]	-	-	-	-	-	GO:0005506//iron ion binding;GO:0016705//oxidoreductase activity, acting on paired donors, with incorporation or reduction of molecular oxygen;GO:0020037//heme binding	GO:0055114//oxidation-reduction process
BCIN_02g03560	BC1G_08011	9699	11918	9927	26369	30447	26789	252.01	265.68	260.96	701.27	643.47	600.09	259.55	648.277	1.3206	1.99e-12	3.63e-11	SPBC1683.01	MFS phosphate transporter protein [Rutstroemia sp. NJR-2017a BVV2]	-	-	-	-	GO:0016021//integral component of membrane	GO:0022857//transmembrane transporter activity	GO:0055085//transmembrane transport
BCIN_02g01960	BC1G_02551	309	347	252	680	2295	1688	13.51	13.02	11.15	30.43	81.61	63.63	12.56	58.5567	2.221	2.43e-12	4.44e-11	celB	glycoside hydrolase family 45 protein [Sclerotinia borealis F-4128]	-	-	-	-	GO:0005576//extracellular region	GO:0008810//cellulase activity;GO:0030248//cellulose binding	GO:0005975//carbohydrate metabolic process
BCIN_07g04000	BC1G_14472	622	1327	876	296	370	255	13.16	24.09	18.75	6.41	6.37	4.65	18.6667	5.81	-1.68385	2.46e-12	4.49e-11	ARB_07629	glycoside hydrolase family 92 protein [Botrytis cinerea T4]	-	-	-	-	-	GO:0003824//catalytic activity;GO:0030246//carbohydrate binding	-
BCIN_10g06020	BC1G_15578	816	1334	1142	2502	4657	3341	21.14	29.63	29.85	66.08	97.6	74.24	26.8733	79.3067	1.56127	2.47e-12	4.51e-11	--	similar to transcription factor bZIP [Botrytis cinerea T4]	-	-	-	-	-	GO:0003700//DNA-binding transcription factor activity	GO:0006355//regulation of transcription, DNA-templated
BCIN_06g01410	BC1G_01122	276	368	362	777	1173	934	18.09	20.69	24	52.12	62.53	52.77	20.9267	55.8067	1.41509	2.7e-12	4.91e-11	--	BgtAc-30333 [Blumeria graminis f. sp. tritici]	-	-	-	-	-	-	-
BCIN_11g03560	BC1G_04606	7019	8099	8209	3325	2989	2790	83.46	82.62	98.75	40.47	28.91	28.6	88.2767	32.66	-1.43451	2.77e-12	5.02e-11	wis4	Bos4 [Botrytis cinerea B05.10]	Environmental Information Processing	Signal transduction	ko04011//MAPK signaling pathway - yeast	K11230	GO:0005737//cytoplasm;GO:1990315//Mcs4 RR-MAPKKK complex	GO:0004672//protein kinase activity;GO:0004709//MAP kinase kinase kinase activity;GO:0005524//ATP binding	GO:0006468//protein phosphorylation;GO:0034599//cellular response to oxidative stress;GO:0034605//cellular response to heat;GO:0051403//stress-activated MAPK cascade;GO:0071470//cellular response to osmotic stress
BCIN_01g00730	BC1G_14341	823	1025	1008	281	574	397	20.66	22.08	25.61	7.22	11.72	8.59	22.7833	9.17667	-1.31194	2.88e-12	5.22e-11	TDA6	related to VPS62 Vacuolar Protein Sorting [Phialocephala subalpina]	-	-	-	-	-	-	-
BCIN_06g01730	BC1G_01172	110	139	115	274	802	723	12.2	13.22	12.9	31.09	72.32	69.11	12.7733	57.5067	2.17059	3.17e-12	5.74e-11	--	related to DUF427 domain protein [Phialocephala subalpina]	-	-	-	-	-	-	-
BCIN_04g05140	BC1G_04273	3182	3852	2974	967	1930	1685	115.32	119.78	109.05	35.87	56.89	52.65	114.717	48.47	-1.24291	3.25e-12	5.87e-11	--	hypothetical protein BCIN_04g05140 [Botrytis cinerea B05.10]	-	-	-	-	-	-	-
BCIN_16g04050	BC1G_13490	3885	4364	3648	11544	12757	10325	149.94	144.5	142.44	456.01	400.46	343.54	145.627	400.003	1.45774	3.3e-12	5.95e-11	gdhA	RecName: Full=NADP-specific glutamate dehydrogenase; Short=NADP-GDH; AltName: Full=NADP-dependent glutamate dehydrogenase [Botrytis cinerea]	Metabolism;Metabolism;Metabolism;Metabolism	Global and overview maps;Amino acid metabolism;Energy metabolism;Amino acid metabolism	ko01100//Metabolic pathways;ko00250//Alanine, aspartate and glutamate metabolism;ko00910//Nitrogen metabolism;ko00220//Arginine biosynthesis	K00262;K00262;K00262;K00262	-	GO:0016491//oxidoreductase activity;GO:0016639//oxidoreductase activity, acting on the CH-NH2 group of donors, NAD or NADP as acceptor	GO:0006520//cellular amino acid metabolic process;GO:0055114//oxidation-reduction process
BCIN_08g03680	0	59	68	55	7	9	12	2.38	2.35	2.25	0.29	0.3	0.42	2.32667	0.336667	-2.78887	3.47e-12	6.25e-11	--	Bgt-5373 [Blumeria graminis f. sp. tritici]	-	-	-	-	-	-	-
BCIN_04g05170	BC1G_15081	224	150	153	32	61	51	14.93	8.58	10.32	2.18	3.31	2.93	11.2767	2.80667	-2.00641	3.58e-12	6.45e-11	--	UPF0311 protein [Lachnellula occidentalis]	-	-	-	-	-	-	-
BCIN_16g04070	0	188	251	177	71	74	59	9.87	11.31	9.4	3.82	3.16	2.67	10.1933	3.21667	-1.66399	3.66e-12	6.58e-11	3BETAHSD/D2	Sterol-4-alpha-carboxylate 3-dehydrogenase decarboxylating protein [Rutstroemia sp. NJR-2017a BVV2]	Metabolism;Metabolism;Metabolism	Global and overview maps;Global and overview maps;Lipid metabolism	ko01100//Metabolic pathways;ko01110//Biosynthesis of secondary metabolites;ko00100//Steroid biosynthesis	K07748;K07748;K07748	-	GO:0003854//3-beta-hydroxy-delta5-steroid dehydrogenase activity;GO:0016616//oxidoreductase activity, acting on the CH-OH group of donors, NAD or NADP as acceptor	GO:0006694//steroid biosynthetic process;GO:0055114//oxidation-reduction process
MSTRG.10532	hypothetical protein BHYA_0056g00550 [Botrytis hyacinthi]	115	135	116	33	45	27	3.31	3.33	3.37	0.97	1.05	0.67	3.33667	0.896667	-1.89576	3.74e-12	6.72e-11	--	hypothetical protein BHYA_0056g00550 [Botrytis hyacinthi]	-	-	-	-	-	-	-
BCIN_09g03310	BC1G_12960	1347	1605	1403	287	611	702	49.05	50.14	51.69	10.7	18.1	22.04	50.2933	16.9467	-1.56937	3.8e-12	6.8e-11	--	similar to C-x8-C-x5-C-x3-H type zinc finger protein [Botrytis cinerea T4]	-	-	-	-	-	GO:0046872//metal ion binding	-
BCIN_01g01460	BC1G_05882	61	77	57	205	244	277	1.88	2.04	1.78	6.48	6.13	7.37	1.9	6.66	1.80952	3.89e-12	6.96e-11	--	Alpha-mannosyltransferase protein [Rutstroemia sp. NJR-2017a BVV2]	-	-	-	-	-	-	-
MSTRG.8816	cytochrome P450 protein [Rutstroemia sp. NJR-2017a BBW]	2	1	3	61	54	85	0.07	0.03	0.1	2.16	1.52	2.53	0.0666667	2.07	4.95652	3.95e-12	7.06e-11	lepH	cytochrome P450 protein [Rutstroemia sp. NJR-2017a BBW]	-	-	-	-	-	GO:0016491//oxidoreductase activity	-
BCIN_09g04200	BC1G_12175	1529	2020	1990	765	708	604	36.72	41.62	48.35	18.8	13.83	12.51	42.23	15.0467	-1.48882	4e-12	7.14e-11	--	hypothetical protein BCIN_09g04200 [Botrytis cinerea B05.10]	-	-	-	-	-	-	-
BCIN_01g05760	BC1G_00444	148	215	138	49	63	43	1.1	1.37	1.04	0.37	0.38	0.27	1.17	0.34	-1.7829	4.04e-12	7.2e-11	--	9b62904b-2b6b-4794-b569-199149b66b40 [Thermothielavioides terrestris]	-	-	-	-	-	-	-
BCIN_02g08850	BC1G_06887	501	540	371	1336	1788	2936	15.99	15.13	12.51	46.27	49.12	85.45	14.5433	60.28	2.05132	4.39e-12	7.81e-11	bsc6	S-adenosyl-L-methionine-dependent methyltransferase [Aspergillus ellipticus CBS 707.79]	Metabolism;Metabolism;Metabolism	Global and overview maps;Global and overview maps;Biosynthesis of other secondary metabolites	ko01100//Metabolic pathways;ko01110//Biosynthesis of secondary metabolites;ko00254//Aflatoxin biosynthesis	K17649;K17649;K17649	-	GO:0008168//methyltransferase activity;GO:0008171//O-methyltransferase activity	-
BCIN_01g08610	BC1G_00050	233	252	257	555	992	1162	6.95	6.45	7.76	16.95	24.08	29.9	7.05333	23.6433	1.74506	4.44e-12	7.89e-11	OpS4	related to salicylate 1-monooxygenase [Phialocephala subalpina]	-	-	-	-	-	GO:0071949//FAD binding	-
BCIN_07g06000	BC1G_11633	175	284	187	38	98	55	7.95	11.08	8.6	1.77	3.62	2.16	9.21	2.51667	-1.87169	5.14e-12	9.12e-11	asR5	quino amine dehydrogenase beta chain protein [Rutstroemia sp. NJR-2017a BBW]	-	-	-	-	-	-	-
BCIN_01g05810	BC1G_00435	105	126	106	31	30	34	6.17	6.35	6.3	1.86	1.43	1.72	6.27333	1.67	-1.90938	5.28e-12	9.34e-11	--	Reticulocyte-binding protein 2-like protein a [Lachnellula suecica]	-	-	-	-	-	-	-
BCIN_05g01980	BC1G_13086	506	693	390	83	206	203	14.54	17.08	11.34	2.44	4.81	5.03	14.32	4.09333	-1.80668	5.34e-12	9.45e-11	R4	Acyltransferase 3 [Penicillium sp. 'occitanis']	-	-	-	-	-	GO:0016747//transferase activity, transferring acyl groups other than amino-acyl groups	-
BCIN_08g00310	BC1G_16114	981	1063	789	2007	3529	3784	39.54	36.72	31.39	82.74	115.87	131.3	35.8833	109.97	1.61572	5.5e-12	9.7e-11	--	integral membrane PTH11 protein [Rutstroemia sp. NJR-2017a BBW]	-	-	-	-	-	-	-
BCIN_12g05280	BC1G_07402	258	129	165	9	30	47	8.11	3.48	5.25	0.29	0.77	1.27	5.61333	0.776667	-2.85349	5.77e-12	1.02e-10	NAG4	similar to MFS multidrug transporter [Botrytis cinerea T4]	-	-	-	-	-	-	GO:0055085//transmembrane transport
BCIN_09g02300	BC1G_07155	1238	3257	2076	6996	10310	9091	53.34	120.39	90.49	308.5	361.28	337.66	88.0733	335.813	1.93088	5.87e-12	1.03e-10	--	Tpt1/KptA family RNA 2'-phosphotransferase [Diplocarpon rosae]	-	-	-	-	-	GO:0016772//transferase activity, transferring phosphorus-containing groups	GO:0006388//tRNA splicing, via endonucleolytic cleavage and ligation
BCIN_14g03780	BC1G_15803	173	183	190	601	594	599	1.73	1.57	1.93	6.16	4.84	5.17	1.74333	5.39	1.62844	5.91e-12	1.04e-10	SPCC1259.12c	Ankyrin-1 [Lasiodiplodia theobromae]	-	-	-	-	-	GO:0005515//protein binding	-
BCIN_04g02330	BC1G_04540	31	85	51	277	264	285	1.24	2.91	2.06	11.32	8.57	9.81	2.07	9.9	2.2578	6.04e-12	1.06e-10	--	DYW family of nucleic acid deaminases-domain-containing protein [Microdochium bolleyi]	-	-	-	-	-	-	-
BCIN_03g09150	BC1G_15035	176	253	230	61	104	88	3.17	3.92	4.2	1.12	1.52	1.37	3.76333	1.33667	-1.49337	6.65e-12	1.17e-10	mfsB	MFS transporter protein [Rutstroemia sp. NJR-2017a WRK4]	-	-	-	-	-	GO:0022857//transmembrane transporter activity	GO:0055085//transmembrane transport
BCIN_05g01330	BC1G_12435	267	417	255	1167	1113	1015	11.84	15.87	11.44	52.97	40.15	38.81	13.05	43.9767	1.75269	7.17e-12	1.26e-10	--	LPXTG-motif cell wall anchor protein [Rutstroemia sp. NJR-2017a WRK4]	-	-	-	-	-	-	-
BCIN_13g02690	BC1G_05956	578	686	603	1759	2345	1529	13.69	13.94	14.45	42.64	45.18	31.22	14.0267	39.68	1.50024	7.29e-12	1.27e-10	--	similar to snoRNA binding protein [Botrytis cinerea T4]	-	-	-	-	-	-	-
BCIN_12g06100	BC1G_10123	60	171	93	8	26	17	3.61	8.83	5.66	0.49	1.27	0.88	6.03333	0.88	-2.77738	7.3e-12	1.27e-10	--	tat pathway signal sequence protein [Rutstroemia sp. NJR-2017a WRK4]	-	-	-	-	-	-	GO:0043386//mycotoxin biosynthetic process
BCIN_01g09490	BC1G_08322	2237	2265	2340	679	1103	1262	129.7	112.67	137.27	40.3	52.02	63.08	126.547	51.8	-1.28865	7.41e-12	1.29e-10	--	methyltransferase protein [Rutstroemia sp. NJR-2017a WRK4]	-	-	-	-	-	GO:0008168//methyltransferase activity	-
BCIN_10g01770	BC1G_05034	4	3	2	107	56	56	0.14	0.09	0.07	3.72	1.55	1.64	0.1	2.30333	4.52565	7.73e-12	1.35e-10	--	phthalate transporter protein [Rutstroemia sp. NJR-2017a WRK4]	-	-	-	-	-	-	-
BCIN_01g09980	BC1G_05323	3073	2480	2658	1080	947	919	120.02	83.1	105.03	43.17	30.08	30.94	102.717	34.73	-1.56442	7.82e-12	1.36e-10	GNPDA1	glucosamine-6-phosphate deaminase [Sclerotinia borealis F-4128]	Metabolism;Metabolism	Global and overview maps;Carbohydrate metabolism	ko01100//Metabolic pathways;ko00520//Amino sugar and nucleotide sugar metabolism	K02564;K02564	-	GO:0004342//glucosamine-6-phosphate deaminase activity	GO:0005975//carbohydrate metabolic process;GO:0006044//N-acetylglucosamine metabolic process
BCIN_12g06180	BC1G_10112	175	131	129	32	41	49	8.1	5.2	6.04	1.52	1.54	1.96	6.44667	1.67333	-1.94583	8.06e-12	1.4e-10	chy	RecName: Full=Cyanide hydratase; Short=CHT; AltName: Full=Cyanide-degrading nitrilase; AltName: Full=Formamide hydrolyase [Botrytis cinerea T4]	Metabolism;Metabolism	Global and overview maps;Metabolism of other amino acids	ko01100//Metabolic pathways;ko00460//Cyanoamino acid metabolism	K10675;K10675	-	GO:0016810//hydrolase activity, acting on carbon-nitrogen (but not peptide) bonds;GO:0030196//cyanide hydratase activity	GO:0006807//nitrogen compound metabolic process;GO:0019500//cyanide catabolic process
BCIN_05g00870	BC1G_09407	464	687	600	1235	2341	1705	6.02	7.65	7.88	16.41	24.72	19.08	7.18333	20.07	1.48232	9.55e-12	1.65e-10	PARP6	similar to poly(ADP-ribose) polymerase catalytic domain [Botrytis cinerea T4]	Genetic Information Processing	Folding, sorting and degradation	ko04120//Ubiquitin mediated proteolysis	K10582	-	GO:0003950//NAD+ ADP-ribosyltransferase activity	-
BCIN_05g03090	BC1G_01525	3636	4482	4186	1600	2639	2377	128.83	136.25	150.06	58.03	76.06	72.61	138.38	68.9	-1.00606	9.9e-12	1.71e-10	mug145	RING finger protein [Lachnellula occidentalis]	-	-	-	-	-	-	-
BCIN_05g08270	BC1G_13133	147	205	150	599	529	613	3.08	3.64	3.13	12.65	8.89	11.03	3.28333	10.8567	1.72535	1.06e-11	1.83e-10	ZEB1	FAD binding domain protein [Rutstroemia sp. NJR-2017a BVV2]	-	-	-	-	-	GO:0016491//oxidoreductase activity;GO:0050660//flavin adenine dinucleotide binding;GO:0071949//FAD binding	GO:0055114//oxidation-reduction process
BCIN_06g00330	BC1G_00978	304	703	459	1477	2191	1691	8.76	17.37	13.38	43.54	51.33	41.99	13.17	45.62	1.79241	1.08e-11	1.87e-10	sed2	similar to tripeptidyl peptidase (secreted protein) [Botrytis cinerea T4]	-	-	-	-	-	GO:0004252//serine-type endopeptidase activity;GO:0008236//serine-type peptidase activity	GO:0006508//proteolysis
MSTRG.4658	hypothetical protein BofuT4_P058730.1 [Botrytis cinerea T4]	94	126	65	13	26	23	3.83	4.04	2.48	0.42	0.81	0.67	3.45	0.633333	-2.44556	1.16e-11	1.99e-10	--	hypothetical protein BofuT4_P058730.1 [Botrytis cinerea T4]	-	-	-	-	-	-	-
BCIN_14g03650	BC1G_12047	281	388	311	771	992	874	6.38	7.56	7.15	17.92	18.33	17.11	7.03	17.7867	1.3392	1.19e-11	2.04e-10	--	Involucrin repeat protein [Rutstroemia sp. NJR-2017a WRK4]	-	-	-	-	-	-	-
BCIN_16g02090	BC1G_08188	140	170	245	45	54	61	3	3.15	5.34	0.99	0.94	1.14	3.83	1.02333	-1.90407	1.21e-11	2.08e-10	AZF1	Bcltf2 [Botrytis cinerea B05.10]	-	-	-	-	-	GO:0003676//nucleic acid binding	-
BCIN_01g00580	BC1G_14325	398	401	492	163	184	182	19.68	17.01	24.62	8.25	7.4	7.76	20.4367	7.80333	-1.389	1.36e-11	2.33e-10	PXG3	Caleosin-domain-containing protein [Chalara longipes BDJ]	Metabolism	Lipid metabolism	ko00073//Cutin, suberine and wax biosynthesis	K17991	-	-	-
MSTRG.8606	predicted protein [Botrytis cinerea T4]	486	542	387	155	262	211	5.64	5.39	4.54	1.84	2.47	2.11	5.19	2.14	-1.27812	1.56e-11	2.67e-10	--	predicted protein [Botrytis cinerea T4]	-	-	-	-	-	-	-
BCIN_03g00380	BC1G_12537	1261	1914	1658	4431	5173	4219	45.41	59.13	60.41	163.32	151.52	130.98	54.9833	148.607	1.43443	1.58e-11	2.71e-10	sol5	similar to FAD binding domain-containing protein [Botrytis cinerea T4]	-	-	-	-	-	GO:0016491//oxidoreductase activity;GO:0050660//flavin adenine dinucleotide binding;GO:0071949//FAD binding	GO:0055114//oxidation-reduction process
BCIN_06g04960	BC1G_02346	30	79	42	166	334	250	0.86	1.95	1.22	4.9	7.83	6.21	1.34333	6.31333	2.23258	1.68e-11	2.87e-10	4cl1	phenylacetyl- ligase protein [Rutstroemia sp. NJR-2017a BVV2]	Metabolism;Metabolism;Metabolism	Global and overview maps;Global and overview maps;Metabolism of cofactors and vitamins	ko01100//Metabolic pathways;ko01110//Biosynthesis of secondary metabolites;ko00130//Ubiquinone and other terpenoid-quinone biosynthesis	K01904;K01904;K01904	-	GO:0003824//catalytic activity	-
BCIN_14g03740	BC1G_15968	5	19	15	56	153	155	0.2	0.66	0.61	2.31	5.03	5.4	0.49	4.24667	3.11548	1.69e-11	2.88e-10	--	Zinc finger protein [Lachnellula subtilissima]	-	-	-	-	-	GO:0003676//nucleic acid binding	-
BCIN_12g00350	BC1G_03560	152	297	168	42	80	67	5.38	9.02	6.02	1.52	2.3	2.05	6.80667	1.95667	-1.79855	1.81e-11	3.08e-10	--	related to cell wall mannoprotein [Rhynchosporium secalis]	-	-	-	-	-	-	-
BCIN_07g07130	0	1732	2364	1750	867	1064	795	58.23	68.19	59.53	29.84	29.1	23.04	61.9833	27.3267	-1.18157	1.86e-11	3.17e-10	avnA	Trichothecene C-15 hydroxylase [Lachnellula suecica]	-	-	-	-	-	GO:0005506//iron ion binding;GO:0016705//oxidoreductase activity, acting on paired donors, with incorporation or reduction of molecular oxygen;GO:0020037//heme binding	GO:0055114//oxidation-reduction process
BCIN_02g00440	BC1G_05542	987	892	735	289	349	434	45.95	35.63	34.62	13.77	13.21	17.42	38.7333	14.8	-1.38798	1.88e-11	3.19e-10	--	hypothetical protein BCIN_02g00440 [Botrytis cinerea B05.10]	-	-	-	-	-	-	-
BCIN_05g07300	BC1G_15672	487	778	502	197	315	264	12.92	17.71	13.47	5.35	6.8	6.04	14.7	6.06333	-1.27763	1.91e-11	3.24e-10	--	Axial budding pattern 2 protein [Rutstroemia sp. NJR-2017a BBW]	-	-	-	-	-	-	-
BCIN_05g05010	BC1G_01914	168	172	152	52	60	65	7.23	6.35	6.62	2.29	2.1	2.41	6.73333	2.26667	-1.57075	2.01e-11	3.4e-10	--	integral membrane protein [Rutstroemia sp. NJR-2017a BBW]	-	-	-	-	-	-	-
BCIN_13g00010	BC1G_15526	86	146	208	31	23	33	2.52	3.67	6.17	0.93	0.55	0.83	4.12	0.77	-2.41971	2.15e-11	3.63e-10	ascG	cytochrome p450 monooxygenase protein [Rutstroemia sp. NJR-2017a BVV2]	-	-	-	-	-	GO:0004497//monooxygenase activity;GO:0005506//iron ion binding;GO:0016705//oxidoreductase activity, acting on paired donors, with incorporation or reduction of molecular oxygen;GO:0020037//heme binding	GO:0055114//oxidation-reduction process
BCIN_14g03770	BC1G_15804	4	7	8	45	75	85	0.15	0.23	0.3	1.73	2.3	2.76	0.226667	2.26333	3.3198	2.26e-11	3.8e-10	vrtL	mfs multidrug transporter protein [Rutstroemia sp. NJR-2017a BBW]	-	-	-	-	-	-	GO:0055085//transmembrane transport
BCIN_08g06690	BC1G_11457	669	520	574	84	230	232	16.92	11.28	14.69	2.17	4.73	5.06	14.2967	3.98667	-1.84242	2.32e-11	3.9e-10	--	GPI ethanolamine phosphate transferase 2 protein [Rutstroemia sp. NJR-2017a BBW]	-	-	-	-	-	-	-
BCIN_05g05900	BC1G_01794	520	1120	724	215	379	249	18.97	35.05	26.72	8.03	11.24	7.83	26.9133	9.03333	-1.57499	2.41e-11	4.05e-10	AFUA_3G01220	Bcap5 [Botrytis cinerea B05.10]	-	-	-	-	-	GO:0004190//aspartic-type endopeptidase activity	GO:0006508//proteolysis
BCIN_03g01610	BC1G_02011	315	335	216	100	116	99	13.36	12.19	9.27	4.34	4	3.62	11.6067	3.98667	-1.5417	2.47e-11	4.14e-10	--	glycoside hydrolase family 26 protein [Botrytis cinerea T4]	-	-	-	-	-	GO:0004553//hydrolase activity, hydrolyzing O-glycosyl compounds;GO:0016985//mannan endo-1,4-beta-mannosidase activity	GO:0006080//substituted mannan metabolic process
MSTRG.4810	predicted protein [Botrytis cinerea T4]	4	3	2	34	68	91	0.4	0.2	0.14	2.88	4.32	6.21	0.246667	4.47	4.17964	2.58e-11	4.32e-10	--	predicted protein [Botrytis cinerea T4]	-	-	-	-	-	-	-
BCIN_01g05040	0	1202	1407	1077	499	597	685	26.29	26.4	23.83	11.17	10.62	12.91	25.5067	11.5667	-1.1409	2.63e-11	4.4e-10	--	hypothetical protein BCIN_01g05040 [Botrytis cinerea B05.10]	-	-	-	-	-	-	-
BCIN_14g04470	BC1G_14274	277	448	372	3013	1750	1289	8.35	11.59	11.35	92.98	42.91	33.5	10.43	56.4633	2.43658	2.64e-11	4.41e-10	SPAP7G5.06	probable GAP1-General amino acid permease [Phialocephala subalpina]	-	-	-	-	GO:0016020//membrane;GO:0016021//integral component of membrane	GO:0022857//transmembrane transporter activity	GO:0006865//amino acid transport;GO:0055085//transmembrane transport
BCIN_07g00400	BC1G_05389	346	365	302	734	1070	918	19.82	17.94	17.5	43.04	49.85	45.34	18.42	46.0767	1.32276	2.7e-11	4.5e-10	rhmA	aldolase citrate lyase family protein [Rutstroemia sp. NJR-2017a WRK4]	Metabolism;Metabolism	Global and overview maps;Amino acid metabolism	ko01100//Metabolic pathways;ko00350//Tyrosine metabolism	K02510;K02510	-	GO:0003824//catalytic activity	-
BCIN_01g09920	BC1G_16100	249	465	369	930	1666	1080	6.02	9.65	9.03	23.03	32.79	22.53	8.23333	26.1167	1.66542	2.87e-11	4.78e-10	prhF	FAD binding domain-containing protein [Rutstroemia sp. NJR-2017a BBW]	-	-	-	-	-	GO:0071949//FAD binding	-
BCIN_04g06890	BC1G_12253	2015	2982	2420	1035	1492	1394	151.65	192.55	184.27	79.73	91.34	90.45	176.157	87.1733	-1.0149	3.05e-11	5.08e-10	SPBP8B7.05c	carbonic anhydrase [Sclerotinia borealis F-4128]	Metabolism;Metabolism	Global and overview maps;Energy metabolism	ko01100//Metabolic pathways;ko00910//Nitrogen metabolism	K01673;K01673	-	GO:0004089//carbonate dehydratase activity;GO:0008270//zinc ion binding	-
BCIN_05g04770	BC1G_13043	516	706	641	259	323	325	13.97	16.48	17.62	7.19	7.02	7.52	16.0233	7.24333	-1.14545	3.13e-11	5.2e-10	--	Protein MNN4 [Lachnellula cervina]	-	-	-	-	-	-	-
BCIN_15g04560	BC1G_12788	99	125	85	292	436	303	2.24	2.42	1.94	6.68	7.93	5.85	2.2	6.82	1.63227	3.2e-11	5.32e-10	buaE	FAD binding domain protein [Rutstroemia sp. NJR-2017a BVV2]	-	-	-	-	-	-	-
BCIN_09g02790	BC1G_07090	2071	2678	2063	4449	7119	5486	45.4	50.37	45.76	99.83	126.94	103.69	47.1767	110.153	1.22337	3.21e-11	5.32e-10	facA	similar to acetyl-coenzyme A synthetase 1 [Botrytis cinerea T4]	Metabolism;Metabolism;Metabolism;Metabolism;Metabolism;Metabolism;Metabolism;Metabolism	Global and overview maps;Global and overview maps;Global and overview maps;Carbohydrate metabolism;Carbohydrate metabolism;Carbohydrate metabolism;Energy metabolism;Carbohydrate metabolism	ko01100//Metabolic pathways;ko01110//Biosynthesis of secondary metabolites;ko01200//Carbon metabolism;ko00010//Glycolysis / Gluconeogenesis;ko00630//Glyoxylate and dicarboxylate metabolism;ko00620//Pyruvate metabolism;ko00680//Methane metabolism;ko00640//Propanoate metabolism	K01895;K01895;K01895;K01895;K01895;K01895;K01895;K01895	-	GO:0003824//catalytic activity;GO:0003987//acetate-CoA ligase activity;GO:0016208//AMP binding	GO:0019427//acetyl-CoA biosynthetic process from acetate
BCIN_07g06060	BC1G_11639	3661	5039	4684	12790	12610	12789	128.11	151.28	165.83	458.08	358.9	385.81	148.407	400.93	1.43379	3.68e-11	6.1e-10	--	similar to short-chain dehydrogenase/reductase SDR [Botrytis cinerea T4]	-	-	-	-	-	-	-
BCIN_02g00430	BC1G_05539	126	200	122	31	59	52	2.74	3.72	2.69	0.7	1.06	0.98	3.05	0.913333	-1.7396	3.71e-11	6.13e-10	PCH_Pc12g07500	glycoside hydrolase family 71 protein [Botrytis cinerea T4]	-	-	-	-	-	GO:0016787//hydrolase activity	-
MSTRG.10409	hypothetical protein BOTCAL_0455g00010 [Botryotinia calthae]	168	274	198	490	712	669	1.59	2.22	1.89	4.74	5.47	5.45	1.9	5.22	1.45805	3.72e-11	6.13e-10	--	hypothetical protein BOTCAL_0455g00010 [Botryotinia calthae]	-	-	-	-	-	-	-
MSTRG.493	hypothetical protein BofuT4_uP162790.1 [Botrytis cinerea T4]	424	444	309	101	179	184	19.6	17.61	14.45	4.78	6.73	7.33	17.22	6.28	-1.45525	3.78e-11	6.22e-10	--	hypothetical protein BofuT4_uP162790.1 [Botrytis cinerea T4]	-	-	-	-	-	-	-
BCIN_12g05630	BC1G_13699	85	133	113	380	616	311	2.36	3.17	3.18	10.81	13.93	7.46	2.90333	10.7333	1.88632	4.24e-11	6.98e-10	--	Zinc finger RING FYVE PHD-type protein [Rutstroemia sp. NJR-2017a BBW]	-	-	-	-	-	-	-
BCIN_11g03710	BC1G_04630	1726	3820	2384	6608	12258	9214	57.78	109.72	80.75	226.42	333.78	265.93	82.75	275.377	1.73458	4.7e-11	7.72e-10	qutD	similar to MFS sugar transporter [Botrytis cinerea T4]	-	-	-	-	GO:0016020//membrane;GO:0016021//integral component of membrane	GO:0022857//transmembrane transporter activity	GO:0055085//transmembrane transport
BCIN_07g05950	BC1G_11627	2371	3397	2686	5767	8754	6711	49.79	61.2	57.07	123.96	149.53	121.5	56.02	131.663	1.23284	4.89e-11	8.02e-10	SPAC922.05c	DUF895 domain membrane protein [Sclerotinia borealis F-4128]	-	-	-	-	-	-	-
BCIN_02g02270	BC1G_02509	178	292	229	776	825	666	3.71	5.22	4.83	16.56	13.99	11.97	4.58667	14.1733	1.62766	4.92e-11	8.06e-10	SPAC607.08c	DUF726-domain-containing protein [Venustampulla echinocandica]	-	-	-	-	-	-	-
BCIN_01g09100	BC1G_08269	6595	6924	8220	3120	3174	2415	101.92	91.81	128.53	49.35	39.9	32.18	107.42	40.4767	-1.4081	5.01e-11	8.2e-10	SPAC2E11.16c	glycosyltransferase family 20 protein [Botrytis cinerea T4]	Metabolism;Metabolism;Metabolism	Global and overview maps;Global and overview maps;Carbohydrate metabolism	ko01100//Metabolic pathways;ko01110//Biosynthesis of secondary metabolites;ko00500//Starch and sucrose metabolism	K22337;K22337;K22337	-	GO:0003824//catalytic activity	GO:0005992//trehalose biosynthetic process
BCIN_01g04530	BC1G_13905	436	401	367	90	177	194	20.97	16.55	17.86	4.43	6.93	8.05	18.46	6.47	-1.51256	5.32e-11	8.69e-10	--	similar to alpha/beta hydrolase fold [Botrytis cinerea T4]	-	-	-	-	-	-	-
BCIN_12g05985	BC1G_10146	140	179	157	354	563	442	3.08	3.38	3.49	7.96	10.06	8.37	3.31667	8.79667	1.40722	5.45e-11	8.88e-10	--	Lysine acetyltransferase protein [Rutstroemia sp. NJR-2017a BVV2]	-	-	-	-	-	-	-
BCIN_12g03520	BC1G_08739	180	250	198	605	652	593	7.9	9.42	8.8	27.19	23.29	22.45	8.70667	24.31	1.48136	5.66e-11	9.21e-10	--	quino amine dehydrogenase beta chain protein [Rutstroemia sp. NJR-2017a BVV2]	-	-	-	-	-	-	-
BCIN_06g04320	BC1G_14412	2469	1386	1965	311	637	781	95.98	46.36	75.22	11.31	18.35	24.49	72.52	18.05	-2.00638	5.75e-11	9.35e-10	--	related to FMP45 Cell cortex protein involved in sporulation [Phialocephala subalpina]	-	-	-	-	GO:0005886//plasma membrane	-	-
BCIN_05g07400	BC1G_11044	1736	2462	2843	10017	8679	7375	23	27.94	38.11	135.86	93.44	84.14	29.6833	104.48	1.8155	5.91e-11	9.6e-10	atrR	similar to transcription factor Cys6 [Botrytis cinerea T4]	-	-	-	-	GO:0005634//nucleus	GO:0000981//DNA-binding transcription factor activity, RNA polymerase II-specific;GO:0003677//DNA binding;GO:0008270//zinc ion binding	GO:0006351//transcription, DNA-templated;GO:0006355//regulation of transcription, DNA-templated
BCIN_02g04230	BC1G_07922	612	777	595	278	409	302	14.64	15.78	14.1	6.77	7.94	6.3	14.84	7.00333	-1.08338	5.94e-11	9.63e-10	--	BgtA-20252 [Blumeria graminis f. sp. tritici]	-	-	-	-	-	-	-
BCIN_06g03210	BC1G_05737	2875	3019	2679	1315	1262	1349	53.88	48.33	50.74	25.15	19.23	21.78	50.9833	22.0533	-1.20903	5.96e-11	9.66e-10	UTR1	ATP-NAD kinase [Sclerotinia borealis F-4128]	Metabolism;Metabolism	Global and overview maps;Metabolism of cofactors and vitamins	ko01100//Metabolic pathways;ko00760//Nicotinate and nicotinamide metabolism	K00858;K00858	-	GO:0003951//NAD+ kinase activity	GO:0006741//NADP biosynthetic process;GO:0019674//NAD metabolic process
BCIN_02g05500	BC1G_08080	204	229	170	411	1225	1152	6.85	6.6	5.77	14.12	33.45	33.34	6.40667	26.97	2.07371	6.13e-11	9.92e-10	--	similar to alpha/beta hydrolase fold family protein [Botrytis cinerea T4]	-	-	-	-	-	-	-
BCIN_10g03810	BC1G_11737	651	887	672	174	411	339	37.53	43.88	39.2	10.27	19.27	16.85	40.2033	15.4633	-1.37846	6.92e-11	1.12e-09	--	hypothetical protein BCIN_10g03810 [Botrytis cinerea B05.10]	-	-	-	-	-	-	-
BCIN_10g05960	BC1G_15893	68	132	90	23	24	24	1.83	3.04	2.45	0.63	0.52	0.56	2.44	0.57	-2.09785	7.05e-11	1.14e-09	--	Endonuclease exonuclease phosphatase protein [Rutstroemia sp. NJR-2017a WRK4]	-	-	-	-	-	-	-
BCIN_08g02660	BC1G_09592	1068	1080	1035	418	688	571	26.14	22.68	25.63	10.47	13.69	12.05	24.8167	12.07	-1.03988	7.2e-11	1.16e-09	AMF1	similar to MFS multidrug transporter [Botrytis cinerea T4]	-	-	-	-	-	-	GO:0055085//transmembrane transport
BCIN_13g05500	BC1G_06403	7164	12143	9347	3882	5589	4001	66.82	97.17	88.2	37.06	42.4	32.17	84.0633	37.21	-1.17579	7.73e-11	1.24e-09	--	WD domain G-beta repeat protein [Rutstroemia sp. NJR-2017a BVV2]	-	-	-	-	-	GO:0003712//transcription coregulator activity;GO:0005515//protein binding;GO:0008134//transcription factor binding	-
BCIN_04g04450	BC1G_04181	95	77	93	338	303	376	3.79	2.63	3.75	13.79	9.82	12.92	3.39	12.1767	1.84476	8.96e-11	1.44e-09	ERG13	hydroxymethylglutaryl-CoA synthase [Xylona heveae TC161]	Metabolism;Metabolism;Metabolism;Metabolism;Metabolism;Metabolism	Global and overview maps;Global and overview maps;Amino acid metabolism;Carbohydrate metabolism;Metabolism of terpenoids and polyketides;Lipid metabolism	ko01100//Metabolic pathways;ko01110//Biosynthesis of secondary metabolites;ko00280//Valine, leucine and isoleucine degradation;ko00650//Butanoate metabolism;ko00900//Terpenoid backbone biosynthesis;ko00072//Synthesis and degradation of ketone bodies	K01641;K01641;K01641;K01641;K01641;K01641	-	GO:0003824//catalytic activity;GO:0004421//hydroxymethylglutaryl-CoA synthase activity	GO:0008299//isoprenoid biosynthetic process
BCIN_07g02350	BC1G_02781	1259	802	1099	150	371	426	47.26	25.83	41.74	5.76	11.33	13.79	38.2767	10.2933	-1.89475	1e-10	1.61e-09	SPBC1703.13c	mitochondrial phosphate carrier protein [Rutstroemia sp. NJR-2017a BBW]	-	-	-	-	GO:0005739//mitochondrion	GO:0005315//inorganic phosphate transmembrane transporter activity;GO:0005375//copper ion transmembrane transporter activity	GO:0006878//cellular copper ion homeostasis;GO:0035434//copper ion transmembrane transport;GO:0035435//phosphate ion transmembrane transport
BCIN_03g00280	BC1G_12517	48	166	76	377	557	474	2.19	6.48	3.5	17.57	20.62	18.6	4.05667	18.93	2.22231	1.02e-10	1.63e-09	pelA	polysaccharide lyase family 1 protein [Cadophora sp. DSE1049]	-	-	-	-	-	-	-
BCIN_11g03500	BC1G_04600	2455	4681	3545	1339	1383	882	34.81	56.95	50.86	19.43	15.95	10.78	47.54	15.3867	-1.62746	1.09e-10	1.75e-09	--	intracellular transport protein [Rutstroemia sp. NJR-2017a BVV2]	-	-	-	-	-	-	-
MSTRG.6928	hypothetical protein BofuT4_uP123680.1 [Botrytis cinerea T4]	1032	1059	833	256	518	500	14.86	13.09	12.13	3.77	6.07	6.21	13.36	5.35	-1.32031	1.11e-10	1.77e-09	--	hypothetical protein BofuT4_uP123680.1 [Botrytis cinerea T4]	-	-	-	-	-	-	-
BCIN_10g02180	BC1G_15201	531	1862	1699	5745	8421	6729	21.1	63.48	68.3	233.64	272.16	230.51	50.96	245.437	2.26791	1.17e-10	1.86e-09	--	Extracellular membrane CFEM domain protein [Rutstroemia sp. NJR-2017a BBW]	-	-	-	-	-	-	-
BCIN_05g03350	BC1G_01489	319	308	249	84	122	145	20.03	16.5	15.98	5.64	6.44	8.04	17.5033	6.70667	-1.38396	1.24e-10	1.97e-09	--	hypothetical protein BCIN_05g03350 [Botrytis cinerea B05.10]	-	-	-	-	-	-	-
BCIN_12g06770	BC1G_13881	683	519	491	189	291	223	29.99	19.55	21.81	8.49	10.39	8.44	23.7833	9.10667	-1.38496	1.26e-10	2e-09	eupF	quinoprotein amine dehydrogenase beta chain-like protein [Trichoderma guizhouense]	-	-	-	-	-	-	-
BCIN_05g05240	BC1G_01881	237	201	243	55	111	91	7.86	5.72	8.15	1.87	2.99	2.6	7.24333	2.48667	-1.54244	1.29e-10	2.05e-09	At1g09575	Calcium uniporter mitochondrial protein [Rutstroemia sp. NJR-2017a WRK4]	-	-	-	-	-	-	-
MSTRG.734	predicted protein [Botrytis cinerea T4]	63	62	47	11	11	6	2.47	2.09	1.87	0.44	0.35	0.2	2.14333	0.33	-2.69932	1.37e-10	2.17e-09	--	predicted protein [Botrytis cinerea T4]	-	-	-	-	-	-	-
BCIN_01g04600	BC1G_13914	3188	5886	4069	9567	18801	13030	85.68	135.72	110.64	263.16	410.98	301.9	110.68	325.347	1.55558	1.42e-10	2.25e-09	acpA	GPR/FUN34 family protein [Sclerotinia borealis F-4128]	-	-	-	-	GO:0016021//integral component of membrane	-	-
BCIN_12g02870	BC1G_03184	69	91	64	706	291	365	3.54	4	3.32	37.04	12.13	16.13	3.62	21.7667	2.58806	1.48e-10	2.34e-09	--	polyketide cyclase protein [Rutstroemia sp. NJR-2017a WRK4]	-	-	-	-	-	-	-
BCIN_13g02230	BC1G_06017	83	120	60	234	371	347	2.61	3.24	1.91	7.53	9.49	9.41	2.58667	8.81	1.76805	1.48e-10	2.34e-09	--	GPI anchored protein [Rutstroemia sp. NJR-2017a BBW]	-	-	-	-	-	-	-
BCIN_01g00050	0	5386	5814	4448	2096	3082	3098	241.81	223.94	202.04	96.32	112.54	119.91	222.597	109.59	-1.02232	1.49e-10	2.35e-09	BOA5	Bcboa5 [Botrytis cinerea B05.10]	-	-	-	-	-	GO:0016491//oxidoreductase activity	GO:0055114//oxidation-reduction process
BCIN_11g03570	BC1G_04607	570	613	523	246	328	309	18.08	16.69	16.79	7.99	8.46	8.45	17.1867	8.3	-1.05011	1.56e-10	2.45e-09	lnaF	glycerophosphoinositol glycerophosphocholine transporter protein [Rutstroemia sp. NJR-2017a BVV2]	-	-	-	-	GO:0016021//integral component of membrane	GO:0022857//transmembrane transporter activity	GO:0055085//transmembrane transport
BCIN_08g01350	BC1G_12692	839	457	503	164	92	164	26.41	12.34	16.02	5.28	2.36	4.45	18.2567	4.03	-2.17957	1.63e-10	2.56e-09	--	PH domain-containing protein [Rutstroemia sp. NJR-2017a WRK4]	-	-	-	-	-	-	-
BCIN_02g07500	BC1G_10343	49	55	26	2	4	3	2.77	2.67	1.49	0.12	0.18	0.15	2.31	0.15	-3.94486	1.68e-10	2.65e-09	--	Major facilitator superfamily transporter protein [Rutstroemia sp. NJR-2017a BVV2]	-	-	-	-	-	-	-
BCIN_05g07610	BC1G_11076	268	372	277	49	144	123	3.59	4.28	3.76	0.67	1.57	1.42	3.87667	1.22	-1.66794	1.69e-10	2.65e-09	--	cytochrome b b6 petb protein [Rutstroemia sp. NJR-2017a BVV2]	-	-	-	-	-	-	-
MSTRG.2123	BcPKS7, polyketide synthase, partial sequence [Botrytis cinerea T4]	427	337	371	139	124	154	4.88	3.31	4.29	1.63	1.15	1.52	4.16	1.43333	-1.53721	1.72e-10	2.7e-09	--	BcPKS7, polyketide synthase, partial sequence [Botrytis cinerea T4]	-	-	-	-	-	-	-
BCIN_04g02340	BC1G_04539	7205	5536	4982	1096	2152	2835	224.89	148.25	157.33	35.02	54.64	76.29	176.823	55.3167	-1.67652	1.8e-10	2.82e-09	--	MARVEL-like domain protein [Rutstroemia sp. NJR-2017a WRK4]	-	-	-	-	GO:0016020//membrane	-	-
BCIN_02g07910	BC1G_10279	3719	3180	2575	6779	12015	10803	103.83	76.17	72.73	193.71	272.83	260.01	84.2433	242.183	1.52347	1.87e-10	2.93e-09	--	hypothetical protein BCIN_02g07910 [Botrytis cinerea B05.10]	-	-	-	-	-	-	-
BCIN_12g06090	BC1G_10124	140	147	106	31	59	41	7.65	6.89	5.86	1.73	2.62	1.93	6.8	2.09333	-1.69973	1.89e-10	2.95e-09	--	Satratoxin biosynthesis SC1 cluster protein [Lachnellula suecica]	-	-	-	-	-	-	-
BCIN_06g05290	BC1G_02290	140	262	211	71	64	57	4.31	6.92	6.57	2.24	1.6	1.51	5.93333	1.78333	-1.73427	1.94e-10	3.03e-09	SPAC1002.16c	major facilitator superfamily transporter protein [Rutstroemia sp. NJR-2017a BBW]	-	-	-	-	-	-	GO:0055085//transmembrane transport
BCIN_07g00700	BC1G_05427	544	577	494	236	252	273	21.57	19.63	19.82	9.58	8.13	9.33	20.34	9.01333	-1.17419	2.04e-10	3.18e-09	yjiA	cobW-domain-containing protein [Cadophora sp. DSE1049]	-	-	-	-	-	-	-
BCIN_03g01840	BC1G_01979	479	564	452	212	273	276	10.77	10.88	10.28	4.88	4.99	5.35	10.6433	5.07333	-1.06894	2.17e-10	3.37e-09	himD	mfs multidrug transporter protein [Rutstroemia sp. NJR-2017a BVV2]	-	-	-	-	GO:0005634//nucleus	GO:0000981//DNA-binding transcription factor activity, RNA polymerase II-specific;GO:0008270//zinc ion binding	GO:0006355//regulation of transcription, DNA-templated
BCIN_04g04190	BC1G_04151	6541	8196	6541	3503	4630	3575	170.65	182.92	170.67	89.57	94.16	78.19	174.747	87.3067	-1.0011	2.17e-10	3.38e-09	gla-1	glycoside hydrolase family 15 protein [Botrytis cinerea T4]	Metabolism;Metabolism	Global and overview maps;Carbohydrate metabolism	ko01100//Metabolic pathways;ko00500//Starch and sucrose metabolism	K01178;K01178	-	GO:0003824//catalytic activity;GO:0004339//glucan 1,4-alpha-glucosidase activity;GO:0030246//carbohydrate binding;GO:2001070//starch binding	GO:0000272//polysaccharide catabolic process;GO:0005976//polysaccharide metabolic process
BCIN_06g04060	BC1G_14444	98	89	71	16	29	24	4.45	3.47	3.26	0.74	1.07	0.94	3.72667	0.916667	-2.02342	2.22e-10	3.45e-09	afvC	similar to o-methyltransferase [Botrytis cinerea T4]	-	-	-	-	-	GO:0008168//methyltransferase activity;GO:0008171//O-methyltransferase activity	-
MSTRG.6556	hypothetical protein BofuT4_P109430.1 [Botrytis cinerea T4]	62	53	49	5	11	12	1.54	1.1	1.21	0.14	0.24	0.26	1.28333	0.213333	-2.58871	2.37e-10	3.68e-09	--	hypothetical protein BofuT4_P109430.1 [Botrytis cinerea T4]	-	-	-	-	-	-	-
BCIN_08g04930	BC1G_08850	60	99	71	253	311	230	1.75	2.48	2.1	7.56	7.39	5.79	2.11	6.91333	1.71214	2.49e-10	3.85e-09	DEP4	flavin-binding monooxygenase protein [Rutstroemia sp. NJR-2017a BVV2]	-	-	-	-	-	-	-
BCIN_01g07760	BC1G_00165	1032	900	896	227	552	402	43.94	32.88	38.6	9.89	19.12	14.76	38.4733	14.59	-1.39888	2.61e-10	4.03e-09	SPAC977.14c	oxidoreductase [Sclerotinia borealis F-4128]	-	-	-	-	-	-	-
BCIN_04g05430	BC1G_03776	361	463	327	128	233	170	11.34	12.36	10.42	4.17	5.99	4.66	11.3733	4.94	-1.20307	2.66e-10	4.09e-09	--	plc-like phosphodiesterase protein [Rutstroemia sp. NJR-2017a WRK4]	-	-	-	-	-	GO:0008081//phosphoric diester hydrolase activity	GO:0006629//lipid metabolic process
BCIN_12g00270	BC1G_03570	195	222	161	395	798	882	12.14	11.85	10.14	25.16	40.4	47.33	11.3767	37.63	1.72581	2.67e-10	4.11e-09	--	Acyl- N-acyltransferase protein [Rutstroemia sp. NJR-2017a BBW]	-	-	-	-	-	GO:0008080//N-acetyltransferase activity	-
BCIN_05g00240	BC1G_10836	6075	9249	6997	2929	5054	3705	59.75	78.05	69.63	29.49	40.43	31.42	69.1433	33.78	-1.03342	2.69e-10	4.14e-09	ATP7B	Bcccc2 [Botrytis cinerea B05.10]	-	-	-	-	GO:0016021//integral component of membrane	GO:0000166//nucleotide binding;GO:0005507//copper ion binding;GO:0019829//cation-transporting ATPase activity;GO:0046872//metal ion binding	GO:0006812//cation transport;GO:0030001//metal ion transport
BCIN_10g03200	BC1G_13432	1596	2434	1959	3753	6129	5314	60.43	79.06	75.04	145.44	188.75	173.46	71.51	169.217	1.24265	2.82e-10	4.32e-09	--	rRNA-processing efg1 protein [Rutstroemia sp. NJR-2017a WRK4]	-	-	-	-	-	-	-
BCIN_09g03860	BC1G_09943	409	461	426	864	1174	1157	12.84	12.42	13.54	27.77	29.99	31.32	12.9333	29.6933	1.19904	2.85e-10	4.37e-09	SPBC947.06c	similar to MFS multidrug transporter [Botrytis cinerea T4]	-	-	-	-	-	-	GO:0055085//transmembrane transport
MSTRG.466	benomyl methotrexate resistance protein [Rutstroemia sp. NJR-2017a BBW]	10	6	9	45	85	77	0.35	0.18	0.32	1.6	2.41	2.31	0.283333	2.10667	2.89439	2.92e-10	4.47e-09	radE	benomyl methotrexate resistance protein [Rutstroemia sp. NJR-2017a BBW]	-	-	-	-	-	GO:0005488//binding	-
BCIN_14g01190	BC1G_09055	792	970	758	1670	2277	2022	27.59	28.99	26.71	59.54	64.52	60.72	27.7633	61.5933	1.14959	2.95e-10	4.51e-09	--	similar to transcription factor Zn, C2H2 [Botrytis cinerea T4]	-	-	-	-	-	-	-
BCIN_14g01990	BC1G_08477	362	370	220	710	1526	1793	22.74	19.94	13.98	45.64	77.96	97.09	18.8867	73.5633	1.96162	3.08e-10	4.71e-09	--	similar to transcription factor bZIP [Botrytis cinerea T4]	-	-	-	-	-	GO:0003700//DNA-binding transcription factor activity	GO:0006355//regulation of transcription, DNA-templated
BCIN_14g05360	BC1G_10771	2790	3597	4274	14089	11755	10908	77.75	86	120.5	401.87	266.45	262.07	94.75	310.13	1.71068	3.16e-10	4.82e-09	glcP	Bchex5 [Botrytis cinerea B05.10]	-	-	-	-	GO:0016020//membrane;GO:0016021//integral component of membrane	GO:0022857//transmembrane transporter activity	GO:0055085//transmembrane transport
BCIN_03g04680	BC1G_00741	251	474	319	767	1473	1089	5.77	9.34	7.41	18.03	27.52	21.57	7.50667	22.3733	1.57554	3.21e-10	4.9e-09	ARA1	similar to transcription factor Cys6 [Botrytis cinerea T4]	-	-	-	-	GO:0005634//nucleus	GO:0000981//DNA-binding transcription factor activity, RNA polymerase II-specific;GO:0008270//zinc ion binding	GO:0006355//regulation of transcription, DNA-templated
BCIN_05g00920	BC1G_09413	249	472	211	666	2350	1935	10.68	17.36	9.15	29.23	81.95	71.52	12.3967	60.9	2.29649	3.26e-10	4.95e-09	--	hypothetical protein BCIN_05g00920 [Botrytis cinerea B05.10]	-	-	-	-	-	-	-
BCIN_05g07410	BC1G_11048	1050	930	961	2216	2828	3371	54.96	41.76	50.89	118.72	120.39	152.11	49.2033	130.407	1.40619	3.35e-10	5.08e-09	YHR122W	Bccia2 [Botrytis cinerea B05.10]	-	-	-	-	-	-	GO:0106035//protein maturation by [4Fe-4S] cluster transfer
BCIN_08g02160	0	85	92	109	22	34	31	1.93	1.84	2.42	0.52	0.63	0.58	2.06333	0.576667	-1.83917	3.47e-10	5.27e-09	--	f587c4b2-5b37-4028-a1a5-ad56ecb54262 [Thermothielavioides terrestris]	-	-	-	-	-	-	-
BCIN_12g02150	BC1G_03093	297	525	363	792	1860	1448	5.02	7.62	6.21	13.71	25.59	21.12	6.28333	20.14	1.68046	3.55e-10	5.38e-09	SPAC3C7.04	fungal specific transcription factor domain-containing protein [Sclerotinia borealis F-4128]	-	-	-	-	GO:0005634//nucleus	GO:0000981//DNA-binding transcription factor activity, RNA polymerase II-specific;GO:0003677//DNA binding;GO:0008270//zinc ion binding	GO:0006351//transcription, DNA-templated;GO:0006355//regulation of transcription, DNA-templated
BCIN_05g03800	BC1G_01425	1831	3877	2758	1005	1196	695	80.34	145.95	122.43	45.13	42.68	26.29	116.24	38.0333	-1.61177	3.58e-10	5.42e-09	--	similar to transcription factor Zn, C2H2 [Botrytis cinerea T4]	-	-	-	-	-	GO:0003676//nucleic acid binding	-
BCIN_08g01660	BC1G_07889	362	272	421	93	148	153	7.7	4.97	9.06	2.03	2.56	2.81	7.24333	2.46667	-1.55409	3.59e-10	5.43e-09	--	bactericidal permeability-increasing protein [Rutstroemia sp. NJR-2017a BBW]	-	-	-	-	-	GO:0008289//lipid binding	-
BCIN_07g03760	BC1G_12564	1302	1003	1092	263	551	553	75.49	49.89	64.06	15.61	25.99	27.64	63.1467	23.08	-1.45206	3.65e-10	5.51e-09	CIMG_05755	similar to fructose-bisphosphate aldolase [Botrytis cinerea T4]	Metabolism;Metabolism;Metabolism;Metabolism;Metabolism;Metabolism;Metabolism;Metabolism	Global and overview maps;Global and overview maps;Global and overview maps;Global and overview maps;Carbohydrate metabolism;Carbohydrate metabolism;Energy metabolism;Carbohydrate metabolism	ko01100//Metabolic pathways;ko01110//Biosynthesis of secondary metabolites;ko01200//Carbon metabolism;ko01230//Biosynthesis of amino acids;ko00010//Glycolysis / Gluconeogenesis;ko00051//Fructose and mannose metabolism;ko00680//Methane metabolism;ko00030//Pentose phosphate pathway	K01624;K01624;K01624;K01624;K01624;K01624;K01624;K01624	-	GO:0003824//catalytic activity;GO:0008270//zinc ion binding;GO:0016832//aldehyde-lyase activity	GO:0005975//carbohydrate metabolic process
MSTRG.13559	-	61	54	56	1	14	10	6.15	4.67	5.71	0.1	1.15	0.87	5.51	0.706667	-2.96295	3.88e-10	5.84e-09	--	-	-	-	-	-	-	-	-
BCIN_09g05000	BC1G_09859	17	18	18	59	118	132	0.93	0.84	0.99	3.29	5.24	6.21	0.92	4.91333	2.417	3.88e-10	5.84e-09	--	fasciclin domain family protein [Rutstroemia sp. NJR-2017a WRK4]	-	-	-	-	-	GO:0008080//N-acetyltransferase activity	-
BCIN_04g02650	BC1G_04497	244	392	326	103	161	160	5.9	8.14	7.98	2.55	3.17	3.34	7.34	3.02	-1.28123	3.93e-10	5.91e-09	tfdB	similar to 2,4-dichlorophenol 6-monooxygenase (2 [Botrytis cinerea T4]	-	-	-	-	-	GO:0071949//FAD binding	-
BCIN_02g00240	BC1G_05519	667	493	271	127	159	139	21.19	13.44	8.71	4.13	4.11	3.81	14.4467	4.01667	-1.84667	3.98e-10	5.98e-09	notG	cytochrome P450 [Pseudovirgaria hyperparasitica]	-	-	-	-	-	GO:0004497//monooxygenase activity;GO:0005506//iron ion binding;GO:0016705//oxidoreductase activity, acting on paired donors, with incorporation or reduction of molecular oxygen;GO:0020037//heme binding	GO:0055114//oxidation-reduction process
BCIN_13g02100	BC1G_06035	23	53	21	102	254	177	0.78	1.54	0.72	3.54	7.01	5.18	1.01333	5.24333	2.37138	4.68e-10	7.02e-09	cbhB	glycoside hydrolase family 7 protein [Botrytis cinerea T4]	Metabolism;Metabolism	Global and overview maps;Carbohydrate metabolism	ko01100//Metabolic pathways;ko00500//Starch and sucrose metabolism	K01225;K01225	GO:0005576//extracellular region	GO:0004553//hydrolase activity, hydrolyzing O-glycosyl compounds;GO:0030248//cellulose binding	GO:0005975//carbohydrate metabolic process
BCIN_05g04940	BC1G_01924	7251	3271	5087	522	1148	1952	341.13	132.03	242.13	25.14	43.93	79.17	238.43	49.4133	-2.27059	4.81e-10	7.2e-09	--	major facilitator superfamily MFS_1 protein [Rutstroemia sp. NJR-2017a WRK4]	-	-	-	-	-	-	-
BCIN_14g00340	BC1G_13801	9987	10385	11427	4521	3256	2700	158.99	141.85	184.05	73.67	42.16	37.06	161.63	50.9633	-1.66516	5e-10	7.47e-09	SPAC7D4.12c	DUF1212 domain membrane Prm10 protein [Rutstroemia sp. NJR-2017a BVV2]	-	-	-	-	-	-	-
BCIN_03g04720	BC1G_00749	238	147	207	19	69	63	9.89	5.24	8.7	0.81	2.33	2.26	7.94333	1.8	-2.14175	5.09e-10	7.6e-09	--	hypothetical protein BCIN_03g04720 [Botrytis cinerea B05.10]	-	-	-	-	-	-	-
BCIN_13g04200	BC1G_12831	11014	14314	10633	23521	32109	27535	828.94	924.28	809.65	1811.92	1965.61	1786.62	854.29	1854.72	1.1184	5.28e-10	7.87e-09	--	expression library immunization antigen 1 protein [Rutstroemia sp. NJR-2017a BBW]	-	-	-	-	-	-	-
BCIN_06g03060	BC1G_05767	1925	1881	1698	527	826	1078	87.89	73.68	78.44	24.63	30.67	42.43	80.0033	32.5767	-1.29622	5.44e-10	8.09e-09	--	Bcgst9 [Botrytis cinerea B05.10]	Metabolism;Metabolism;Metabolism	Global and overview maps;Metabolism of other amino acids;Lipid metabolism	ko01100//Metabolic pathways;ko00480//Glutathione metabolism;ko00590//Arachidonic acid metabolism	K04097;K04097;K04097	-	GO:0005515//protein binding	-
BCIN_04g01560	BC1G_10598	255	180	251	61	75	99	12.92	7.82	12.87	3.16	3.09	4.32	11.2033	3.52333	-1.66892	5.45e-10	8.09e-09	VdtF	Short-chain dehydrogenase/reductase, partial [Lachnellula hyalina]	-	-	-	-	-	-	-
BCIN_10g05610	BC1G_10228	2133	2167	2247	996	967	698	40.53	35.33	43.2	19.37	14.94	11.43	39.6867	15.2467	-1.38016	5.52e-10	8.19e-09	--	aliphatic nitrilase protein [Rutstroemia sp. NJR-2017a BBW]	-	-	-	-	-	-	-
BCIN_06g00610	BC1G_01023	5089	4011	4766	1554	2446	2537	180.42	122	170.95	56.39	70.53	77.54	157.79	68.1533	-1.21115	5.7e-10	8.44e-09	PIL1	meiotic expression up-regulated protein 14 [Diplocarpon rosae]	-	-	-	-	-	-	-
BCIN_03g01970	BC1G_01958	215	229	199	48	105	101	9.2	8.41	8.61	2.1	3.65	3.73	8.74	3.16	-1.46771	5.77e-10	8.54e-09	--	Cyclochlorotine biosynthesis protein O, partial [Lachnellula arida]	-	-	-	-	-	-	GO:0043386//mycotoxin biosynthetic process
BCIN_09g04190	BC1G_12176	1643	1608	1634	666	394	507	41.6	34.64	41.69	16.69	8.01	10.99	39.31	11.8967	-1.72434	5.94e-10	8.78e-09	MFS2	polyamine transporter protein [Rutstroemia sp. NJR-2017a WRK4]	-	-	-	-	-	-	GO:0055085//transmembrane transport
BCIN_14g00080	BC1G_13833	101	170	133	291	488	497	5.45	7.87	7.26	16.08	21.43	23.13	6.86	20.2133	1.55903	6.01e-10	8.87e-09	--	hypothetical protein BCIN_14g00080 [Botrytis cinerea B05.10]	-	-	-	-	-	-	-
BCIN_08g02080	BC1G_07825	2574	3375	2376	1081	1559	1706	142.43	160.23	133.02	61.23	70.17	81.39	145.227	70.93	-1.03384	6.45e-10	9.52e-09	--	Rho2 protein [Rutstroemia sp. NJR-2017a BBW]	-	-	-	-	-	-	-
BCIN_06g07120	BC1G_14682	1175	1087	1349	490	680	646	40.27	31.96	46.78	17.19	18.96	19.09	39.67	18.4133	-1.1073	6.66e-10	9.81e-09	nicC	related to salicylate 1-monooxygenase [Phialocephala subalpina]	-	-	-	-	-	GO:0071949//FAD binding	-
BCIN_11g04800	BC1G_03291	311	497	376	145	202	207	10.94	15.01	13.39	5.22	5.78	6.28	13.1133	5.76	-1.18689	6.75e-10	9.93e-09	ARB_03699	carbohydrate esterase family 4 protein [Botrytis cinerea T4]	-	-	-	-	-	GO:0003824//catalytic activity;GO:0008061//chitin binding;GO:0016810//hydrolase activity, acting on carbon-nitrogen (but not peptide) bonds	GO:0005975//carbohydrate metabolic process
BCIN_09g01800	BC1G_11212	517	423	368	94	171	216	16.81	11.8	12.1	3.13	4.52	6.05	13.57	4.56667	-1.57121	7.11e-10	1.04e-08	--	carbohydrate esterase family 3 protein [Rutstroemia sp. NJR-2017a BVV2]	-	-	-	-	-	-	-
BCIN_10g00290	BC1G_07314	321	274	242	668	873	1058	11.28	8.26	8.6	24.02	24.95	32.04	9.38	27.0033	1.52548	7.34e-10	1.08e-08	--	hypothetical protein BCIN_10g00290 [Botrytis cinerea B05.10]	-	-	-	-	-	-	-
BCIN_05g05310	BC1G_01874	592	756	631	273	443	291	12.97	14.21	13.99	6.12	7.9	5.5	13.7233	6.50667	-1.07664	7.6e-10	1.11e-08	SPBP23A10.11c	Bctos1 [Botrytis cinerea B05.10]	-	-	-	-	-	-	-
BCIN_13g04780	BC1G_14370	6	19	10	62	97	74	0.27	0.74	0.46	2.89	3.59	2.91	0.49	3.13	2.67531	7.69e-10	1.12e-08	--	LPS-induced tumor necrosis factor alpha factor protein [Rutstroemia sp. NJR-2017a BBW]	-	-	-	-	-	-	-
BCIN_06g00060	BC1G_00946	2455	3098	2395	615	1391	1427	92.55	100.2	91.35	23.73	42.65	46.38	94.7	37.5867	-1.33314	8e-10	1.17e-08	--	ccch zinc finger protein [Rutstroemia sp. NJR-2017a BVV2]	-	-	-	-	-	-	-
BCIN_09g00500	BC1G_09128	189	73	139	6	20	36	21.38	7.08	15.91	0.69	1.84	3.51	14.79	2.01333	-2.87696	8.04e-10	1.17e-08	--	GroL, Chaperonin GroEL (HSP60 family) [Pyrenophora tritici-repentis]	-	-	-	-	-	-	-
BCIN_05g08090	BC1G_13158	56	58	30	4	7	8	4.59	4.08	2.49	0.34	0.47	0.57	3.72	0.46	-3.0156	8.47e-10	1.23e-08	--	small secreted protein [Diplodia corticola]	-	-	-	-	-	-	-
BCIN_03g09020	BC1G_06625	30	30	28	83	151	150	0.66	0.56	0.62	1.86	2.69	2.83	0.613333	2.46	2.00392	8.48e-10	1.23e-08	pho-5	MFS general substrate transporter [Cadophora sp. DSE1049]	-	-	-	-	GO:0016021//integral component of membrane	GO:0022857//transmembrane transporter activity	GO:0055085//transmembrane transport
BCIN_16g04630	BC1G_12320	4712	7238	5375	2490	3916	2831	277.1	365.19	319.8	149.88	187.31	143.53	320.697	160.24	-1.00098	8.75e-10	1.27e-08	--	collagen Mcl1 protein [Rutstroemia sp. NJR-2017a BVV2]	-	-	-	-	-	-	-
BCIN_06g01530	BC1G_01143	3005	3483	2478	866	1841	1569	97.54	96.99	81.38	28.77	48.6	43.91	91.97	40.4267	-1.18586	9.66e-10	1.4e-08	anmK	anhydro-N-acetylmuramic acid kinase protein [Rutstroemia sp. NJR-2017a BBW]	-	-	-	-	-	GO:0005524//ATP binding;GO:0016773//phosphotransferase activity, alcohol group as acceptor	GO:0006040//amino sugar metabolic process;GO:0009254//peptidoglycan turnover
BCIN_01g01010	BC1G_05813	951	1169	851	401	588	597	26.38	27.82	23.89	11.39	13.27	14.28	26.03	12.98	-1.00388	9.66e-10	1.4e-08	nodJ	cytochrome P450 [Cadophora sp. DSE1049]	-	-	-	-	-	GO:0004497//monooxygenase activity;GO:0005506//iron ion binding;GO:0016705//oxidoreductase activity, acting on paired donors, with incorporation or reduction of molecular oxygen;GO:0020037//heme binding	GO:0055114//oxidation-reduction process
BCIN_11g03930	BC1G_03406	421	633	454	191	307	260	22.68	29.41	24.8	10.56	13.48	12	25.63	12.0133	-1.0932	9.94e-10	1.44e-08	stcC	Bcprd3 [Botrytis cinerea B05.10]	-	-	-	-	-	GO:0004601//peroxidase activity	-
BCIN_09g07090	BC1G_07612	393	508	327	152	243	171	9.43	10.46	7.94	3.73	4.74	3.54	9.27667	4.00333	-1.2124	1.04e-09	1.51e-08	yjcS	similar to beta-lactamase domain protein [Botrytis cinerea T4]	-	-	-	-	-	GO:0046983//protein dimerization activity	-
BCIN_07g02860	BC1G_02714	11	20	11	63	81	108	0.54	0.84	0.55	3.16	3.23	4.56	0.643333	3.65	2.50426	1.12e-09	1.63e-08	lys-5	glycoside hydrolase family 25 protein [Sclerotinia borealis F-4128]	-	-	-	-	-	-	-
BCIN_01g00790	BC1G_14348	3909	5761	4115	2189	2631	1954	204.08	258.04	217.35	116.97	111.72	87.95	226.49	105.547	-1.10157	1.14e-09	1.65e-08	--	cytochrome p450 protein [Rutstroemia sp. NJR-2017a WRK4]	-	-	-	-	-	-	-
BCIN_16g03000	BC1G_09207	114	146	103	27	60	32	3.45	3.81	3.17	0.83	1.47	0.82	3.47667	1.04	-1.74112	1.17e-09	1.68e-08	--	major royal jelly protein [Diplocarpon rosae]	-	-	-	-	-	-	-
BCIN_05g08190	BC1G_13143	92	120	83	256	306	318	2.64	2.95	2.41	7.51	7.13	7.86	2.66667	7.5	1.49185	1.19e-09	1.72e-08	atA	similar to salicylate 1-hydroxylase [Botrytis cinerea T4]	-	-	-	-	-	GO:0071949//FAD binding	-
BCIN_02g03210	BC1G_13749	166	195	149	341	579	484	5.25	5.29	4.77	11.03	14.89	13.19	5.10333	13.0367	1.35306	1.21e-09	1.74e-08	ATEG_09964	glycosyltransferase family 15 protein [Sclerotinia borealis F-4128]	-	-	-	-	-	-	-
BCIN_08g06490	BC1G_10974	160	204	166	453	505	477	5.44	5.95	5.71	15.77	13.97	13.99	5.7	14.5767	1.35463	1.34e-09	1.92e-08	--	similar to transcription factor Cys6 [Botrytis cinerea T4]	-	-	-	-	GO:0005634//nucleus	GO:0000981//DNA-binding transcription factor activity, RNA polymerase II-specific;GO:0008270//zinc ion binding	GO:0006355//regulation of transcription, DNA-templated
BCIN_05g01720	BC1G_12483	66	90	79	173	296	267	1.5	1.76	1.82	4.03	5.48	5.24	1.69333	4.91667	1.53781	1.37e-09	1.96e-08	serac1	Protein SERAC1 [Lachnellula suecica]	-	-	-	-	-	GO:0043531//ADP binding	-
BCIN_03g07880	0	466	727	778	1638	2478	1717	10.83	14.49	18.29	38.95	46.82	34.39	14.5367	40.0533	1.46223	1.4e-09	2e-08	--	cyclin protein [Rutstroemia sp. NJR-2017a BBW]	-	-	-	-	-	-	-
BCIN_11g01230	BC1G_03968	6297	6335	5074	2307	3081	3634	401.62	346.65	327.41	150.6	159.83	199.82	358.56	170.083	-1.07597	1.4e-09	2e-08	--	hypothetical protein BCIN_11g01230 [Botrytis cinerea B05.10]	-	-	-	-	-	-	-
BCIN_03g01490	BC1G_02028	564	814	486	1156	3040	2662	22.66	28.06	19.75	47.53	99.33	92.19	23.49	79.6833	1.76223	1.4e-09	2.01e-08	lga1	Bclga1 [Botrytis cinerea B05.10]	Metabolism;Metabolism	Global and overview maps;Carbohydrate metabolism	ko01100//Metabolic pathways;ko00040//Pentose and glucuronate interconversions	K18103;K18103	-	GO:0003824//catalytic activity;GO:0016829//lyase activity	-
BCIN_14g02810	BC1G_10026	125	306	138	393	1980	1268	3.87	8.13	4.33	12.46	49.89	33.87	5.44333	32.0733	2.55881	1.45e-09	2.07e-08	ecdD	MFS sugar transporter protein [Rutstroemia sp. NJR-2017a BVV2]	-	-	-	-	GO:0016020//membrane;GO:0016021//integral component of membrane	GO:0022857//transmembrane transporter activity	GO:0055085//transmembrane transport
BCIN_04g00270	BC1G_13182	86	111	72	24	6	14	4.65	5.15	3.94	1.33	0.26	0.65	4.58	0.746667	-2.61681	1.56e-09	2.22e-08	--	hypothetical protein BCIN_04g00270 [Botrytis cinerea B05.10]	-	-	-	-	-	-	-
BCIN_13g03560	BC1G_04937	954	1246	867	168	558	401	49.97	56	45.95	9.01	23.78	18.11	50.64	16.9667	-1.57757	1.65e-09	2.35e-08	--	hypothetical protein BCIN_13g03560 [Botrytis cinerea B05.10]	-	-	-	-	-	-	-
BCIN_03g06440	BC1G_06140	546	637	500	196	359	313	19.41	19.43	17.99	7.13	10.38	9.59	18.9433	9.03333	-1.06836	1.77e-09	2.52e-08	GPI18	Bcgpi18 [Botrytis cinerea B05.10]	Metabolism;Metabolism	Global and overview maps;Glycan biosynthesis and metabolism	ko01100//Metabolic pathways;ko00563//Glycosylphosphatidylinositol(GPI)-anchor biosynthesis	K07542;K07542	-	GO:0004584//dolichyl-phosphate-mannose-glycolipid alpha-mannosyltransferase activity	GO:0006506//GPI anchor biosynthetic process
BCIN_03g06630	BC1G_06169	11239	10776	8685	4908	5181	4959	830.71	683.36	649.47	371.31	311.48	316	721.18	332.93	-1.11514	1.79e-09	2.54e-08	--	hypothetical protein BCIN_03g06630 [Botrytis cinerea B05.10]	-	-	-	-	-	-	-
MSTRG.10875	hypothetical protein BofuT4_P140370.1 [Botrytis cinerea T4]	442	433	375	101	201	225	15.65	13.04	13.6	3.69	5.77	6.87	14.0967	5.44333	-1.37279	1.85e-09	2.62e-08	--	hypothetical protein BofuT4_P140370.1 [Botrytis cinerea T4]	-	-	-	-	-	-	-
BCIN_09g04230	BC1G_12169	107	118	97	6	34	35	8.23	7.79	7.55	0.47	2.13	2.32	7.85667	1.64	-2.26022	1.86e-09	2.63e-08	--	hypothetical protein BCIN_09g04230 [Botrytis cinerea B05.10]	-	-	-	-	-	-	-
BCIN_16g01810	BC1G_08229	67	71	65	14	18	22	3.47	3.16	3.41	0.74	0.76	0.98	3.34667	0.826667	-2.01735	1.9e-09	2.68e-08	--	tat pathway signal sequence protein [Rutstroemia sp. NJR-2017a BVV2]	-	-	-	-	-	-	GO:0043386//mycotoxin biosynthetic process
BCIN_11g06180	BC1G_12897	919	1840	1043	2935	4176	4249	23.96	41.16	27.51	78.32	88.55	95.5	30.8767	87.4567	1.50205	1.96e-09	2.76e-08	TPN1	nucleoside transporter protein [Rutstroemia sp. NJR-2017a WRK4]	-	-	-	-	GO:0016020//membrane;GO:0016021//integral component of membrane	GO:0022857//transmembrane transporter activity	GO:0055085//transmembrane transport
BCIN_13g05710	BC1G_06375	3827	6494	5826	2325	2408	1628	89.01	129.58	137.09	55.35	45.55	32.64	118.56	44.5133	-1.41331	2.02e-09	2.84e-08	GAOA	Bcgox1 [Botrytis cinerea B05.10]	Metabolism;Metabolism	Global and overview maps;Carbohydrate metabolism	ko01100//Metabolic pathways;ko00052//Galactose metabolism	K04618;K04618	-	GO:0005515//protein binding	-
BCIN_02g00720	BC1G_05578	128	163	114	332	434	359	4.12	4.5	3.71	10.93	11.35	9.95	4.11	10.7433	1.38623	2.18e-09	3.06e-08	--	hypothetical protein BCIN_02g00720 [Botrytis cinerea B05.10]	-	-	-	-	-	-	-
MSTRG.9879	hypothetical protein BcDW1_7033 [Botrytis cinerea BcDW1]	1137	1293	1297	616	602	507	57.89	56.49	66.82	32.1	24.93	22.26	60.4	26.43	-1.19237	2.28e-09	3.21e-08	--	hypothetical protein BcDW1_7033 [Botrytis cinerea BcDW1]	-	-	-	-	-	-	-
BCIN_11g02520	BC1G_04764	435	717	536	1444	1493	1670	12.88	18.21	16.05	43.75	35.95	42.62	15.7133	40.7733	1.37564	2.35e-09	3.29e-08	--	related to sialidase [Rhynchosporium commune]	-	-	-	-	-	-	-
BCIN_08g05000	BC1G_08857	91	128	91	28	30	42	3.01	3.63	3.04	0.95	0.81	1.2	3.22667	0.986667	-1.70941	2.35e-09	3.3e-08	--	quercetin 2,3-dioxygenase [Sclerotinia sclerotiorum]	-	-	-	-	-	-	-
MSTRG.9343	predicted protein [Botrytis cinerea T4]	428	434	197	103	42	74	3.1	2.69	1.44	0.76	0.25	0.46	2.41	0.49	-2.29818	2.36e-09	3.31e-08	--	predicted protein [Botrytis cinerea T4]	-	-	-	-	-	-	-
BCIN_10g02050	BC1G_14803	150	174	146	373	440	436	3.27	3.26	3.24	8.32	7.81	8.21	3.25667	8.11333	1.3169	2.47e-09	3.45e-08	mx	Interferon-induced GTP-binding protein Mx [Lachnellula suecica]	-	-	-	-	-	GO:0003924//GTPase activity;GO:0005525//GTP binding	-
BCIN_03g00160	BC1G_12504	303	285	259	49	121	137	20.67	16.68	17.87	3.42	6.71	8.06	18.4067	6.06333	-1.60205	2.48e-09	3.46e-08	--	hypothetical protein BCIN_03g00160 [Botrytis cinerea B05.10]	-	-	-	-	-	-	-
MSTRG.9541	-	5	5	3	40	61	44	0.13	0.11	0.08	1.1	1.33	1.02	0.106667	1.15	3.43045	2.6e-09	3.63e-08	--	-	-	-	-	-	-	-	-
BCIN_13g03780	BC1G_04974	29	33	22	126	133	104	2.06	2.02	1.58	9.18	7.7	6.38	1.88667	7.75333	2.03898	2.68e-09	3.73e-08	--	HMG box protein [Sclerotinia borealis F-4128]	-	-	-	-	-	GO:0005515//protein binding	-
BCIN_13g01290	BC1G_04344	114	117	157	39	57	33	1.22	1.07	1.7	0.43	0.5	0.3	1.33	0.41	-1.69773	2.72e-09	3.79e-08	--	hypothetical protein BCIN_13g01290 [Botrytis cinerea B05.10]	-	-	-	-	-	-	-
BCIN_02g07820	BC1G_10291	488	395	310	835	1664	1572	24.87	17.27	15.98	43.55	68.97	69.06	19.3733	60.5267	1.6435	2.72e-09	3.79e-08	--	similar to prolyl aminopeptidase [Botrytis cinerea T4]	-	-	-	-	-	-	-
BCIN_07g00370	BC1G_05383	314	434	369	666	1721	1281	8.43	9.99	10.02	18.3	37.57	29.64	9.48	28.5033	1.58817	2.74e-09	3.81e-08	--	ser thr phosphatase family protein [Coleophoma cylindrospora]	-	-	-	-	-	-	-
BCIN_02g07100	BC1G_14009	1617	1999	1257	243	879	578	104.42	110.75	82.13	16.06	46.17	32.18	99.1	31.47	-1.65491	2.92e-09	4.05e-08	rha1	carbohydrate esterase family 12 protein [Coleophoma cylindrospora]	-	-	-	-	-	-	-
BCIN_16g01710	BC1G_14956	7682	7761	8421	3124	2315	3900	314.52	272.54	348.92	131.03	77.04	137.63	311.993	115.233	-1.43696	3.04e-09	4.21e-08	--	putative transcription factor c2h2 protein [Botrytis cinerea BcDW1]	-	-	-	-	-	GO:0003676//nucleic acid binding	-
BCIN_09g02220	BC1G_07166	25	19	6	73	117	149	0.88	0.58	0.21	2.64	3.36	4.54	0.556667	3.51333	2.65795	3.07e-09	4.25e-08	buaG	cytochrome P450 family protein [Rutstroemia sp. NJR-2017a BVV2]	-	-	-	-	-	GO:0004497//monooxygenase activity;GO:0005506//iron ion binding;GO:0016705//oxidoreductase activity, acting on paired donors, with incorporation or reduction of molecular oxygen;GO:0016712//oxidoreductase activity, acting on paired donors, with incorporation or reduction of molecular oxygen, reduced flavin or flavoprotein as one donor, and incorporation of one atom of oxygen;GO:0020037//heme bind…	GO:0055114//oxidation-reduction process
BCIN_01g03780	0	707	943	770	1594	2347	1761	10.23	11.71	11.28	23.62	27.63	21.98	11.0733	24.41	1.14038	3.16e-09	4.37e-08	SKT5	Bcskt5 [Botrytis cinerea B05.10]	-	-	-	-	-	GO:0005515//protein binding	-
BCIN_04g06840	BC1G_12260	98	109	99	28	34	44	3.02	2.89	3.09	0.88	0.85	1.17	3	0.966667	-1.63387	3.26e-09	4.51e-08	--	arylsulfotransferase protein [Rutstroemia sp. NJR-2017a BBW]	-	-	-	-	-	-	-
BCIN_07g06710	BC1G_11256	233	332	194	490	1004	965	5.75	7.03	4.84	12.38	20.15	20.53	5.87333	17.6867	1.59041	3.29e-09	4.54e-08	FUC95A	Alpha-L-fucosidase protein [Rutstroemia sp. NJR-2017a WRK4]	-	-	-	-	-	GO:0003824//catalytic activity;GO:0004560//alpha-L-fucosidase activity	-
BCIN_09g00590	BC1G_09139	1227	1081	1243	380	715	658	40.4	30.54	41.41	12.81	19.15	18.68	37.45	16.88	-1.14965	3.32e-09	4.58e-08	glnA2	glutamine synthetase [Sclerotinia borealis F-4128]	Metabolism;Metabolism;Metabolism;Metabolism;Metabolism;Metabolism	Global and overview maps;Global and overview maps;Carbohydrate metabolism;Amino acid metabolism;Energy metabolism;Amino acid metabolism	ko01100//Metabolic pathways;ko01230//Biosynthesis of amino acids;ko00630//Glyoxylate and dicarboxylate metabolism;ko00250//Alanine, aspartate and glutamate metabolism;ko00910//Nitrogen metabolism;ko00220//Arginine biosynthesis	K01915;K01915;K01915;K01915;K01915;K01915	-	GO:0003824//catalytic activity;GO:0004356//glutamate-ammonia ligase activity	GO:0006542//glutamine biosynthetic process;GO:0006807//nitrogen compound metabolic process
BCIN_01g02920	BC1G_11834	193	158	186	44	75	86	10.67	7.49	10.4	2.49	3.37	4.1	9.52	3.32	-1.51978	3.44e-09	4.74e-08	--	similar to dienelactone hydrolase family protein [Botrytis cinerea T4]	-	-	-	-	-	GO:0016787//hydrolase activity	-
BCIN_11g00390	BC1G_09645	1754	1684	1527	546	952	1008	85.38	70.33	75.2	27.2	37.69	42.3	76.97	35.73	-1.10716	3.47e-09	4.76e-08	yfcG	Bcgst3 [Botrytis cinerea B05.10]	Metabolism;Metabolism	Global and overview maps;Metabolism of other amino acids	ko01100//Metabolic pathways;ko00480//Glutathione metabolism	K00799;K00799	-	GO:0005515//protein binding	-
BCIN_13g03180	BC1G_04895	99	107	84	189	448	429	2.61	2.42	2.24	5.1	9.61	9.75	2.42333	8.15333	1.7504	3.71e-09	5.09e-08	--	heterokaryon incompatibility protein [Diplodia corticola]	-	-	-	-	-	-	-
BCIN_15g02330	BC1G_11996	268	418	424	125	217	158	5.72	7.65	9.15	2.73	3.77	2.91	7.50667	3.13667	-1.25894	3.75e-09	5.14e-08	--	28c1f0ce-8d76-4ce9-a61b-1da24279fda5 [Thermothielavioides terrestris]	-	-	-	-	-	-	-
BCIN_07g05800	BC1G_11609	4044	6414	5432	2419	3109	2052	64.43	87.68	87.56	39.45	40.29	28.19	79.89	35.9767	-1.15095	3.88e-09	5.31e-08	PRR1	Bcprr1 [Botrytis cinerea B05.10]	-	-	-	-	-	GO:0004672//protein kinase activity;GO:0005524//ATP binding	GO:0006468//protein phosphorylation
BCIN_06g05410	BC1G_02274	163	93	121	13	29	47	8.05	3.94	6.04	0.66	1.16	2	6.01	1.27333	-2.23875	3.92e-09	5.36e-08	--	flavin-binding monooxygenase protein [Rutstroemia sp. NJR-2017a WRK4]	-	-	-	-	-	-	-
BCIN_11g02670	BC1G_04783	122	189	100	19	53	51	7.19	9.55	5.96	1.15	2.54	2.59	7.56667	2.09333	-1.85386	3.94e-09	5.37e-08	Arp2	NAD(P)-binding protein [Aspergillus japonicus CBS 114.51]	Metabolism;Metabolism;Metabolism;Metabolism;Metabolism	Global and overview maps;Global and overview maps;Global and overview maps;Lipid metabolism;Metabolism of cofactors and vitamins	ko01100//Metabolic pathways;ko01110//Biosynthesis of secondary metabolites;ko01212//Fatty acid metabolism;ko00061//Fatty acid biosynthesis;ko00780//Biotin metabolism	K00059;K00059;K00059;K00059;K00059	-	GO:0016491//oxidoreductase activity	-
BCIN_08g06100	BC1G_11019	75	89	74	160	444	312	2.79	2.84	2.78	6.08	13.41	9.99	2.80333	9.82667	1.80956	3.94e-09	5.37e-08	OpS4	FAD binding domain protein [Sclerotinia borealis F-4128]	-	-	-	-	-	GO:0071949//FAD binding	-
BCIN_11g04790	BC1G_03292	132	79	112	16	29	40	5.77	2.96	4.95	0.72	1.03	1.51	4.56	1.08667	-2.06912	4.06e-09	5.53e-08	SPAC26F1.07	similar to aldehyde reductase [Botrytis cinerea T4]	Metabolism;Metabolism;Metabolism;Metabolism;Metabolism	Global and overview maps;Global and overview maps;Carbohydrate metabolism;Carbohydrate metabolism;Lipid metabolism	ko01100//Metabolic pathways;ko01110//Biosynthesis of secondary metabolites;ko00040//Pentose and glucuronate interconversions;ko00010//Glycolysis / Gluconeogenesis;ko00561//Glycerolipid metabolism	K00002;K00002;K00002;K00002;K00002	-	GO:0016491//oxidoreductase activity	GO:0055114//oxidation-reduction process
BCIN_14g02640	BC1G_10005	70	35	37	3	7	8	2.04	0.88	1.1	0.09	0.17	0.2	1.34	0.153333	-3.12749	4.07e-09	5.54e-08	SPAPB1E7.08c	sugar transporter [Pezoloma ericae]	-	-	-	-	GO:0016021//integral component of membrane	GO:0022857//transmembrane transporter activity	GO:0055085//transmembrane transport
MSTRG.8142	methyltransferase domain-containing protein [Rutstroemia sp. NJR-2017a WRK4]	10	17	9	45	92	90	0.42	0.61	0.38	1.92	3.13	3.24	0.47	2.76333	2.55568	4.14e-09	5.62e-08	--	methyltransferase domain-containing protein [Rutstroemia sp. NJR-2017a WRK4]	-	-	-	-	-	-	-
BCIN_03g05810	BC1G_00911	501	532	427	930	1425	1640	30.9	28.15	26.65	58.71	71.49	87.21	28.5667	72.47	1.34305	4.19e-09	5.69e-08	--	Pc12g08090 [Penicillium rubens Wisconsin 54-1255]	-	-	-	-	-	-	-
BCIN_06g00140	BC1G_00955	71	122	72	170	700	496	2.17	3.2	2.23	5.33	17.43	13.09	2.53333	11.95	2.2379	4.2e-09	5.69e-08	epaB	similar to 4-coumarate-CoA ligase [Botrytis cinerea T4]	Metabolism;Metabolism;Metabolism	Global and overview maps;Global and overview maps;Metabolism of cofactors and vitamins	ko01100//Metabolic pathways;ko01110//Biosynthesis of secondary metabolites;ko00130//Ubiquinone and other terpenoid-quinone biosynthesis	K01904;K01904;K01904	-	GO:0003824//catalytic activity	-
BCIN_08g00290	BC1G_16074	524	804	717	305	376	254	4.75	6.25	6.58	2.83	2.77	1.98	5.86	2.52667	-1.21367	4.23e-09	5.73e-08	mpas	Bcpks19 [Botrytis cinerea B05.10]	-	-	-	-	-	GO:0003824//catalytic activity;GO:0016740//transferase activity;GO:0016787//hydrolase activity;GO:0031177//phosphopantetheine binding	-
BCIN_03g01570	BC1G_02017	263	429	289	84	149	174	4	5.6	4.45	1.31	1.84	2.28	4.68333	1.81	-1.37155	4.35e-09	5.88e-08	nps10	NRPS-like enzyme protein [Rutstroemia sp. NJR-2017a WRK4]	-	-	-	-	-	GO:0003824//catalytic activity;GO:0031177//phosphopantetheine binding	-
BCIN_08g05570	BC1G_08936	333	231	287	38	104	124	5.85	3.48	5.1	0.68	1.49	1.88	4.81	1.35	-1.83308	4.4e-09	5.95e-08	SPCC777.02	BcnirA [Botrytis cinerea B05.10]	-	-	-	-	GO:0005634//nucleus	GO:0000981//DNA-binding transcription factor activity, RNA polymerase II-specific;GO:0003677//DNA binding;GO:0008270//zinc ion binding	GO:0006351//transcription, DNA-templated;GO:0006355//regulation of transcription, DNA-templated
BCIN_10g00530	BC1G_07353	416	1268	743	230	307	272	4.05	10.58	7.31	2.29	2.43	2.28	7.31333	2.33333	-1.64814	4.55e-09	6.15e-08	ZNFX1	similar to NF-X1 finger and helicase domain protein [Botrytis cinerea T4]	-	-	-	-	GO:0005634//nucleus	GO:0003700//DNA-binding transcription factor activity;GO:0008270//zinc ion binding;GO:0046872//metal ion binding	GO:0006355//regulation of transcription, DNA-templated
BCIN_02g07470	0	32	31	21	0	0	0	1.79	1.49	1.19	0	0	0	1.49	0.001	-10.5411	4.88e-09	6.58e-08	--	hypothetical protein BCIN_02g07470 [Botrytis cinerea B05.10]	-	-	-	-	-	-	-
BCIN_01g06760	BC1G_00311	605	423	469	150	244	251	16.81	10.1	13.24	4.3	5.51	5.99	13.3833	5.26667	-1.34548	5.11e-09	6.87e-08	--	MYND finger family protein [Rutstroemia sp. NJR-2017a WRK4]	-	-	-	-	-	-	-
BCIN_15g01710	BC1G_13659	33	32	26	161	129	117	0.52	0.43	0.41	2.58	1.64	1.58	0.453333	1.93333	2.09245	5.22e-09	7.01e-08	PCH_Pc12g07500	glycoside hydrolase family 71 protein [Botrytis cinerea T4]	-	-	-	-	-	GO:0016787//hydrolase activity	-
BCIN_16g02540	BC1G_10482	0	1	0	50	80	56	0	0.03	0	1.61	2.05	1.52	0.01	1.72667	7.43185	5.22e-09	7.01e-08	TRI4	Cytochrome P450 [Rasamsonia emersonii CBS 393.64]	-	-	-	-	-	GO:0005506//iron ion binding;GO:0016705//oxidoreductase activity, acting on paired donors, with incorporation or reduction of molecular oxygen;GO:0020037//heme binding	GO:0055114//oxidation-reduction process
BCIN_07g06700	BC1G_11255	47	64	49	107	366	279	1.62	1.9	1.72	3.79	10.3	8.32	1.74667	7.47	2.0965	5.23e-09	7.01e-08	BGL1B	beta-glucosidase 1B protein [Rutstroemia sp. NJR-2017a WRK4]	Metabolism;Metabolism;Metabolism;Metabolism	Global and overview maps;Global and overview maps;Carbohydrate metabolism;Metabolism of other amino acids	ko01100//Metabolic pathways;ko01110//Biosynthesis of secondary metabolites;ko00500//Starch and sucrose metabolism;ko00460//Cyanoamino acid metabolism	K01188;K01188;K01188;K01188	-	GO:0004553//hydrolase activity, hydrolyzing O-glycosyl compounds	GO:0005975//carbohydrate metabolic process
BCIN_04g05560	BC1G_03796	413	896	464	1289	2814	2065	16.6	30.9	18.87	53.04	92.01	71.56	22.1233	72.2033	1.7065	5.23e-09	7.01e-08	--	Sugar (and other) transporter family protein [Aspergillus niger]	-	-	-	-	-	-	-
BCIN_11g02030	BC1G_04075	2464	1113	1800	214	527	729	231.32	89.64	170.96	20.56	40.24	59	163.973	39.9333	-2.0378	5.44e-09	7.28e-08	--	Cardiolipin synthase protein [Rutstroemia sp. NJR-2017a BBW]	-	-	-	-	-	-	-
BCIN_01g02700	BC1G_11864	146	232	155	57	95	71	6.71	9.37	7.28	2.97	3.69	2.93	7.78667	3.19667	-1.28444	5.45e-09	7.28e-08	--	HRQ family 2 protein [Rutstroemia sp. NJR-2017a WRK4]	-	-	-	-	-	-	-
BCIN_16g02560	BC1G_10486	5714	10418	7259	3258	4699	3084	113.63	177.75	146.05	66.31	76.01	52.87	145.81	65.0633	-1.16417	5.46e-09	7.28e-08	gtaA	DUF1793-domain-containing protein [Chalara longipes BDJ]	-	-	-	-	-	GO:0003824//catalytic activity	-
BCIN_01g04240	BC1G_12228	2411	1395	1892	382	529	939	108.8	53.72	86.29	17.69	19.29	36.54	82.9367	24.5067	-1.75884	5.5e-09	7.33e-08	--	Outer spore wall protein RRT8 [Lachnellula suecica]	-	-	-	-	-	-	-
BCIN_16g02500	BC1G_10477	10	10	5	35	94	73	0.5	0.43	0.25	1.8	3.84	3.16	0.393333	2.93333	2.89872	5.57e-09	7.42e-08	--	membrane-associated, eicosanoid/glutathione metabolism (MAPEG) protein [Aspergillus terreus]	-	-	-	-	-	-	-
BCIN_16g01410	BC1G_15825	1088	1446	1166	364	765	714	34.66	39.52	37.58	11.87	19.82	19.61	37.2533	17.1	-1.12337	5.69e-09	7.57e-08	sdnE	similar to cytochrome P450 [Botrytis cinerea T4]	-	-	-	-	-	GO:0005506//iron ion binding;GO:0016705//oxidoreductase activity, acting on paired donors, with incorporation or reduction of molecular oxygen;GO:0020037//heme binding	GO:0055114//oxidation-reduction process
BCIN_10g05600	BC1G_10222	2630	3556	3296	1616	1923	1485	93.56	108.54	118.63	58.84	55.64	45.55	106.91	53.3433	-1.00302	5.71e-09	7.58e-08	--	hypothetical protein BCIN_10g05600 [Botrytis cinerea B05.10]	-	-	-	-	-	-	-
BCIN_06g04270	BC1G_14417	943	830	848	297	490	521	48.33	36.5	43.97	15.58	20.43	23.02	42.9333	19.6767	-1.12561	5.79e-09	7.69e-08	--	C6 transcription factor protein [Rutstroemia sp. NJR-2017a BBW]	-	-	-	-	-	-	-
BCIN_04g05110	BC1G_04270	51	82	44	150	227	290	2.06	2.84	1.8	6.19	7.45	10.08	2.23333	7.90667	1.82387	5.96e-09	7.9e-08	KAB1	similar to aflatoxin B1 aldehyde reductase [Botrytis cinerea T4]	-	-	-	-	-	GO:0016491//oxidoreductase activity	GO:0055114//oxidation-reduction process
BCIN_02g05250	BC1G_08116	40	50	30	331	160	168	2.24	2.4	1.7	18.95	7.28	8.1	2.11333	11.4433	2.43692	5.97e-09	7.91e-08	--	NAD(P)-binding protein [Alternaria alternata]	-	-	-	-	-	-	-
BCIN_10g00050	0	6	17	18	56	101	86	0.53	1.29	1.6	5.05	7.24	6.53	1.14	6.27333	2.4602	6.1e-09	8.07e-08	--	hypothetical protein BCIN_10g00050 [Botrytis cinerea B05.10]	-	-	-	-	-	-	-
BCIN_04g06880	BC1G_12255	6463	7973	7668	3038	1923	3245	132.67	140.56	159.56	63.93	32.19	57.28	144.263	51.1333	-1.49637	6.13e-09	8.1e-08	SPAC24H6.13	DUF221 domain-containing protein [Diplocarpon rosae]	-	-	-	-	GO:0016020//membrane	-	-
BCIN_10g02070	BC1G_14801	218	213	239	77	120	115	10.16	8.51	11.26	3.67	4.55	4.62	9.97667	4.28	-1.22095	6.44e-09	8.5e-08	orsB	amidohydrolase 2 protein [Rutstroemia sp. NJR-2017a WRK4]	-	-	-	-	-	GO:0016787//hydrolase activity;GO:0016831//carboxy-lyase activity	-
BCIN_09g00600	BC1G_09141	12387	12666	9302	3391	5781	6926	495.04	434.29	376.12	138.71	187.92	238.63	435.15	188.42	-1.20756	6.7e-09	8.84e-08	SDR2a	similar to short-chain dehydrogenase/reductase [Botrytis cinerea T4]	-	-	-	-	-	GO:0016491//oxidoreductase activity	-
BCIN_01g05310	BC1G_00497	18539	30706	23249	11610	11659	9056	810.55	1151.81	1028.4	519.55	414.62	341.35	996.92	425.173	-1.22943	6.77e-09	8.92e-08	--	cell wall beta-glucan synthesis protein [Rutstroemia sp. NJR-2017a WRK4]	-	-	-	-	-	-	-
BCIN_06g03570	BC1G_05683	204	167	172	37	87	81	6.06	4.26	5.17	1.12	2.1	2.07	5.16333	1.76333	-1.55	6.78e-09	8.92e-08	--	Zinc finger MYND-type protein [Rutstroemia sp. NJR-2017a BVV2]	-	-	-	-	-	-	-
BCIN_06g04930	BC1G_02349	209	118	115	10	37	50	12.97	6.28	7.22	0.64	1.87	2.67	8.82333	1.72667	-2.35333	6.78e-09	8.92e-08	--	methyltransferase domain-containing protein [Rutstroemia sp. NJR-2017a BVV2]	-	-	-	-	-	-	-
BCIN_02g05770	BC1G_08044	112	113	80	26	37	41	2.39	2.07	1.73	0.57	0.64	0.75	2.06333	0.653333	-1.65909	7.65e-09	1e-07	--	similar to ankyrin repeat containing protein [Botrytis cinerea T4]	-	-	-	-	-	GO:0005515//protein binding	-
BCIN_10g05830	0	2	5	4	32	43	68	0.06	0.13	0.12	1.01	1.07	1.8	0.103333	1.29333	3.64572	7.66e-09	1e-07	--	integral membrane protein [Rutstroemia sp. NJR-2017a BBW]	-	-	-	-	-	-	-
MSTRG.4889	predicted protein [Botrytis cinerea T4]	98	123	89	27	26	45	2.32	2.5	2.13	0.65	0.5	0.92	2.31667	0.69	-1.74738	7.91e-09	1.04e-07	--	predicted protein [Botrytis cinerea T4]	-	-	-	-	-	-	-
BCIN_09g00880	BC1G_15508	426	449	334	159	188	227	16.89	15.28	13.4	6.45	6.06	7.76	15.19	6.75667	-1.16874	8.03e-09	1.05e-07	--	DUF1275 domain protein [Rutstroemia sp. NJR-2017a BVV2]	-	-	-	-	-	-	-
BCIN_09g01160	BC1G_14696	547	775	623	321	330	267	5.61	6.81	6.44	3.35	2.73	2.34	6.28667	2.80667	-1.16344	8.32e-09	1.09e-07	--	orp1 like protein [Rutstroemia sp. NJR-2017a BVV2]	-	-	-	-	-	-	-
BCIN_09g02830	BC1G_07083	411	311	349	125	183	182	14.41	9.35	12.38	4.48	5.22	5.5	12.0467	5.06667	-1.24953	8.4e-09	1.1e-07	--	tat pathway signal sequence [Diplocarpon rosae]	-	-	-	-	-	-	-
BCIN_03g00910	BC1G_02112	469	583	405	129	250	277	22.47	23.97	19.64	6.33	9.74	11.44	22.0267	9.17	-1.26426	8.56e-09	1.12e-07	SPBC12C2.09c	hemolysin-III channel Izh2 protein [Rutstroemia sp. NJR-2017a WRK4]	-	-	-	-	GO:0016021//integral component of membrane	-	-
BCIN_08g03570	BC1G_06748	249	197	175	466	700	886	8.84	6	6.29	16.94	20.22	27.13	7.04333	21.43	1.6053	8.58e-09	1.12e-07	CYP503A1	similar to cytochrome P450 monooxygenase [Botrytis cinerea T4]	Metabolism;Metabolism	Global and overview maps;Metabolism of terpenoids and polyketides	ko01100//Metabolic pathways;ko00904//Diterpenoid biosynthesis	K21292;K21292	-	GO:0004497//monooxygenase activity;GO:0005506//iron ion binding;GO:0016705//oxidoreductase activity, acting on paired donors, with incorporation or reduction of molecular oxygen;GO:0020037//heme binding	GO:0055114//oxidation-reduction process
BCIN_05g01820	BC1G_13066	560	675	762	312	351	347	12.48	12.91	17.19	7.12	6.36	6.67	14.1933	6.71667	-1.0794	8.7e-09	1.13e-07	SPBC15C4.06c	RING finger domain-containing protein [Rutstroemia sp. NJR-2017a WRK4]	-	-	-	-	-	-	-
BCIN_02g04470	BC1G_08593	1057	1184	834	213	500	552	38.35	36.86	30.62	7.91	14.76	17.27	35.2767	13.3133	-1.40584	8.79e-09	1.14e-07	--	mannosyl transferase protein [Rutstroemia sp. NJR-2017a BBW]	-	-	-	-	-	-	-
BCIN_08g04610	BC1G_08804	872	801	741	324	442	493	36.72	28.94	31.57	13.97	15.14	17.9	32.41	15.67	-1.04843	9.32e-09	1.21e-07	cdmF	similar to short-chain dehydrogenase/reductase SDR [Botrytis cinerea T4]	-	-	-	-	-	GO:0016491//oxidoreductase activity	-
BCIN_11g05380	0	191	128	171	29	66	69	12.9	7.42	11.68	2	3.63	4.02	10.6667	3.21667	-1.72947	9.34e-09	1.21e-07	--	hypothetical protein BCIN_11g05380 [Botrytis cinerea B05.10]	-	-	-	-	-	-	-
BCIN_03g02120	BC1G_01938	448	759	565	233	378	260	7.19	10.45	9.17	3.83	4.93	3.6	8.93667	4.12	-1.11709	9.72e-09	1.26e-07	SERAC1	similar to tetratricopeptide repeat domain protein [Botrytis cinerea T4]	-	-	-	-	-	GO:0005515//protein binding;GO:0043531//ADP binding	-
MSTRG.1810	flavin-binding monooxygenase protein [Rutstroemia sp. NJR-2017a BBW]	7	4	4	33	58	56	0.61	0.32	0.36	2.91	4	3.84	0.43	3.58333	3.05889	9.84e-09	1.27e-07	--	flavin-binding monooxygenase protein [Rutstroemia sp. NJR-2017a BBW]	-	-	-	-	-	-	-
MSTRG.6112	predicted protein [Botrytis cinerea T4]	166	177	172	27	75	81	3.54	3.24	3.7	0.58	1.3	1.5	3.49333	1.12667	-1.63254	1e-08	1.29e-07	--	predicted protein [Botrytis cinerea T4]	-	-	-	-	-	-	-
BCIN_06g03990	BC1G_16015	192	341	295	897	830	784	4.33	6.6	6.74	20.72	15.24	15.26	5.89	17.0733	1.53541	1.03e-08	1.32e-07	mus-51	Bcku70 [Botrytis cinerea B05.10]	Genetic Information Processing	Replication and repair	ko03450//Non-homologous end-joining	K10884	GO:0005634//nucleus;GO:0043564//Ku70:Ku80 complex	GO:0003677//DNA binding;GO:0003678//DNA helicase activity;GO:0003684//damaged DNA binding;GO:0042162//telomeric DNA binding	GO:0000723//telomere maintenance;GO:0006303//double-strand break repair via nonhomologous end joining
BCIN_03g00950	0	90	104	89	182	373	322	1.44	1.43	1.44	2.99	4.87	4.45	1.43667	4.10333	1.51407	1.05e-08	1.35e-07	DDB_G0289697	similar to phosphoribosyl transferase domain protein [Botrytis cinerea T4]	-	-	-	-	GO:0005737//cytoplasm	GO:0004631//phosphomevalonate kinase activity;GO:0016491//oxidoreductase activity;GO:0050660//flavin adenine dinucleotide binding;GO:0071949//FAD binding	GO:0006695//cholesterol biosynthetic process;GO:0009116//nucleoside metabolic process;GO:0055114//oxidation-reduction process
BCIN_10g04370	BC1G_03704	265	336	360	1412	1105	844	6.66	7.24	9.15	36.3	22.58	18.28	7.68333	25.72	1.74309	1.07e-08	1.38e-07	ELOVL3	similar to fatty acid elongase (Gig30) [Botrytis cinerea T4]	-	-	-	-	GO:0016021//integral component of membrane	-	-
BCIN_10g04350	BC1G_03707	207	280	220	407	915	881	6.64	7.7	7.13	13.35	23.86	24.35	7.15667	20.52	1.51967	1.22e-08	1.57e-07	At5g17010	similar to MFS sugar transporter [Botrytis cinerea T4]	-	-	-	-	GO:0016020//membrane;GO:0016021//integral component of membrane	GO:0022857//transmembrane transporter activity	GO:0055085//transmembrane transport
BCIN_02g04300	BC1G_08575	79	111	71	214	264	314	7.64	9.21	6.94	21.17	20.76	26.17	7.93	22.7	1.5173	1.27e-08	1.63e-07	--	HET-domain-containing protein [Zopfia rhizophila CBS 207.26]	-	-	-	-	-	-	-
BCIN_15g03390	BC1G_02976	1595	2644	2583	7752	7966	5488	31.83	45.27	52.15	158.35	129.31	94.42	43.0833	127.36	1.56371	1.28e-08	1.64e-07	VEL1	Bcvel1 [Botrytis cinerea B05.10]	-	-	-	-	-	-	-
BCIN_07g01750	BC1G_15659	165	181	157	353	481	423	2.54	2.39	2.45	5.57	6.03	5.62	2.46	5.74	1.22239	1.3e-08	1.67e-07	RDR1	similar to rna-dependent rna polymerase [Botrytis cinerea T4]	-	-	-	-	-	GO:0003676//nucleic acid binding;GO:0003968//RNA-directed 5'-3' RNA polymerase activity	-
BCIN_08g01610	BC1G_07894	70	141	134	307	426	355	2.47	4.27	4.78	11.09	12.23	10.8	3.84	11.3733	1.56648	1.37e-08	1.75e-07	--	hypothetical protein BCIN_08g01610 [Botrytis cinerea B05.10]	-	-	-	-	-	-	-
BCIN_04g01080	BC1G_06963	1288	1220	1042	394	627	740	24.49	19.9	20.04	7.67	9.7	12.13	21.4767	9.83333	-1.12702	1.43e-08	1.82e-07	ARE2	MBOAT family protein [Rutstroemia sp. NJR-2017a WRK4]	Metabolism	Lipid metabolism	ko00100//Steroid biosynthesis	K00637	-	GO:0008374//O-acyltransferase activity	-
BCIN_01g09420	BC1G_08313	161	138	161	37	72	73	6.42	4.72	6.5	1.51	2.34	2.51	5.88	2.12	-1.47175	1.44e-08	1.83e-07	--	integral membrane protein [Rutstroemia sp. NJR-2017a BBW]	-	-	-	-	-	-	-
BCIN_03g03250	BC1G_00536	4153	4389	3407	1656	2040	2568	165.61	150.03	137.45	67.59	66.15	88.27	151.03	74.0033	-1.02917	1.45e-08	1.84e-07	--	ilp is an apoptosis inhibitor protein [Rutstroemia sp. NJR-2017a BBW]	-	-	-	-	-	-	-
BCIN_10g05490	BC1G_10199	165	198	184	402	551	425	4.13	4.25	4.66	10.3	11.22	9.17	4.34667	10.23	1.23482	1.48e-08	1.88e-07	KU80	Bcku80 [Botrytis cinerea B05.10]	Genetic Information Processing	Replication and repair	ko03450//Non-homologous end-joining	K10885	GO:0005634//nucleus;GO:0043564//Ku70:Ku80 complex	GO:0003677//DNA binding;GO:0003684//damaged DNA binding;GO:0016817//hydrolase activity, acting on acid anhydrides;GO:0042162//telomeric DNA binding	GO:0000723//telomere maintenance;GO:0006303//double-strand break repair via nonhomologous end joining;GO:0006310//DNA recombination
BCIN_11g01410	BC1G_03989	98	135	110	41	51	45	2.42	2.88	2.74	1.04	1.03	0.96	2.68	1.01	-1.40788	1.49e-08	1.89e-07	ygaY	similar to MFS multidrug transporter [Botrytis cinerea T4]	-	-	-	-	-	-	GO:0055085//transmembrane transport
BCIN_04g04070	BC1G_04134	1604	888	1702	190	378	644	118.26	55.91	126.92	13.86	21.66	40.69	100.363	25.4033	-1.98214	1.49e-08	1.89e-07	SPAC15E1.02c	Bcccg2 [Botrytis cinerea B05.10]	-	-	-	-	-	-	-
BCIN_10g06000	BC1G_15574	1047	1187	1053	367	678	699	40.77	39.66	41.5	14.61	21.48	23.45	40.6433	19.8467	-1.03412	1.52e-08	1.92e-07	--	Tymo-45kd-70kd multi-domain protein [Pyrenophora tritici-repentis]	-	-	-	-	-	-	-
BCIN_01g04430	BC1G_13892	0	2	1	28	66	46	0	0.05	0.03	0.92	1.72	1.27	0.0266667	1.30333	5.61102	1.57e-08	1.98e-07	MT1926	similar to MFS multidrug transporter [Botrytis cinerea T4]	-	-	-	-	GO:0016021//integral component of membrane	GO:0022857//transmembrane transporter activity	GO:0055085//transmembrane transport
BCIN_11g02900	BC1G_04810	541	499	413	184	280	276	32.7	26	25.21	11.52	13.76	14.44	27.97	13.24	-1.07898	1.62e-08	2.04e-07	DERP3	Trypsin [Lachnellula suecica]	-	-	-	-	-	GO:0004252//serine-type endopeptidase activity	GO:0006508//proteolysis
BCIN_01g08980	BC1G_08247	4232	7514	5834	2615	2631	1629	52.57	80.09	73.33	33.25	26.58	17.45	68.6633	25.76	-1.41441	1.67e-08	2.1e-07	--	pre-mRNA splicing factor CLF1 [Marssonina brunnea f. sp. 'multigermtubi' MB_m1]	-	-	-	-	-	GO:0005515//protein binding	-
BCIN_09g02440	BC1G_07138	1737	2269	1804	5094	5331	4296	29.8	33.4	31.31	89.45	74.39	63.54	31.5033	75.7933	1.26657	1.72e-08	2.16e-07	--	similar to transcription factor Zn, C2H2 [Botrytis cinerea T4]	-	-	-	-	-	GO:0003700//DNA-binding transcription factor activity	-
BCIN_12g03430	BC1G_08748	345	538	357	174	243	217	10.94	14.64	11.45	5.65	6.27	5.93	12.3433	5.95	-1.05277	1.72e-08	2.16e-07	--	similar to similar to lipase [Botrytis cinerea T4]	-	-	-	-	-	-	-
BCIN_05g05830	BC1G_01803	191	353	236	99	138	104	5.08	8.05	6.35	2.69	2.98	2.38	6.49333	2.68333	-1.27493	1.79e-08	2.25e-07	SED1	probable tripeptidyl-peptidase 1 precursor [Phialocephala subalpina]	-	-	-	-	-	GO:0004252//serine-type endopeptidase activity;GO:0008236//serine-type peptidase activity	GO:0006508//proteolysis
BCIN_14g00750	BC1G_11133	109	133	126	592	488	308	1.79	1.96	2.13	10.5	6.93	4.64	1.96	7.35667	1.9082	1.82e-08	2.29e-07	--	3-hydroxyisobutyrate dehydrogenase protein [Diplodia corticola]	-	-	-	-	-	-	-
BCIN_06g01300	BC1G_01108	99	205	166	368	584	459	2.46	4.37	4.18	9.37	11.81	9.84	3.67	10.34	1.49438	1.85e-08	2.31e-07	FAT1	similar to Fatty acid transporter and very long-chain fatty acyl-CoA synthetase [Botrytis cinerea T4]	-	-	-	-	GO:0005777//peroxisome;GO:0005783//endoplasmic reticulum;GO:0005811//lipid droplet;GO:0031235//intrinsic component of the cytoplasmic side of the plasma membrane	GO:0003824//catalytic activity;GO:0004467//long-chain fatty acid-CoA ligase activity;GO:0005324//long-chain fatty acid transporter activity;GO:0031957//very long-chain fatty acid-CoA ligase activity	GO:0000038//very long-chain fatty acid metabolic process;GO:0006515//protein quality control for misfolded or incompletely synthesized proteins;GO:0006633//fatty acid biosynthetic process;GO:0044539//long-chain fatty acid import
BCIN_13g05870	BC1G_16137	736	1123	1108	2465	3042	2285	20.69	27.08	31.51	70.92	69.55	55.37	26.4267	65.28	1.30465	1.92e-08	2.41e-07	pkfF	similar to GMC oxidoreductase [Botrytis cinerea T4]	Metabolism;Metabolism	Global and overview maps;Amino acid metabolism	ko01100//Metabolic pathways;ko00260//Glycine, serine and threonine metabolism	K00108;K00108	-	GO:0016614//oxidoreductase activity, acting on CH-OH group of donors;GO:0050660//flavin adenine dinucleotide binding	GO:0055114//oxidation-reduction process
BCIN_01g11200	BC1G_11901	113	171	147	50	72	64	2.77	3.67	3.74	1.38	1.44	1.35	3.39333	1.39	-1.28762	1.97e-08	2.47e-07	HOL1	similar to MFS transporter [Botrytis cinerea T4]	-	-	-	-	-	-	GO:0055085//transmembrane transport
BCIN_10g00950	BC1G_05145	83	94	82	180	276	293	1.87	1.82	1.87	4.15	5.06	5.69	1.85333	4.96667	1.42216	2.08e-08	2.59e-07	nodX	caib baif family enzyme protein [Rutstroemia sp. NJR-2017a BBW]	-	-	-	-	-	GO:0008410//CoA-transferase activity	-
BCIN_02g00530	BC1G_05553	11	22	11	64	75	88	0.38	0.65	0.39	2.29	2.13	2.65	0.473333	2.35667	2.31582	2.09e-08	2.6e-07	--	cytochrome P450, partial [Melanomma pulvis-pyrius CBS 109.77]	-	-	-	-	-	-	-
BCIN_01g09720	BC1G_15423	1390	3207	2301	916	854	532	26.24	51.94	43.95	17.7	13.11	8.66	40.71	13.1567	-1.62959	2.09e-08	2.6e-07	--	substrate-binding domain cholesterol oxidase protein [Rutstroemia sp. NJR-2017a WRK4]	-	-	-	-	-	GO:0016491//oxidoreductase activity;GO:0016899//oxidoreductase activity, acting on the CH-OH group of donors, oxygen as acceptor;GO:0050660//flavin adenine dinucleotide binding;GO:0071949//FAD binding	GO:0055114//oxidation-reduction process
BCIN_11g03640	BC1G_04619	20	53	46	119	171	194	1.19	2.7	2.77	7.24	8.27	9.94	2.22	8.48333	1.93407	2.12e-08	2.64e-07	--	similar to haloacid dehalogenase [Botrytis cinerea T4]	-	-	-	-	-	-	-
BCIN_01g05750	BC1G_00445	354	533	503	3539	1491	1526	14.59	18.85	20.98	149.3	49.98	54.22	18.14	84.5	2.21978	2.21e-08	2.75e-07	UGE5	UDP-glucose 4-epimerase protein [Rutstroemia sp. NJR-2017a BBW]	Metabolism;Metabolism;Metabolism	Global and overview maps;Carbohydrate metabolism;Carbohydrate metabolism	ko01100//Metabolic pathways;ko00520//Amino sugar and nucleotide sugar metabolism;ko00052//Galactose metabolism	K01784;K01784;K01784	-	GO:0003824//catalytic activity;GO:0003978//UDP-glucose 4-epimerase activity;GO:0050662//coenzyme binding	GO:0006012//galactose metabolic process
BCIN_07g02550	BC1G_02751	739	453	611	179	264	306	17.34	9.12	14.49	4.3	5.04	6.19	13.65	5.17667	-1.39881	2.23e-08	2.77e-07	SPAC4H3.03c	glycosyl hydrolase [Sclerotinia borealis F-4128]	-	-	-	-	-	GO:0003824//catalytic activity	-
BCIN_01g01260	BC1G_05856	71	139	114	35	37	36	4.45	7.48	7.23	2.25	1.89	1.95	6.38667	2.03	-1.65358	2.4e-08	2.97e-07	--	similar to DJ-1/PfpI family protein [Botrytis cinerea T4]	-	-	-	-	-	-	-
BCIN_13g05670	BC1G_06381	27	35	33	1	6	2	1.13	1.25	1.39	0.04	0.2	0.07	1.25667	0.103333	-3.60422	2.42e-08	2.99e-07	Cht	Carbon-nitrogen hydrolase [Penicillium expansum]	Metabolism;Metabolism;Metabolism;Metabolism	Global and overview maps;Amino acid metabolism;Metabolism of other amino acids;Energy metabolism	ko01100//Metabolic pathways;ko00380//Tryptophan metabolism;ko00460//Cyanoamino acid metabolism;ko00910//Nitrogen metabolism	K01501;K01501;K01501;K01501	-	-	GO:0006807//nitrogen compound metabolic process
BCIN_13g05130	BC1G_06461	137	180	139	38	86	69	2.63	2.97	2.7	0.75	1.34	1.14	2.76667	1.07667	-1.36158	2.6e-08	3.21e-07	MUP1	similar to amino acid transporter [Botrytis cinerea T4]	-	-	-	-	GO:0016020//membrane	GO:0022857//transmembrane transporter activity	GO:0055085//transmembrane transport
MSTRG.7226	-	29	20	24	129	109	97	3.17	1.8	2.36	13.26	8.41	8.41	2.44333	10.0267	2.03692	2.73e-08	3.38e-07	--	-	-	-	-	-	-	-	-
BCIN_02g03510	BC1G_08018	124	97	133	39	50	42	10.65	7.15	11.56	3.43	3.49	3.11	9.78667	3.34333	-1.54953	2.78e-08	3.43e-07	--	hypothetical protein BCIN_02g03510 [Botrytis cinerea B05.10]	-	-	-	-	-	-	-
BCIN_15g04830	BC1G_12757	12	15	5	40	83	91	0.34	0.36	0.14	1.17	1.92	2.23	0.28	1.77333	2.66297	2.97e-08	3.66e-07	AKT7	similar to benzoate 4-monooxygenase cytochrome P450 [Botrytis cinerea T4]	-	-	-	-	-	GO:0005506//iron ion binding;GO:0016705//oxidoreductase activity, acting on paired donors, with incorporation or reduction of molecular oxygen;GO:0020037//heme binding	GO:0055114//oxidation-reduction process
BCIN_16g04970	BC1G_10700	562	906	917	5257	3180	2049	9.54	13.2	15.76	91.38	43.92	30	12.8333	55.1	2.10216	3.04e-08	3.74e-07	--	Bgt-1768 [Blumeria graminis f. sp. tritici]	-	-	-	-	-	-	-
BCIN_01g05420	BC1G_00484	218	212	171	23	75	93	11.38	9.5	9.03	1.23	3.18	4.19	9.97	2.86667	-1.79822	3.2e-08	3.93e-07	--	hypothetical protein BofuT4_P045100.1 [Botrytis cinerea T4]	-	-	-	-	-	-	-
BCIN_13g05050	BC1G_06471	59	109	86	377	287	257	1.88	2.98	2.77	12.3	7.44	7.06	2.54333	8.93333	1.81248	3.42e-08	4.2e-07	--	hypothetical protein BCIN_13g05050 [Botrytis cinerea B05.10]	-	-	-	-	-	-	-
BCIN_12g00390	BC1G_03556	426	129	212	33	44	89	16.86	4.38	8.49	1.34	1.42	3.04	9.91	1.93333	-2.35779	3.44e-08	4.22e-07	SPBC1198.01	similar to alcohol dehydrogenase [Botrytis cinerea T4]	-	-	-	-	-	GO:0008270//zinc ion binding;GO:0016491//oxidoreductase activity	GO:0055114//oxidation-reduction process
BCIN_13g01010	BC1G_04385	42	54	24	112	185	153	2.31	2.55	1.34	6.3	8.27	7.25	2.06667	7.27333	1.81531	3.5e-08	4.29e-07	Nor1	similar to aflatoxin biosynthesis ketoreductase nor-1 [Botrytis cinerea T4]	Metabolism;Metabolism;Metabolism	Global and overview maps;Global and overview maps;Biosynthesis of other secondary metabolites	ko01100//Metabolic pathways;ko01110//Biosynthesis of secondary metabolites;ko00254//Aflatoxin biosynthesis	K17644;K17644;K17644	-	GO:0016491//oxidoreductase activity	-
BCIN_05g01500	BC1G_12454	262	456	314	146	193	162	5.54	8.27	6.71	3.16	3.32	2.95	6.84	3.14333	-1.1217	3.51e-08	4.3e-07	--	Acetylserotonin methytransferase protein [Rutstroemia sp. NJR-2017a BVV2]	-	-	-	-	-	-	-
BCIN_15g00580	BC1G_15741	457	673	469	263	294	269	11.52	14.56	11.96	6.79	6.03	5.85	12.68	6.22333	-1.0268	3.52e-08	4.31e-07	--	Bclox15741 [Botrytis cinerea B05.10]	-	-	-	-	-	GO:0016702//oxidoreductase activity, acting on single donors with incorporation of molecular oxygen, incorporation of two atoms of oxygen;GO:0046872//metal ion binding	GO:0055114//oxidation-reduction process
BCIN_06g07320	BC1G_14224	9	8	13	43	71	68	0.48	0.36	0.69	2.35	3.11	3.13	0.51	2.86333	2.48913	3.62e-08	4.43e-07	--	EthD domain-domain-containing protein [Clohesyomyces aquaticus]	-	-	-	-	-	-	-
BCIN_10g04970	BC1G_03623	3528	6315	3642	9499	12381	14490	197.88	303.89	206.67	545.33	564.84	700.67	236.147	603.613	1.35394	3.69e-08	4.5e-07	--	Integral membrane protein [Rutstroemia sp. NJR-2017a BBW]	-	-	-	-	GO:0016020//membrane	-	-
BCIN_10g01990	BC1G_14810	219	201	149	447	543	719	9.22	7.26	6.34	19.26	18.59	26.09	7.60667	21.3133	1.48642	3.87e-08	4.72e-07	cmt1	Sterigmatocystin 8-O-methyltransferase protein [Rutstroemia sp. NJR-2017a WRK4]	-	-	-	-	-	GO:0008168//methyltransferase activity;GO:0008171//O-methyltransferase activity	-
BCIN_08g06990	BC1G_11413	70	92	82	377	325	205	0.71	0.8	0.84	3.93	2.69	1.8	0.783333	2.80667	1.84116	3.97e-08	4.83e-07	--	similar to transcription factor Cys6 [Botrytis cinerea T4]	-	-	-	-	GO:0005634//nucleus	GO:0000981//DNA-binding transcription factor activity, RNA polymerase II-specific;GO:0008270//zinc ion binding	GO:0006355//regulation of transcription, DNA-templated
BCIN_02g02830	BC1G_02435	22	14	8	72	74	106	1.76	0.96	0.65	5.89	4.81	7.3	1.12333	6	2.41718	4.03e-08	4.89e-07	--	PLAC8 family protein [Rutstroemia sp. NJR-2017a WRK4]	-	-	-	-	-	-	-
BCIN_05g06910	BC1G_13233	805	1011	944	1634	2363	1976	13.15	14.17	15.6	27.31	31.39	27.82	14.3067	28.84	1.01138	4.05e-08	4.91e-07	GT2	glycosyltransferase family 2 protein [Botrytis cinerea T4]	-	-	-	-	-	-	-
BCIN_14g02740	BC1G_10018	290	541	412	1164	1319	991	7.4	11.84	10.63	30.38	27.36	21.79	9.95667	26.51	1.4128	4.4e-08	5.32e-07	--	F-box domain-containing protein [Rutstroemia sp. NJR-2017a BBW]	-	-	-	-	-	GO:0005515//protein binding	-
BCIN_07g00060	BC1G_05337	50	48	34	150	163	142	1.08	0.89	0.74	3.32	2.87	2.65	0.903333	2.94667	1.70575	4.46e-08	5.38e-07	ustP	similar to peptidase S41 family protein [Botrytis cinerea T4]	-	-	-	-	-	GO:0008236//serine-type peptidase activity	GO:0006508//proteolysis
BCIN_02g06840	0	489	541	409	811	1532	1352	14.16	13.44	11.98	24.04	36.09	33.76	13.1933	31.2967	1.2462	4.55e-08	5.48e-07	OXCT1	succinyl-CoA:3-ketoacid-coenzyme A transferase subunit A [Sclerotinia borealis F-4128]	Metabolism;Metabolism;Metabolism;Metabolism	Global and overview maps;Amino acid metabolism;Carbohydrate metabolism;Lipid metabolism	ko01100//Metabolic pathways;ko00280//Valine, leucine and isoleucine degradation;ko00650//Butanoate metabolism;ko00072//Synthesis and degradation of ketone bodies	K01027;K01027;K01027;K01027	-	GO:0008410//CoA-transferase activity	GO:0046952//ketone body catabolic process
BCIN_16g02720	BC1G_09171	54	54	46	13	14	12	2.46	2.11	2.1	0.61	0.52	0.47	2.22333	0.533333	-2.05961	4.67e-08	5.62e-07	--	collagen Mcl1 protein [Rutstroemia sp. NJR-2017a BVV2]	-	-	-	-	-	-	-
BCIN_08g06710	BC1G_11453	1299	1453	1082	2989	2997	3641	60.56	58.12	51.04	142.63	113.65	146.34	56.5733	134.207	1.24626	4.71e-08	5.67e-07	--	hypothetical protein BCIN_08g06710 [Botrytis cinerea B05.10]	-	-	-	-	-	-	-
BCIN_11g06210	BC1G_12893	326	292	224	78	77	150	18.98	14.61	13.21	4.64	3.64	7.54	15.6	5.27333	-1.56476	4.98e-08	5.98e-07	--	hypothetical protein BCIN_11g06210 [Botrytis cinerea B05.10]	-	-	-	-	-	-	-
BCIN_06g00020	0	711	728	593	1117	2414	2317	98.85	86.83	83.41	158.95	272.97	277.71	89.6967	236.543	1.39898	5.07e-08	6.09e-07	--	tyrosinase central domain containing protein [Diplodia corticola]	-	-	-	-	-	-	-
BCIN_01g06970	BC1G_00280	185	234	165	41	114	86	5.87	6.37	5.29	1.33	2.94	2.35	5.84333	2.20667	-1.40492	5.35e-08	6.41e-07	ACHE	Bclip1 [Botrytis cinerea B05.10]	Metabolism	Lipid metabolism	ko00564//Glycerophospholipid metabolism	K01049	-	-	-
BCIN_02g00830	BC1G_05593	571	693	653	1078	1838	1447	13.45	14	15.56	25.98	35.21	29.38	14.3367	30.19	1.07436	5.36e-08	6.42e-07	At1g12200	similar to flavin-containing monooxygenase [Botrytis cinerea T4]	-	-	-	-	-	GO:0004499//N,N-dimethylaniline monooxygenase activity;GO:0050660//flavin adenine dinucleotide binding;GO:0050661//NADP binding	GO:0055114//oxidation-reduction process
BCIN_16g05000	BC1G_10694	161	176	147	280	580	517	4.61	4.32	4.26	8.2	13.5	12.75	4.39667	11.4833	1.38506	5.39e-08	6.44e-07	--	HET-domain-containing protein [Phialocephala scopiformis]	-	-	-	-	-	GO:0004672//protein kinase activity;GO:0005524//ATP binding	GO:0006468//protein phosphorylation
BCIN_04g03740	BC1G_15384	31	68	43	5	9	13	2.25	4.23	3.16	0.37	0.53	0.81	3.21333	0.57	-2.49504	5.74e-08	6.85e-07	--	hypothetical protein BCIN_04g03740 [Botrytis cinerea B05.10]	-	-	-	-	-	-	-
BCIN_07g00710	BC1G_05429	10989	16147	12649	6719	5079	5977	290.9	366.73	338.78	182.05	109.36	136.41	332.137	142.607	-1.21974	5.87e-08	6.99e-07	--	WSC domain-containing protein [Rutstroemia sp. NJR-2017a WRK4]	-	-	-	-	-	-	-
BCIN_11g01980	BC1G_04068	1364	1837	1362	3108	3662	3382	8.66	10	8.75	20.19	18.91	18.51	9.13667	19.2033	1.07162	5.9e-08	7.02e-07	--	p-loop containing nucleoside triphosphate hydrolase protein [Rutstroemia sp. NJR-2017a BBW]	-	-	-	-	-	-	-
BCIN_16g02460	BC1G_10472	39	44	41	127	171	117	0.7	0.68	0.75	2.34	2.51	1.81	0.71	2.22	1.64467	6.08e-08	7.23e-07	--	Peptidase aspartic catalytic protein [Rutstroemia sp. NJR-2017a BVV2]	-	-	-	-	-	-	-
BCIN_06g00430	BC1G_01001	671	1036	879	2463	2567	1908	8.24	10.91	10.92	30.96	25.64	20.2	10.0233	25.6	1.35278	6.14e-08	7.3e-07	YBT1	similar to ABC transporter [Botrytis cinerea T4]	-	-	-	-	GO:0016021//integral component of membrane	GO:0005524//ATP binding;GO:0016887//ATPase activity;GO:0042626//ATPase activity, coupled to transmembrane movement of substances	GO:0055085//transmembrane transport
BCIN_15g03170	BC1G_02945	92	125	72	20	34	43	3.63	4.23	2.87	0.81	1.09	1.46	3.57667	1.12	-1.67512	6.28e-08	7.45e-07	cmt1	similar to O-methyltransferase [Botrytis cinerea T4]	-	-	-	-	-	GO:0008168//methyltransferase activity;GO:0008171//O-methyltransferase activity	-
BCIN_01g01370	BC1G_05871	1	1	1	30	43	42	0.04	0.03	0.04	1.08	1.23	1.27	0.0366667	1.19333	5.02438	6.76e-08	7.99e-07	aclA	similar to MFS multidrug transporter [Botrytis cinerea T4]	-	-	-	-	-	-	GO:0055085//transmembrane transport
BCIN_01g09930	BC1G_16098	287	436	333	628	1604	979	13.7	17.86	16.08	30.68	62.28	40.29	15.88	44.4167	1.48389	6.79e-08	8.03e-07	--	cation-transporting atpase 4 protein [Rutstroemia sp. NJR-2017a BVV2]	-	-	-	-	-	-	-
BCIN_10g03690	BC1G_11763	1378	2532	2298	934	962	612	46.08	72.65	77.75	31.97	26.17	17.64	65.4933	25.26	-1.37449	6.96e-08	8.22e-07	--	beta-glucosidase 1 precursor protein [Rutstroemia sp. NJR-2017a BVV2]	-	-	-	-	-	-	-
BCIN_06g02200	BC1G_01242	86	116	74	25	38	39	3.66	4.24	3.19	1.09	1.32	1.43	3.69667	1.28	-1.53008	7e-08	8.26e-07	--	hypothetical protein BCIN_06g02200 [Botrytis cinerea B05.10]	-	-	-	-	-	-	-
BCIN_01g02730	BC1G_11858	1173	1249	1178	2551	2889	2669	27.8	25.4	28.25	61.89	55.7	54.54	27.15	57.3767	1.07951	7.71e-08	9.09e-07	VEL2	Bcvel2 [Botrytis cinerea B05.10]	-	-	-	-	-	-	-
BCIN_13g05780	BC1G_06367	873	452	887	167	277	356	26.92	11.96	27.68	5.27	6.95	9.47	22.1867	7.23	-1.61763	7.74e-08	9.12e-07	--	Actin patch 1 protein [Rutstroemia sp. NJR-2017a WRK4]	-	-	-	-	-	-	-
BCIN_04g01570	BC1G_10597	241	450	323	616	1366	991	5.23	8.38	7.1	13.69	24.13	18.55	6.90333	18.79	1.4446	7.99e-08	9.39e-07	--	RING finger domain-containing protein [Rutstroemia sp. NJR-2017a WRK4]	-	-	-	-	-	-	-
BCIN_02g07090	BC1G_14010	272	239	262	119	126	126	9.79	7.38	9.55	4.39	3.69	3.91	8.90667	3.99667	-1.15609	8.62e-08	1.01e-06	iccE	related to NADH oxidase [Rhynchosporium commune]	-	-	-	-	-	GO:0003824//catalytic activity;GO:0010181//FMN binding;GO:0016491//oxidoreductase activity	GO:0055114//oxidation-reduction process
BCIN_02g01020	BC1G_05617	5718	8072	6261	13948	16233	14240	100.7	121.96	111.55	251.41	232.52	216.2	111.403	233.377	1.06687	8.73e-08	1.02e-06	URC4	conserved fungal protein [Sclerotinia borealis F-4128]	-	-	-	-	-	-	-
BCIN_12g01060	BC1G_03469	105	147	148	320	537	309	3.88	4.66	5.53	12.1	16.13	9.84	4.69	12.69	1.43603	8.78e-08	1.03e-06	BNA2	similar to indoleamine 2,3-dioxygenase [Botrytis cinerea T4]	Metabolism;Metabolism	Global and overview maps;Amino acid metabolism	ko01100//Metabolic pathways;ko00380//Tryptophan metabolism	K00463;K00463	-	GO:0020037//heme binding;GO:0046872//metal ion binding	GO:0019441//tryptophan catabolic process to kynurenine
BCIN_13g02640	BC1G_05961	497	681	453	1416	1370	1361	15.74	18.51	14.52	45.91	35.3	37.17	16.2567	39.46	1.27936	8.93e-08	1.04e-06	rhgA	rhamnogalacturonan hydrolase [Botrytis cinerea]	-	-	-	-	-	GO:0004650//polygalacturonase activity	GO:0005975//carbohydrate metabolic process
BCIN_08g01640	BC1G_07891	383	470	465	1041	1523	895	5.15	5.42	6.34	14.35	16.6	10.37	5.63667	13.7733	1.28896	8.94e-08	1.04e-06	SPCC70.05c	similar to serine/threonine-protein kinase MST20 [Botrytis cinerea T4]	-	-	-	-	-	GO:0004672//protein kinase activity;GO:0005524//ATP binding	GO:0006468//protein phosphorylation
BCIN_09g04540	BC1G_12124	48	88	57	157	271	181	1.26	1.98	1.51	4.21	5.77	4.09	1.58333	4.69	1.56662	9.19e-08	1.07e-06	--	hypothetical protein BCIN_09g04540 [Botrytis cinerea B05.10]	-	-	-	-	-	-	-
BCIN_14g00980	BC1G_11166	57	121	100	275	318	265	1.03	1.88	1.83	5.1	4.69	4.14	1.58	4.64333	1.55524	9.22e-08	1.08e-06	--	DUF3433 domain protein [Rutstroemia sp. NJR-2017a BVV2]	-	-	-	-	-	-	-
BCIN_14g03030	BC1G_10056	259	50	161	15	39	36	21.17	3.51	13.31	1.25	2.59	2.54	12.6633	2.12667	-2.57399	9.29e-08	1.08e-06	--	tubulin gamma chain protein [Rutstroemia sp. NJR-2017a BVV2]	-	-	-	-	-	-	-
BCIN_02g07930	BC1G_10275	1726	1785	1458	2906	4127	4250	89.36	79.28	76.37	153.99	173.78	189.69	81.67	172.487	1.07861	9.99e-08	1.16e-06	lxr4	similar to 3-oxoacyl-acyl-carrier-protein reductase [Botrytis cinerea T4]	-	-	-	-	-	GO:0016491//oxidoreductase activity	-
BCIN_02g04780	BC1G_08656	40	51	27	91	177	165	2.54	2.78	1.74	5.92	9.14	9.04	2.35333	8.03333	1.77129	1.02e-07	1.18e-06	--	Efflux pump FUS6 [Fusarium culmorum]	-	-	-	-	-	-	-
BCIN_15g00540	BC1G_15735	51	34	38	110	155	199	1.59	0.91	1.2	3.5	3.92	5.33	1.23333	4.25	1.7849	1.07e-07	1.24e-06	--	similar to AMP-binding enzyme [Botrytis cinerea T4]	-	-	-	-	-	-	-
BCIN_01g06850	BC1G_00298	801	1164	844	1475	3225	3071	36.73	45.8	39.16	69.24	120.3	121.42	40.5633	103.653	1.35352	1.12e-07	1.3e-06	notP'	similar to short chain dehydrogenase/oxidoreductase [Botrytis cinerea T4]	-	-	-	-	-	GO:0016491//oxidoreductase activity	-
BCIN_06g01230	BC1G_01101	138	185	167	307	542	394	2.86	3.29	3.5	6.5	9.12	7.03	3.21667	7.55	1.23091	1.16e-07	1.34e-06	--	Nibrin [Lachnellula occidentalis]	Genetic Information Processing	Replication and repair	ko03440//Homologous recombination	K10867	GO:0030870//Mre11 complex	GO:0005515//protein binding	GO:0006302//double-strand break repair;GO:0007095//mitotic G2 DNA damage checkpoint
BCIN_07g05010	BC1G_09354	20	28	19	84	97	82	0.85	1.02	0.82	3.67	3.36	3.01	0.896667	3.34667	1.90008	1.16e-07	1.34e-06	--	5aaafe8c-0fdb-4a45-acaf-4849433710d3 [Thermothielavioides terrestris]	-	-	-	-	-	-	-
BCIN_04g06560	BC1G_03942	2506	4531	3552	1629	2050	1237	34.1	52.9	48.91	22.69	22.69	14.51	45.3033	19.9633	-1.18226	1.18e-07	1.36e-06	gefY	similar to Ras guanine-nucleotide exchange protein [Botrytis cinerea T4]	-	-	-	-	-	GO:0005085//guanyl-nucleotide exchange factor activity;GO:0005515//protein binding	GO:0007264//small GTPase mediated signal transduction
BCIN_11g01560	BC1G_04005	200	126	156	35	56	80	8.12	4.39	6.41	1.45	1.85	2.8	6.30667	2.03333	-1.63303	1.22e-07	1.4e-06	--	similar to Auxin Efflux Carrier superfamily [Botrytis cinerea T4]	-	-	-	-	GO:0016021//integral component of membrane	-	GO:0055085//transmembrane transport
BCIN_06g04150	BC1G_14431	125	311	146	436	750	754	6.03	12.87	7.12	21.52	29.42	31.34	8.67333	27.4267	1.66092	1.22e-07	1.4e-06	linB	glucose 1-dehydrogenase [Sclerotinia borealis F-4128]	-	-	-	-	-	GO:0016491//oxidoreductase activity	-
BCIN_14g01740	BC1G_08983	2158	2682	2383	4777	5479	5219	100.83	107.51	112.65	228.45	208.22	210.23	106.997	215.633	1.01101	1.25e-07	1.43e-06	spe-3	similar to spermidine synthase [Botrytis cinerea T4]	Metabolism;Metabolism;Metabolism;Metabolism	Global and overview maps;Amino acid metabolism;Amino acid metabolism;Metabolism of other amino acids	ko01100//Metabolic pathways;ko00270//Cysteine and methionine metabolism;ko00330//Arginine and proline metabolism;ko00480//Glutathione metabolism	K00797;K00797;K00797;K00797	-	GO:0003824//catalytic activity	GO:0006595//polyamine metabolic process
BCIN_03g01810	0	13	34	12	83	105	86	0.88	1.98	0.82	5.77	5.8	5.03	1.22667	5.53333	2.17341	1.28e-07	1.47e-06	--	hypothetical protein BCIN_03g01810 [Botrytis cinerea B05.10]	-	-	-	-	-	-	-
BCIN_05g05590	BC1G_01833	768	1252	842	328	663	520	32.9	46.02	36.5	14.38	23.1	19.21	38.4733	18.8967	-1.02573	1.31e-07	1.5e-06	DHRS3	similar to short-chain dehydrogenase/reductase family protein [Botrytis cinerea T4]	-	-	-	-	-	-	-
BCIN_01g09910	BC1G_16101	10128	8743	8926	3656	1574	3538	215.92	159.86	192.39	79.52	27.19	64.91	189.39	57.2067	-1.7271	1.33e-07	1.52e-06	MFS1	Bcmfs1 [Botrytis cinerea B05.10]	-	-	-	-	-	-	GO:0055085//transmembrane transport
BCIN_05g02410	BC1G_01630	1758	2329	1749	3402	5170	3978	48.21	54.8	48.53	95.49	115.32	94.05	50.5133	101.62	1.00845	1.34e-07	1.53e-06	CHDH	similar to glucose-methanol-choline oxidoreductase:GMC oxidoreductase [Botrytis cinerea T4]	Metabolism;Metabolism	Global and overview maps;Amino acid metabolism	ko01100//Metabolic pathways;ko00260//Glycine, serine and threonine metabolism	K00108;K00108	-	GO:0016614//oxidoreductase activity, acting on CH-OH group of donors;GO:0050660//flavin adenine dinucleotide binding	GO:0055114//oxidation-reduction process
BCIN_07g00980	BC1G_05471	8	14	6	44	71	51	0.24	0.37	0.19	1.38	1.77	1.35	0.266667	1.5	2.49185	1.35e-07	1.55e-06	calB	similar to MFS toxin efflux pump (AflT) [Botrytis cinerea T4]	-	-	-	-	-	-	GO:0055085//transmembrane transport
BCIN_03g07760	BC1G_14987	62	68	60	22	16	18	2.31	2.18	2.27	0.84	0.49	0.58	2.25333	0.636667	-1.82345	1.37e-07	1.56e-06	SPBPB2B2.16c	similar to MFS mdr transporter, partial sequence [Botrytis cinerea T4]	-	-	-	-	-	-	GO:0055085//transmembrane transport
BCIN_01g03560	BC1G_10544	2	6	9	24	81	58	0.14	0.35	0.62	1.68	4.5	3.41	0.37	3.19667	3.11097	1.38e-07	1.57e-06	adaA	metal binding domain of Ada-domain-containing protein [Aspergillus leporis]	-	-	-	-	-	GO:0003677//DNA binding;GO:0003700//DNA-binding transcription factor activity;GO:0008168//methyltransferase activity;GO:0008270//zinc ion binding;GO:0043565//sequence-specific DNA binding	GO:0006281//DNA repair;GO:0006355//regulation of transcription, DNA-templated
BCIN_10g03700	BC1G_11762	499	781	706	338	316	296	13.23	17.77	18.94	9.17	6.82	6.77	16.6467	7.58667	-1.1337	1.38e-07	1.57e-06	--	integral membrane protein [Rutstroemia sp. NJR-2017a BBW]	-	-	-	-	-	-	-
BCIN_15g02550	BC1G_14178	59	46	61	140	184	215	1.92	1.28	2.01	4.66	4.87	6.03	1.73667	5.18667	1.57849	1.41e-07	1.6e-06	hsp16	HSP20-like chaperone protein [Rutstroemia sp. NJR-2017a BVV2]	Genetic Information Processing	Folding, sorting and degradation	ko04141//Protein processing in endoplasmic reticulum	K13993	-	-	-
BCIN_01g08390	BC1G_00075	611	678	566	183	342	405	21.18	20.16	19.85	6.49	9.64	12.1	20.3967	9.41	-1.11607	1.52e-07	1.73e-06	mpaDE	similar to cytochrome P450 [Botrytis cinerea T4]	-	-	-	-	-	GO:0005506//iron ion binding;GO:0016705//oxidoreductase activity, acting on paired donors, with incorporation or reduction of molecular oxygen;GO:0020037//heme binding	GO:0055114//oxidation-reduction process
BCIN_05g04690	BC1G_13033	100	69	77	18	29	34	4.83	2.86	3.77	0.89	1.14	1.42	3.82	1.15	-1.73194	1.55e-07	1.76e-06	--	hypothetical protein BCIN_05g04690 [Botrytis cinerea B05.10]	-	-	-	-	-	-	-
BCIN_16g04020	BC1G_13494	441	299	231	87	111	165	17.77	10.34	9.42	3.59	3.64	5.73	12.51	4.32	-1.53398	1.57e-07	1.78e-06	--	secreted protein [Diplodia corticola]	-	-	-	-	-	-	-
BCIN_11g01160	BC1G_03961	76	61	59	16	12	25	4.91	3.38	3.85	1.06	0.63	1.39	4.04667	1.02667	-1.97877	1.58e-07	1.79e-06	--	hypothetical protein BCIN_11g01160 [Botrytis cinerea B05.10]	-	-	-	-	-	-	-
BCIN_09g03490	BC1G_09991	173	389	283	830	1020	687	2.59	5	4.29	12.73	12.43	8.87	3.96	11.3433	1.51827	1.62e-07	1.83e-06	ACLA_073210	glycoside hydrolase family 16 protein [Botrytis cinerea T4]	-	-	-	-	-	GO:0004553//hydrolase activity, hydrolyzing O-glycosyl compounds	GO:0005975//carbohydrate metabolic process
BCIN_06g02670	BC1G_01307	14	12	8	37	83	74	0.51	0.37	0.29	1.37	2.44	2.3	0.39	2.03667	2.38466	1.65e-07	1.86e-06	lepH	similar to cytochrome P450 alkane hydroxylase [Botrytis cinerea T4]	-	-	-	-	-	GO:0005506//iron ion binding;GO:0016705//oxidoreductase activity, acting on paired donors, with incorporation or reduction of molecular oxygen;GO:0016712//oxidoreductase activity, acting on paired donors, with incorporation or reduction of molecular oxygen, reduced flavin or flavoprotein as one donor, and incorporation of one atom of oxygen;GO:0020037//heme binding	GO:0055114//oxidation-reduction process
BCIN_05g02430	BC1G_01628	1765	1607	1416	2820	4314	4515	52.47	40.99	42.59	85.81	104.32	115.72	45.35	101.95	1.16869	1.67e-07	1.88e-06	dotB	Bcprd8 [Botrytis cinerea B05.10]	-	-	-	-	-	GO:0004601//peroxidase activity	-
BCIN_01g09570	BC1G_08336	1297	2046	1858	911	930	813	22.53	30.48	32.64	16.19	13.14	12.17	28.55	13.8333	-1.04534	1.72e-07	1.94e-06	Os06g0677700	yt521-b-like splicing protein [Rutstroemia sp. NJR-2017a WRK4]	-	-	-	-	-	GO:0003676//nucleic acid binding;GO:0003723//RNA binding	-
BCIN_04g04110	BC1G_04138	47	57	69	155	208	161	1.3	1.35	1.93	4.39	4.68	3.84	1.52667	4.30333	1.49507	1.73e-07	1.95e-06	--	hypothetical protein BCIN_04g04110 [Botrytis cinerea B05.10]	-	-	-	-	-	-	-
BCIN_06g03740	BC1G_05658	53	49	41	9	17	11	3.08	2.45	2.41	0.54	0.8	0.55	2.64667	0.63	-2.07075	1.76e-07	1.98e-06	--	hypothetical protein BCIN_06g03740 [Botrytis cinerea B05.10]	-	-	-	-	-	-	-
MSTRG.12719	hypothetical protein BofuT4_uP075470.1 [Botrytis cinerea T4]	169	195	165	294	570	560	3.7	3.67	3.66	6.59	10.16	10.58	3.67667	9.11	1.30905	1.77e-07	1.98e-06	--	hypothetical protein BofuT4_uP075470.1 [Botrytis cinerea T4]	-	-	-	-	-	-	-
BCIN_09g00200	BC1G_09079	15381	13392	11502	6596	5548	7047	388.39	290.13	293.85	170.48	113.95	153.41	324.123	145.947	-1.1511	1.85e-07	2.07e-06	eglC	glycoside hydrolase family 17 protein isoform 3 [Botrytis fabae]	Metabolism;Metabolism	Global and overview maps;Carbohydrate metabolism	ko01100//Metabolic pathways;ko00500//Starch and sucrose metabolism	K01199;K01199	-	GO:0004553//hydrolase activity, hydrolyzing O-glycosyl compounds	GO:0005975//carbohydrate metabolic process
BCIN_16g00530	BC1G_14639	619	680	515	1052	1554	1643	14.99	14.13	12.62	26.08	30.62	34.31	13.9133	30.3367	1.12459	1.85e-07	2.08e-06	atB	major facilitator superfamily transporter protein [Rutstroemia sp. NJR-2017a WRK4]	-	-	-	-	GO:0016021//integral component of membrane	GO:0022857//transmembrane transporter activity	GO:0055085//transmembrane transport
BCIN_12g06460	BC1G_13839	4532	3347	3867	1462	2088	2475	227.39	144.08	196.3	75.08	85.21	107.06	189.257	89.1167	-1.08658	1.86e-07	2.09e-06	tropI	dienelactone hydrolase [Sclerotinia borealis F-4128]	-	-	-	-	-	GO:0016787//hydrolase activity	-
BCIN_05g01460	BC1G_12450	965	2003	1002	338	725	658	35.6	63.65	37.46	12.65	21.6	20.85	45.57	18.3667	-1.31099	1.91e-07	2.14e-06	--	hypothetical protein BCIN_05g01460 [Botrytis cinerea B05.10]	-	-	-	-	-	-	-
BCIN_12g05110	BC1G_07426	21	4	8	44	104	114	1.32	0.22	0.51	2.84	5.33	6.19	0.683333	4.78667	2.80836	1.96e-07	2.18e-06	--	c6 zinc finger domain containing protein [Rutstroemia sp. NJR-2017a WRK4]	-	-	-	-	-	-	-
BCIN_06g07010	BC1G_06274	1	0	0	39	39	37	0.07	0	0	2.8	2.23	2.24	0.0233333	2.42333	6.69846	1.98e-07	2.21e-06	--	carbohydrate esterase family 5 protein [Aspergillus ellipticus CBS 707.79]	-	-	-	-	-	GO:0016787//hydrolase activity	-
MSTRG.7308	hypothetical protein BofuT4_P067270.1 [Botrytis cinerea T4]	112	160	146	47	86	53	1.67	2.04	2.2	0.72	1.04	0.68	1.97	0.813333	-1.27628	1.98e-07	2.21e-06	--	hypothetical protein BofuT4_P067270.1 [Botrytis cinerea T4]	-	-	-	-	-	-	-
BCIN_08g05100	BC1G_08871	436	537	521	894	1553	1060	11.44	12.09	13.83	24.01	33.14	23.98	12.4533	27.0433	1.11874	2.02e-07	2.25e-06	mccA	similar to 3-methylcrotonyl-CoA carboxylase subunit alpha [Botrytis cinerea T4]	Metabolism;Metabolism	Global and overview maps;Amino acid metabolism	ko01100//Metabolic pathways;ko00280//Valine, leucine and isoleucine degradation	K01968;K01968	-	GO:0005524//ATP binding;GO:0046872//metal ion binding	-
BCIN_02g04790	BC1G_08657	11	12	12	42	69	67	0.48	0.45	0.53	1.89	2.41	2.54	0.486667	2.28	2.22803	2.05e-07	2.28e-06	--	hypothetical protein BCIN_02g04790 [Botrytis cinerea B05.10]	-	-	-	-	-	-	-
BCIN_10g02650	BC1G_04691	153	313	171	413	816	658	5.3	9.3	5.99	14.63	22.98	19.64	6.86333	19.0833	1.47533	2.06e-07	2.29e-06	BGL1B	glycosyl hydrolase family 1 protein [Rutstroemia sp. NJR-2017a WRK4]	Metabolism;Metabolism;Metabolism;Metabolism	Global and overview maps;Global and overview maps;Carbohydrate metabolism;Metabolism of other amino acids	ko01100//Metabolic pathways;ko01110//Biosynthesis of secondary metabolites;ko00500//Starch and sucrose metabolism;ko00460//Cyanoamino acid metabolism	K01188;K01188;K01188;K01188	-	GO:0004553//hydrolase activity, hydrolyzing O-glycosyl compounds	GO:0005975//carbohydrate metabolic process
BCIN_04g00240	BC1G_13185	333	437	345	747	946	788	9.62	10.83	10.08	22.08	22.22	19.62	10.1767	21.3067	1.06604	2.16e-07	2.4e-06	ssb1	Bcrfa1 [Botrytis cinerea B05.10]	Genetic Information Processing;Genetic Information Processing;Genetic Information Processing;Genetic Information Processing	Replication and repair;Replication and repair;Replication and repair;Replication and repair	ko03420//Nucleotide excision repair;ko03030//DNA replication;ko03430//Mismatch repair;ko03440//Homologous recombination	K07466;K07466;K07466;K07466	GO:0000784//nuclear chromosome, telomeric region;GO:0000790//nuclear chromatin;GO:0005634//nucleus;GO:0005662//DNA replication factor A complex;GO:0035861//site of double-strand break;GO:0090734//site of DNA damage	GO:0003676//nucleic acid binding;GO:0003677//DNA binding;GO:0003697//single-stranded DNA binding	GO:0000723//telomere maintenance;GO:0006260//DNA replication;GO:0006268//DNA unwinding involved in DNA replication;GO:0006279//premeiotic DNA replication;GO:0006281//DNA repair;GO:0006310//DNA recombination;GO:0032212//positive regulation of telomere maintenance via telomerase;GO:0106112//negative regulation of mitotic cohesin ssDNA (lagging strand) loading;GO:1902969//mitotic DNA replication
BCIN_11g04250	BC1G_03362	194	306	269	500	860	586	6.05	8.18	8.48	15.95	21.8	15.75	7.57	17.8333	1.23621	2.18e-07	2.41e-06	Dbt	similar to lipoamide acyltransferase component of branched-chain alpha-keto acid dehydrogenase complex [Botrytis cinerea T4]	Metabolism;Metabolism;Metabolism;Metabolism	Global and overview maps;Global and overview maps;Amino acid metabolism;Carbohydrate metabolism	ko01100//Metabolic pathways;ko01110//Biosynthesis of secondary metabolites;ko00280//Valine, leucine and isoleucine degradation;ko00640//Propanoate metabolism	K09699;K09699;K09699;K09699	-	GO:0016746//transferase activity, transferring acyl groups	-
BCIN_07g02370	BC1G_02778	2018	4349	2818	5307	11913	10815	94.58	174.88	133.62	254.58	454.14	436.99	134.36	381.903	1.5071	2.19e-07	2.43e-06	--	class I glutamine amidotransferase-like protein [Cadophora sp. DSE1049]	-	-	-	-	-	-	-
BCIN_07g01100	BC1G_09788	210	240	213	76	125	138	9.67	9.55	9.85	3.61	4.66	5.45	9.69	4.57333	-1.08325	2.2e-07	2.43e-06	--	D-arabinitol dehydrogenase 1 [Aspergillus niger]	-	-	-	-	-	-	GO:0043386//mycotoxin biosynthetic process
BCIN_04g03640	BC1G_16343	79	91	69	14	33	36	1.89	1.86	1.67	0.34	0.64	0.74	1.80667	0.573333	-1.65588	2.2e-07	2.43e-06	--	hypothetical protein BCIN_04g03640 [Botrytis cinerea B05.10]	-	-	-	-	-	-	-
BCIN_03g07870	BC1G_14970	61	71	52	128	206	201	1.36	1.36	1.18	2.93	3.74	3.87	1.3	3.51333	1.43433	2.24e-07	2.47e-06	pgt1	similar to small oligopeptide transporter [Botrytis cinerea T4]	-	-	-	-	-	-	GO:0055085//transmembrane transport
BCIN_09g00940	BC1G_15985	24	102	21	4	6	6	1.02	3.71	0.9	0.17	0.21	0.22	1.87667	0.2	-3.2301	2.24e-07	2.47e-06	--	Glutamyl endopeptidase [Penicillium rolfsii]	-	-	-	-	-	-	-
BCIN_01g04150	BC1G_12217	1227	1907	1545	2580	6312	4077	34.8	46.37	44.71	76.19	149.85	101.8	41.96	109.28	1.38094	2.26e-07	2.48e-06	--	hypothetical protein BCIN_01g04150 [Botrytis cinerea B05.10]	-	-	-	-	-	-	-
BCIN_15g01600	BC1G_13645	34	89	40	7	18	8	1.86	4.18	2.22	0.39	0.8	0.38	2.75333	0.523333	-2.39538	2.26e-07	2.48e-06	TRIREDRAFT_74223	glycoside hydrolase family 11 protein [Botrytis cinerea T4]	-	-	-	-	-	GO:0004553//hydrolase activity, hydrolyzing O-glycosyl compounds	GO:0005975//carbohydrate metabolic process
BCIN_10g01610	BC1G_05059	911	1964	1316	539	858	677	17.6	32.55	25.72	10.66	13.48	11.27	25.29	11.8033	-1.09937	2.42e-07	2.67e-06	--	glycosyl hydrolase family 43 protein [Rutstroemia sp. NJR-2017a WRK4]	-	-	-	-	-	GO:0004553//hydrolase activity, hydrolyzing O-glycosyl compounds	GO:0005975//carbohydrate metabolic process
BCIN_15g00100	BC1G_12374	7923	5475	5233	2901	2832	2977	561.47	332.88	375.19	210.42	163.24	181.88	423.18	185.18	-1.19234	2.47e-07	2.71e-06	--	binding protein [Rutstroemia sp. NJR-2017a BBW]	-	-	-	-	-	-	-
BCIN_03g08840	BC1G_06650	244	450	350	154	199	170	5.1	8.08	7.41	3.3	3.39	3.07	6.86333	3.25333	-1.07699	2.67e-07	2.93e-06	--	splicing factor 1 isoform 1 protein [Rutstroemia sp. NJR-2017a WRK4]	-	-	-	-	-	-	-
BCIN_05g02000	BC1G_13088	52	75	35	8	11	19	2.91	3.6	1.98	0.46	0.5	0.92	2.83	0.626667	-2.17503	2.69e-07	2.94e-06	--	DUF3328 domain containing protein [Pyrenophora tritici-repentis]	-	-	-	-	-	-	-
BCIN_01g05180	BC1G_00514	124	157	106	50	57	64	8.77	9.52	7.58	3.62	3.28	3.9	8.62333	3.6	-1.26025	2.71e-07	2.97e-06	--	hypothetical protein BCIN_01g05180 [Botrytis cinerea B05.10]	-	-	-	-	-	-	-
BCIN_16g05090	BC1G_10680	352	566	509	1029	1561	1006	4.25	5.9	6.31	12.85	15.49	10.52	5.48667	12.9533	1.23932	2.8e-07	3.07e-06	torS	M3R8, histidine kinase-group I protein, partial sequence [Botrytis cinerea T4]	-	-	-	-	-	GO:0000155//phosphorelay sensor kinase activity;GO:0016772//transferase activity, transferring phosphorus-containing groups	GO:0000160//phosphorelay signal transduction system;GO:0007165//signal transduction;GO:0016310//phosphorylation
BCIN_04g04870	BC1G_04237	50	119	80	23	32	24	4.54	9.26	7.34	2.14	2.36	1.88	7.04667	2.12667	-1.72835	2.83e-07	3.09e-06	--	hypothetical protein BCIN_04g04870 [Botrytis cinerea B05.10]	-	-	-	-	-	-	-
BCIN_03g02110	BC1G_01939	212	433	336	109	199	150	6.8	11.92	10.91	3.58	5.19	4.15	9.87667	4.30667	-1.19745	2.88e-07	3.14e-06	ARB_01131	similar to cytochrome P450 alkane hydroxylase [Botrytis cinerea T4]	-	-	-	-	-	GO:0004497//monooxygenase activity;GO:0005506//iron ion binding;GO:0016705//oxidoreductase activity, acting on paired donors, with incorporation or reduction of molecular oxygen;GO:0016712//oxidoreductase activity, acting on paired donors, with incorporation or reduction of molecular oxygen, reduced flavin or flavoprotein as one donor, and incorporation of one atom of oxygen;GO:0020037//heme bind…	GO:0055114//oxidation-reduction process
BCIN_12g01530	BC1G_11514	323	351	273	652	750	815	10.56	9.85	9.03	21.82	19.95	22.98	9.81333	21.5833	1.1371	3.02e-07	3.29e-06	glcA	glycoside hydrolase family 16 protein [Botrytis cinerea T4]	-	-	-	-	-	GO:0004553//hydrolase activity, hydrolyzing O-glycosyl compounds	GO:0005975//carbohydrate metabolic process
BCIN_10g02200	BC1G_15207	437	807	767	1864	2184	1532	5.06	8.01	8.98	22.08	20.56	15.28	7.35	19.3067	1.39328	3.04e-07	3.31e-06	--	pak-box p21-rho-binding protein [Rutstroemia sp. NJR-2017a BVV2]	-	-	-	-	-	-	-
BCIN_05g00830	BC1G_09402	2073	1038	1854	291	681	832	77.73	33.39	70.33	11.17	20.77	26.89	60.4833	19.61	-1.62495	3.05e-07	3.32e-06	--	mitochondrial inner membrane 1 protein [Rutstroemia sp. NJR-2017a BVV2]	-	-	-	-	-	-	-
BCIN_09g07110	0	123	88	82	15	37	44	5.49	3.32	3.75	0.73	1.35	1.62	4.18667	1.23333	-1.76324	3.18e-07	3.45e-06	--	alpha-n-arabinofuranosidase 2 protein [Rutstroemia sp. NJR-2017a BBW]	-	-	-	-	-	GO:0004553//hydrolase activity, hydrolyzing O-glycosyl compounds	GO:0005975//carbohydrate metabolic process
MSTRG.739	predicted protein [Botrytis cinerea T4]	40	39	39	3	10	12	1.9	1.65	1.56	0.13	0.22	0.35	1.70333	0.233333	-2.8679	3.18e-07	3.46e-06	--	predicted protein [Botrytis cinerea T4]	-	-	-	-	-	-	-
BCIN_06g01950	BC1G_01208	66	50	50	15	20	8	3.41	2.22	2.62	0.79	0.84	0.36	2.75	0.663333	-2.05163	3.34e-07	3.62e-06	--	cell wall [Fusarium longipes]	-	-	-	-	-	-	-
BCIN_07g06810	BC1G_11272	1173	857	920	278	571	578	40.94	25.72	32.62	9.99	16.24	17.41	33.0933	14.5467	-1.18585	3.42e-07	3.71e-06	--	endonuclease exonuclease phosphatase family protein [Rutstroemia sp. NJR-2017a BBW]	-	-	-	-	-	-	-
BCIN_03g08490	BC1G_06695	468	691	598	1247	1676	1180	19.21	23.43	25.35	51.85	56.12	42.85	22.6633	50.2733	1.14943	3.55e-07	3.84e-06	bub1	similar to checkpoint protein kinase (SldA) [Botrytis cinerea T4]	Cellular Processes;Cellular Processes	Cell growth and death;Cell growth and death	ko04111//Cell cycle - yeast;ko04113//Meiosis - yeast	K02178;K02178	-	GO:0004672//protein kinase activity;GO:0005524//ATP binding	GO:0006468//protein phosphorylation;GO:0007094//mitotic spindle assembly checkpoint
BCIN_10g02160	BC1G_15200	113	119	71	32	35	45	6.18	5.58	3.93	1.79	1.56	2.12	5.23	1.82333	-1.52023	3.67e-07	3.96e-06	--	hypothetical protein BCIN_10g02160 [Botrytis cinerea B05.10]	-	-	-	-	-	-	-
BCIN_08g02940	BC1G_06846	2870	5011	4769	14416	12898	9635	44.75	66.91	74.96	229.4	162.75	129.22	62.2067	173.79	1.4822	3.83e-07	4.13e-06	--	DUF1752 domain protein [Rutstroemia sp. NJR-2017a WRK4]	-	-	-	-	-	-	-
BCIN_08g05090	BC1G_08869	83	120	116	285	331	249	3.63	4.5	5.13	12.76	11.78	9.39	4.42	11.31	1.35548	3.88e-07	4.17e-06	--	oxidoreductase domain-containing protein [Rutstroemia sp. NJR-2017a WRK4]	-	-	-	-	-	GO:0005506//iron ion binding;GO:0016491//oxidoreductase activity;GO:0016705//oxidoreductase activity, acting on paired donors, with incorporation or reduction of molecular oxygen;GO:0031418//L-ascorbic acid binding	GO:0055114//oxidation-reduction process
BCIN_11g01360	BC1G_03981	55	73	63	20	22	24	1.42	1.61	1.64	0.53	0.46	0.53	1.55667	0.506667	-1.61935	3.91e-07	4.21e-06	SPAC869.05c	sulfate permease protein [Rutstroemia sp. NJR-2017a BBW]	-	-	-	-	GO:0016020//membrane;GO:0016021//integral component of membrane	GO:0008271//secondary active sulfate transmembrane transporter activity;GO:0015116//sulfate transmembrane transporter activity	GO:0008272//sulfate transport;GO:0055085//transmembrane transport
BCIN_01g06010	BC1G_00409	735	1397	927	504	366	346	23.96	39.07	30.57	16.81	9.7	9.72	31.2	12.0767	-1.36932	4.12e-07	4.43e-06	crf1	Bccrh1 [Botrytis cinerea B05.10]	-	-	-	-	GO:0005618//cell wall	GO:0004553//hydrolase activity, hydrolyzing O-glycosyl compounds;GO:0016798//hydrolase activity, acting on glycosyl bonds	GO:0005975//carbohydrate metabolic process;GO:0071555//cell wall organization
MSTRG.6202	hypothetical protein BOTCAL_0003g00580 [Botryotinia calthae]	66	83	65	144	217	218	1.16	1.25	1.16	2.59	3.1	3.3	1.19	2.99667	1.3324	4.2e-07	4.51e-06	--	hypothetical protein BOTCAL_0003g00580 [Botryotinia calthae]	-	-	-	-	-	-	-
BCIN_15g00590	BC1G_15742	423	566	567	1096	1663	1042	8.45	9.7	11.46	22.41	27.02	17.95	9.87	22.46	1.18624	4.22e-07	4.53e-06	vid27	Bcvid27 [Botrytis cinerea B05.10]	-	-	-	-	-	-	-
BCIN_08g03730	BC1G_07515	1103	1799	1542	665	1059	614	20.25	28.25	28.57	12.44	15.78	9.7	25.69	12.64	-1.02321	4.46e-07	4.78e-06	--	hypothetical protein BCIN_08g03730 [Botrytis cinerea B05.10]	-	-	-	-	-	-	-
MSTRG.873	SymC [Epichloe festucae Fl1]	11863	9837	7188	3068	5020	5991	650.63	462.88	398.85	172.23	223.94	283.28	504.12	226.483	-1.15436	4.5e-07	4.81e-06	--	SymC [Epichloe festucae Fl1]	-	-	-	-	-	-	-
BCIN_08g02410	BC1G_09567	175	134	122	38	67	75	5.63	3.7	3.97	1.25	1.76	2.08	4.43333	1.69667	-1.38569	4.5e-07	4.81e-06	nodJ	similar to cytochrome P450 [Botrytis cinerea T4]	-	-	-	-	-	GO:0004497//monooxygenase activity;GO:0005506//iron ion binding;GO:0016705//oxidoreductase activity, acting on paired donors, with incorporation or reduction of molecular oxygen;GO:0020037//heme binding	GO:0055114//oxidation-reduction process
BCIN_01g11060	BC1G_11922	458	293	308	96	185	187	14.94	8.2	10.17	3.21	4.91	5.26	11.1033	4.46	-1.31588	4.54e-07	4.85e-06	--	mating-type switching swi10 protein [Rutstroemia sp. NJR-2017a BBW]	-	-	-	-	-	-	-
BCIN_16g01030	0	314	472	236	676	1001	1299	8.38	10.81	6.38	18.47	21.74	29.9	8.52333	23.37	1.45517	4.55e-07	4.85e-06	--	hypothetical protein BCIN_16g01030 [Botrytis cinerea B05.10]	-	-	-	-	-	-	-
BCIN_16g00240	BC1G_06245	60	25	31	2	0	9	2.71	0.97	1.42	0.09	0	0.35	1.7	0.146667	-3.53492	4.78e-07	5.09e-06	calI	similar to short-chain dehydrogenase/reductase [Botrytis cinerea T4]	-	-	-	-	-	-	-
BCIN_07g06620	BC1G_15782	1657	1610	1292	448	861	1007	51.8	43.18	40.86	14.33	21.89	27.14	45.28	21.12	-1.10026	4.85e-07	5.16e-06	atg22	RecName: Full=Autophagy-related protein 22 [Botrytis cinerea B05.10]	Cellular Processes	Transport and catabolism	ko04138//Autophagy - yeast	K06902	-	-	-
BCIN_01g03240	BC1G_10504	493	549	429	798	1312	1397	23.41	22.36	20.61	38.78	50.67	57.18	22.1267	48.8767	1.14336	4.88e-07	5.19e-06	--	related to KRE9 Cell wall synthesis protein [Rhynchosporium agropyri]	-	-	-	-	-	-	-
BCIN_01g01610	BC1G_05904	179	183	137	34	105	68	6.45	5.66	5	1.25	3.08	2.11	5.70333	2.14667	-1.40971	4.89e-07	5.19e-06	atnD	similar to short-chain dehydrogenase/reductase [Botrytis cinerea T4]	-	-	-	-	-	-	-
MSTRG.3997	hypothetical protein BELL_0165g00080 [Botrytis elliptica]	143	124	114	53	37	54	8.21	6.11	6.62	3.11	1.73	2.67	6.98	2.50333	-1.47938	5.12e-07	5.43e-06	--	hypothetical protein BELL_0165g00080 [Botrytis elliptica]	-	-	-	-	-	-	-
BCIN_01g08970	BC1G_08244	11161	15040	12813	7128	5189	4426	205.87	238.01	239.11	134.57	77.85	70.38	227.663	94.2667	-1.27208	5.43e-07	5.75e-06	pkd2	similar to DUF907 domain-containing protein [Botrytis cinerea T4]	-	-	-	-	-	-	-
BCIN_02g00080	BC1G_05489	427	635	368	702	2770	1927	12.8	16.34	11.17	21.55	67.57	49.82	13.4367	46.3133	1.78525	5.45e-07	5.76e-06	MAL31	MFS maltose transporter [Coleophoma crateriformis]	-	-	-	-	GO:0016020//membrane;GO:0016021//integral component of membrane	GO:0022857//transmembrane transporter activity	GO:0055085//transmembrane transport
BCIN_09g03700	BC1G_09968	1	0	0	42	25	36	0.05	0	0	2.22	1.05	1.6	0.0166667	1.62333	6.60585	5.54e-07	5.85e-06	--	hypothetical protein BCIN_09g03700 [Botrytis cinerea B05.10]	-	-	-	-	-	-	-
BCIN_16g03980	BC1G_10877	698	1451	990	1622	5122	4030	20.07	35.79	28.79	47.73	119.77	99.88	28.2167	89.1267	1.65931	5.61e-07	5.91e-06	RG	glycoside hydrolase family 1 protein [Sclerotinia borealis F-4128]	-	-	-	-	-	GO:0004553//hydrolase activity, hydrolyzing O-glycosyl compounds	GO:0005975//carbohydrate metabolic process
BCIN_02g09090	BC1G_06911	37	50	26	82	155	168	1	1.16	0.71	2.28	3.42	3.93	0.956667	3.21	1.74649	5.83e-07	6.14e-06	--	geranylgeranyl pyrophosphate synthetase [Uncinocarpus reesii 1704]	-	-	-	-	-	-	-
BCIN_05g01510	BC1G_12455	193	267	172	99	110	106	6.01	7.13	5.42	3.15	2.78	2.84	6.18667	2.92333	-1.08155	5.86e-07	6.17e-06	--	Galactose oxidase protein [Rutstroemia sp. NJR-2017a BVV2]	-	-	-	-	-	-	-
BCIN_04g06140	BC1G_03880	79	114	88	243	315	207	3.85	4.76	4.33	12.11	12.47	8.69	4.31333	11.09	1.36238	5.94e-07	6.25e-06	P5CR	pyrroline-5-carboxylate reductase protein [Rutstroemia sp. NJR-2017a WRK4]	Metabolism;Metabolism;Metabolism;Metabolism	Global and overview maps;Global and overview maps;Global and overview maps;Amino acid metabolism	ko01100//Metabolic pathways;ko01110//Biosynthesis of secondary metabolites;ko01230//Biosynthesis of amino acids;ko00330//Arginine and proline metabolism	K00286;K00286;K00286;K00286	-	GO:0004735//pyrroline-5-carboxylate reductase activity	GO:0006561//proline biosynthetic process;GO:0055114//oxidation-reduction process
BCIN_02g01600	BC1G_02595	14	11	11	37	76	70	0.38	0.26	0.3	1.03	1.68	1.64	0.313333	1.45	2.21028	5.95e-07	6.26e-06	--	heterokaryon incompatibility protein [Rutstroemia sp. NJR-2017a BBW]	-	-	-	-	-	-	-
BCIN_01g07870	0	980	432	808	130	259	377	90.65	34.31	75.7	12.32	19.49	30.1	66.8867	20.6367	-1.69651	6.3e-07	6.62e-06	--	esterase lipase protein [Rutstroemia sp. NJR-2017a BBW]	-	-	-	-	-	-	-
MSTRG.2397	predicted protein [Botrytis cinerea T4]	185	159	181	44	85	103	2.6	1.94	2.52	0.62	0.95	1.24	2.35333	0.936667	-1.3291	6.35e-07	6.66e-06	--	predicted protein [Botrytis cinerea T4]	-	-	-	-	-	-	-
BCIN_13g02320	BC1G_06005	148	195	132	65	98	71	5.16	5.84	4.66	2.32	2.78	2.14	5.22	2.41333	-1.11302	6.47e-07	6.78e-06	xgeA	glycoside hydrolase family 12 protein [Sclerotinia borealis F-4128]	-	-	-	-	GO:0005576//extracellular region	GO:0004553//hydrolase activity, hydrolyzing O-glycosyl compounds;GO:0008810//cellulase activity;GO:0030248//cellulose binding	GO:0000272//polysaccharide catabolic process;GO:0005975//carbohydrate metabolic process
BCIN_02g02940	BC1G_14765	158	186	157	61	110	91	6.29	6.36	6.33	2.49	3.56	3.13	6.32667	3.06	-1.04791	6.49e-07	6.8e-06	azaE	calcium permease [Sclerotinia borealis F-4128]	-	-	-	-	-	GO:0003824//catalytic activity;GO:0050662//coenzyme binding	-
BCIN_08g02000	BC1G_07840	128	122	115	35	69	63	6.58	5.38	5.98	1.84	2.89	2.79	5.98	2.50667	-1.25438	6.5e-07	6.8e-06	--	2-haloalkanoic acid dehalogenase-like protein [Coleophoma cylindrospora]	-	-	-	-	-	-	-
BCIN_04g06930	BC1G_16111	1718	2667	1956	3549	5259	6298	119.15	158.7	137.25	251.94	296.67	376.58	138.367	308.397	1.15629	6.56e-07	6.85e-06	SPCC4B3.06c	Bclot6 [Botrytis cinerea B05.10]	-	-	-	-	-	GO:0016491//oxidoreductase activity	-
BCIN_07g04780	BC1G_07219	2063	2308	1679	3685	4724	4579	56.45	54.18	46.48	103.2	105.14	108.02	52.37	105.453	1.00979	6.6e-07	6.88e-06	SPAC56E4.03	Bcaro8 [Botrytis cinerea B05.10]	Metabolism;Metabolism;Metabolism;Metabolism;Metabolism;Metabolism;Metabolism;Metabolism;Metabolism;Metabolism;Metabolism	Global and overview maps;Global and overview maps;Global and overview maps;Amino acid metabolism;Amino acid metabolism;Amino acid metabolism;Global and overview maps;Amino acid metabolism;Amino acid metabolism;Metabolism of cofactors and vitamins;Amino acid metabolism	ko01100//Metabolic pathways;ko01110//Biosynthesis of secondary metabolites;ko01230//Biosynthesis of amino acids;ko00270//Cysteine and methionine metabolism;ko00380//Tryptophan metabolism;ko00350//Tyrosine metabolism;ko01210//2-Oxocarboxylic acid metabolism;ko00360//Phenylalanine metabolism;ko00400//Phenylalanine, tyrosine and tryptophan biosynthesis;ko00130//Ubiquinone and other terpenoid-quinone…	K00838;K00838;K00838;K00838;K00838;K00838;K00838;K00838;K00838;K00838;K00838	-	GO:0003824//catalytic activity;GO:0030170//pyridoxal phosphate binding	GO:0009058//biosynthetic process
BCIN_08g06900	BC1G_11423	295	231	234	36	131	122	21.55	14.48	17.29	2.69	7.78	7.68	17.7733	6.05	-1.55471	6.64e-07	6.91e-06	--	Bypass of stop codon protein [Lachnellula subtilissima]	-	-	-	-	-	-	-
BCIN_11g00530	BC1G_09630	2280	3134	2610	4072	9072	6487	59.59	70.28	69.02	108.93	192.86	146.17	66.2967	149.32	1.1714	6.67e-07	6.93e-06	--	reticulocyte-binding 2 like a protein [Rutstroemia sp. NJR-2017a BVV2]	-	-	-	-	-	-	-
BCIN_03g05590	BC1G_00878	87	109	73	17	44	41	2.09	2.24	1.77	0.42	0.86	0.85	2.03333	0.71	-1.51796	6.83e-07	7.09e-06	Arp1	similar to glutamyl-tRNA(gln) amidotransferase subunit A [Botrytis cinerea T4]	-	-	-	-	-	GO:0004040//amidase activity	-
BCIN_08g01850	BC1G_07861	374	830	394	148	323	212	17.85	33.99	19.03	7.23	12.54	8.72	23.6233	9.49667	-1.31472	6.96e-07	7.21e-06	SPAC5H10.01	DUF1445 domain protein [Rutstroemia sp. NJR-2017a WRK4]	-	-	-	-	-	-	-
BCIN_05g08330	BC1G_13123	450	499	353	748	1142	1274	22.29	21.21	17.69	37.92	46.01	54.4	20.3967	46.11	1.17675	7.04e-07	7.28e-06	--	related to acetylesterase [Phialocephala subalpina]	-	-	-	-	-	GO:0016787//hydrolase activity	-
BCIN_01g06190	BC1G_00387	156	216	186	85	100	106	4.35	5.17	5.25	2.43	2.27	2.55	4.92333	2.41667	-1.02662	7.11e-07	7.34e-06	--	hypothetical protein BCIN_01g06190 [Botrytis cinerea B05.10]	-	-	-	-	-	-	-
BCIN_02g05560	BC1G_08072	129	197	120	47	74	82	5.69	7.46	5.36	2.12	2.66	3.12	6.17	2.63333	-1.22838	7.25e-07	7.48e-06	--	hypothetical protein BCIN_02g05560 [Botrytis cinerea B05.10]	-	-	-	-	-	-	-
BCIN_07g03120	BC1G_02676	0	2	0	38	30	40	0	0.1	0	2.26	1.42	2	0.0333333	1.89333	5.82782	7.35e-07	7.57e-06	--	hypothetical protein BCIN_07g03120 [Botrytis cinerea B05.10]	-	-	-	-	-	-	-
BCIN_06g06960	BC1G_06283	38	47	52	103	256	132	0.84	0.89	1.17	2.34	4.62	2.53	0.966667	3.16333	1.71036	7.51e-07	7.74e-06	--	C2H2 and C2HC zinc finger [Glarea lozoyensis ATCC 20868]	-	-	-	-	-	-	-
BCIN_09g05270	BC1G_09895	114	188	179	71	48	29	2.93	4.15	4.66	1.87	1	0.64	3.91333	1.17	-1.74189	7.59e-07	7.81e-06	--	glycoside hydrolase protein [Rutstroemia sp. NJR-2017a BBW]	-	-	-	-	-	-	-
BCIN_09g00100	BC1G_09062	225	297	270	543	662	564	9.07	10.52	11.34	23.07	21.82	19.68	10.31	21.5233	1.06186	7.89e-07	8.11e-06	--	hypothetical protein BCIN_09g00100 [Botrytis cinerea B05.10]	-	-	-	-	-	-	-
BCIN_04g04250	BC1G_04158	1693	607	1025	185	420	506	108.54	33.39	66.48	12.14	21.9	27.97	69.47	20.67	-1.74885	7.99e-07	8.2e-06	--	calcofluor white hypersensitive protein [Rutstroemia sp. NJR-2017a WRK4]	-	-	-	-	-	-	-
BCIN_01g05350	BC1G_00491	782	527	905	208	418	396	18.84	10.89	22.06	5.13	8.19	8.22	17.2633	7.18	-1.26566	8.1e-07	8.29e-06	SPAC23C11.06c	similar to mitochondrial integral membrane protein [Botrytis cinerea T4]	-	-	-	-	-	-	-
BCIN_11g02040	BC1G_04076	1090	1090	967	1519	4166	3758	41.22	35.36	37	58.79	128.14	122.52	37.86	103.15	1.446	8.12e-07	8.31e-06	SPAC1002.12c	Bcuga2 [Botrytis cinerea B05.10]	Metabolism;Metabolism;Metabolism;Metabolism;Metabolism;Metabolism	Global and overview maps;Amino acid metabolism;Amino acid metabolism;Amino acid metabolism;Carbohydrate metabolism;Metabolism of cofactors and vitamins	ko01100//Metabolic pathways;ko00350//Tyrosine metabolism;ko00250//Alanine, aspartate and glutamate metabolism;ko00310//Lysine degradation;ko00650//Butanoate metabolism;ko00760//Nicotinate and nicotinamide metabolism	K00135;K00135;K00135;K00135;K00135;K00135	-	GO:0016491//oxidoreductase activity;GO:0016620//oxidoreductase activity, acting on the aldehyde or oxo group of donors, NAD or NADP as acceptor	GO:0055114//oxidation-reduction process
BCIN_01g05520	BC1G_00475	2554	2428	2155	642	1476	1529	163.57	133.41	139.63	42.08	76.89	84.42	145.537	67.7967	-1.1021	8.13e-07	8.31e-06	bna1	Bcbna1 [Botrytis cinerea B05.10]	Metabolism;Metabolism	Global and overview maps;Amino acid metabolism	ko01100//Metabolic pathways;ko00380//Tryptophan metabolism	K00452;K00452	GO:0005737//cytoplasm	GO:0000334//3-hydroxyanthranilate 3,4-dioxygenase activity;GO:0005506//iron ion binding	GO:0034354//'de novo' NAD biosynthetic process from tryptophan;GO:0055114//oxidation-reduction process
BCIN_06g05190	BC1G_02315	223	218	185	74	127	126	6.36	5.33	5.34	2.16	2.95	3.1	5.67667	2.73667	-1.05262	8.18e-07	8.36e-06	--	glucanase B protein [Rutstroemia sp. NJR-2017a WRK4]	-	-	-	-	-	-	-
BCIN_02g04770	BC1G_08655	385	662	445	821	1619	1281	14.91	22	17.44	32.55	51.01	42.78	18.1167	42.1133	1.21696	8.21e-07	8.38e-06	yxjG	similar to methionine synthase [Botrytis cinerea T4]	-	-	-	-	-	GO:0003871//5-methyltetrahydropteroyltriglutamate-homocysteine S-methyltransferase activity;GO:0008270//zinc ion binding	GO:0009086//methionine biosynthetic process
BCIN_12g02920	BC1G_03189	106	133	99	14	47	57	4.35	4.69	4.11	0.59	1.57	2.02	4.38333	1.39333	-1.65349	8.31e-07	8.48e-06	SPBC460.04c	alpha-ketoglutarate-dependent taurine dioxygenase [Sclerotinia borealis F-4128]	-	-	-	-	-	GO:0016491//oxidoreductase activity	GO:0055114//oxidation-reduction process
BCIN_07g05460	BC1G_09296	2294	1892	1824	789	1032	1374	88.87	62.88	71.49	31.28	32.52	45.89	74.4133	36.5633	-1.02516	8.34e-07	8.51e-06	--	geranylgeranyl pyrophosphate synthetase protein [Rutstroemia sp. NJR-2017a BVV2]	-	-	-	-	-	-	-
BCIN_16g01050	BC1G_10397	45	85	63	334	233	162	1.6	2.6	2.27	12.18	6.75	4.98	2.15667	7.97	1.88578	8.38e-07	8.53e-06	ARB_08043	PLC-like phosphodiesterase protein [Rutstroemia sp. NJR-2017a BVV2]	-	-	-	-	-	GO:0008081//phosphoric diester hydrolase activity	GO:0006629//lipid metabolic process
BCIN_01g06910	BC1G_00286	131	160	133	50	87	78	3.4	3.57	3.49	1.33	1.84	1.75	3.48667	1.64	-1.08815	8.58e-07	8.73e-06	--	Myb family transcription factor protein [Rutstroemia sp. NJR-2017a BBW]	-	-	-	-	-	GO:0003677//DNA binding	-
BCIN_10g03870	BC1G_15404	1212	2278	2318	881	415	592	17	27.61	33.12	12.58	4.83	7.19	25.91	8.2	-1.65981	8.85e-07	8.99e-06	PHOT2	Bclov3 [Botrytis cinerea B05.10]	-	-	-	-	-	-	-
BCIN_15g03630	BC1G_03008	169	308	235	378	935	783	6.68	10.45	9.4	15.29	30.06	26.68	8.84333	24.01	1.44097	9.06e-07	9.19e-06	tsaC1	similar to 3-ketoacyl-(acyl-carrier-protein) reductase [Botrytis cinerea T4]	-	-	-	-	-	-	-
BCIN_04g05720	BC1G_03822	3145	2769	2367	691	1318	1840	136.61	103.37	104	30.76	46.6	68.93	114.66	48.7633	-1.23349	9.26e-07	9.38e-06	--	metal ion binding protein [Rutstroemia sp. NJR-2017a WRK4]	-	-	-	-	-	-	-
BCIN_07g05140	BC1G_09341	1081	1685	1261	3050	3417	2745	30.88	41.29	36.44	89.17	79.38	67.59	36.2033	78.7133	1.12049	9.26e-07	9.38e-06	hsp60	Bchsp60 [Botrytis cinerea B05.10]	Genetic Information Processing	Folding, sorting and degradation	ko03018//RNA degradation	K04077	-	GO:0005524//ATP binding	GO:0006457//protein folding;GO:0042026//protein refolding
BCIN_05g02270	BC1G_01651	78	66	61	16	28	30	4.02	2.92	3.18	0.84	1.17	1.33	3.37333	1.11333	-1.59929	9.59e-07	9.7e-06	--	hypothetical protein BCIN_05g02270 [Botrytis cinerea B05.10]	-	-	-	-	-	-	-
BCIN_12g02050	BC1G_03072	1292	1064	1036	362	644	758	45.91	32.44	37.25	13.17	18.61	23.22	38.5333	18.3333	-1.07164	9.61e-07	9.71e-06	SPBC1773.06c	alcohol dehydrogenase protein [Rutstroemia sp. NJR-2017a WRK4]	-	-	-	-	-	GO:0016491//oxidoreductase activity	GO:0055114//oxidation-reduction process
BCIN_07g00730	BC1G_05433	485	970	729	1820	2481	1522	12.93	22.19	19.67	49.67	53.81	34.99	18.2633	46.1567	1.33759	9.71e-07	9.79e-06	otaA	ornithine aminotransferase [Sclerotinia borealis F-4128]	Metabolism;Metabolism;Metabolism	Global and overview maps;Global and overview maps;Amino acid metabolism	ko01100//Metabolic pathways;ko01110//Biosynthesis of secondary metabolites;ko00330//Arginine and proline metabolism	K00819;K00819;K00819	-	GO:0003824//catalytic activity;GO:0004587//ornithine-oxo-acid transaminase activity;GO:0008483//transaminase activity;GO:0030170//pyridoxal phosphate binding	-
BCIN_05g08230	BC1G_13139	41	46	26	110	127	125	1.87	1.8	1.2	5.13	4.71	4.91	1.62333	4.91667	1.59872	1.02e-06	1.03e-05	eglD	glycoside hydrolase family 61 protein [Botrytis cinerea T4]	-	-	-	-	-	-	-
BCIN_07g05860	BC1G_11615	91	85	75	174	233	285	3.48	2.79	2.9	6.82	7.26	9.41	3.05667	7.83	1.35705	1.04e-06	1.05e-05	--	hypothetical protein BCIN_07g05860 [Botrytis cinerea B05.10]	-	-	-	-	-	-	-
MSTRG.2097	hypothetical protein BofuT4_P086780.1 [Botrytis cinerea T4]	145	102	101	12	48	52	5.01	2.98	3.49	0.45	1.36	1.5	3.82667	1.10333	-1.79422	1.06e-06	1.06e-05	--	hypothetical protein BofuT4_P086780.1 [Botrytis cinerea T4]	-	-	-	-	-	-	-
BCIN_10g04090	BC1G_03740	881	1473	1340	2807	3785	2484	12.95	17.76	19.19	39.7	43.51	31.05	16.6333	38.0867	1.19521	1.09e-06	1.1e-05	YEL023C	peptidoglycan binding domain containing protein [Rutstroemia sp. NJR-2017a BVV2]	-	-	-	-	-	-	-
BCIN_13g00020	0	201	246	233	119	88	99	13.31	13.98	15.61	8.07	4.74	5.65	14.3	6.15333	-1.21658	1.13e-06	1.13e-05	--	Spermidine/spermine N(1)-acetyltransferase [Colletotrichum orbiculare MAFF 240422]	-	-	-	-	-	GO:0008080//N-acetyltransferase activity	-
BCIN_13g03370	0	92	190	197	440	531	416	6.99	12.39	15.15	34.23	32.83	27.26	11.51	31.44	1.44971	1.13e-06	1.14e-05	--	hypothetical protein BCIN_13g03370 [Botrytis cinerea B05.10]	-	-	-	-	-	-	-
BCIN_01g01580	BC1G_05900	163	177	175	76	115	84	5.97	5.57	6.49	2.85	3.43	2.65	6.01	2.97667	-1.01367	1.16e-06	1.16e-05	--	AT hook domain-containing protein family protein [Hyaloscypha bicolor E]	-	-	-	-	-	-	-
BCIN_03g05980	BC1G_00941	126	179	179	475	498	345	4.5	5.49	6.47	17.37	14.47	10.62	5.48667	14.1533	1.36714	1.18e-06	1.18e-05	--	37S ribosomal S9 protein [Rutstroemia sp. NJR-2017a WRK4]	-	-	-	-	-	-	-
BCIN_05g03570	BC1G_01459	461	397	317	89	161	248	22.27	16.45	15.38	4.46	6.39	10.33	18.0333	7.06	-1.35293	1.18e-06	1.18e-05	--	similar to tyrosine/serine protein phosphatase [Botrytis cinerea T4]	-	-	-	-	-	-	-
BCIN_01g02870	BC1G_11840	465	353	324	107	224	221	15.29	9.96	10.78	3.6	5.99	6.26	12.01	5.28333	-1.18472	1.2e-06	1.2e-05	SPAPB1A11.03	oxidoreductase [Sclerotinia borealis F-4128]	Metabolism;Metabolism	Global and overview maps;Carbohydrate metabolism	ko01100//Metabolic pathways;ko00620//Pyruvate metabolism	K00467;K00467	-	GO:0003824//catalytic activity;GO:0010181//FMN binding;GO:0016491//oxidoreductase activity	GO:0055114//oxidation-reduction process
BCIN_13g03090	BC1G_14080	27	27	30	74	110	95	1.51	1.29	1.7	4.23	5	4.58	1.5	4.60333	1.61772	1.22e-06	1.21e-05	YNR064C	hydrolase protein [Rutstroemia sp. NJR-2017a BBW]	-	-	-	-	-	GO:0003824//catalytic activity	-
BCIN_03g08080	BC1G_14490	177	154	139	60	88	86	3.58	2.67	2.84	1.24	1.45	1.5	3.03	1.39667	-1.11733	1.22e-06	1.22e-05	WOR2	Bcztf2 [Botrytis cinerea B05.10]	-	-	-	-	GO:0005634//nucleus	GO:0000981//DNA-binding transcription factor activity, RNA polymerase II-specific;GO:0008270//zinc ion binding	GO:0006355//regulation of transcription, DNA-templated
BCIN_05g01210	BC1G_15168	557	727	659	1405	1813	1220	7.72	8.65	9.24	19.93	20.44	14.58	8.53667	18.3167	1.10141	1.28e-06	1.28e-05	LAE1	Bclae1 [Botrytis cinerea B05.10]	-	-	-	-	-	-	-
BCIN_09g04320	BC1G_12157	2457	2146	1906	492	1096	1414	64.85	48.59	50.9	13.29	23.53	32.17	54.78	22.9967	-1.25222	1.31e-06	1.3e-05	SPAC11D3.09	similar to agmatinase [Botrytis cinerea T4]	Metabolism;Metabolism	Global and overview maps;Amino acid metabolism	ko01100//Metabolic pathways;ko00330//Arginine and proline metabolism	K01480;K01480	-	GO:0016813//hydrolase activity, acting on carbon-nitrogen (but not peptide) bonds, in linear amidines;GO:0046872//metal ion binding	-
BCIN_08g05050	BC1G_08865	549	692	546	920	1698	1309	23.36	25.26	23.5	40.07	58.76	48.02	24.04	48.95	1.02587	1.33e-06	1.32e-05	IVD	isovaleryl-CoA dehydrogenase [Sclerotinia borealis F-4128]	Metabolism;Metabolism	Global and overview maps;Amino acid metabolism	ko01100//Metabolic pathways;ko00280//Valine, leucine and isoleucine degradation	K00253;K00253	-	GO:0003995//acyl-CoA dehydrogenase activity;GO:0016627//oxidoreductase activity, acting on the CH-CH group of donors;GO:0050660//flavin adenine dinucleotide binding	GO:0055114//oxidation-reduction process
BCIN_01g07530	BC1G_00198	515	928	885	1229	3119	2508	16.11	24.9	28	39.34	79.35	67.63	23.0033	62.1067	1.43291	1.33e-06	1.32e-05	mug157	similar to DUF1237 domain-containing protein [Botrytis cinerea T4]	-	-	-	-	-	GO:0003824//catalytic activity	-
BCIN_07g03280	BC1G_02656	556	677	661	887	2767	2166	22.12	23.11	26.61	36.12	89.54	74.29	23.9467	66.65	1.47678	1.33e-06	1.32e-05	aes1	carbohydrate esterase family 16 protein [Botrytis cinerea T4]	-	-	-	-	-	GO:0016788//hydrolase activity, acting on ester bonds	-
BCIN_01g09010	BC1G_08251	10	12	9	123	39	52	0.47	0.49	0.43	5.93	1.49	2.11	0.463333	3.17667	2.77739	1.36e-06	1.35e-05	--	hypothetical protein BCIN_01g09010 [Botrytis cinerea B05.10]	-	-	-	-	-	-	-
BCIN_01g11020	BC1G_11927	111	164	147	65	57	68	3.22	4.08	4.32	1.93	1.35	1.7	3.87333	1.66	-1.22239	1.37e-06	1.36e-05	CBR1	NADH-cytochrome b5 reductase [Lachnellula suecica]	Metabolism	Carbohydrate metabolism	ko00520//Amino sugar and nucleotide sugar metabolism	K00326	-	GO:0016491//oxidoreductase activity;GO:0020037//heme binding	GO:0055114//oxidation-reduction process
BCIN_12g04610	BC1G_07485	23	25	30	86	100	83	0.78	0.73	1.03	3	2.77	2.44	0.846667	2.73667	1.69255	1.38e-06	1.36e-05	cyp-13A2	similar to cytochrome P450 monooxygenase [Botrytis cinerea T4]	-	-	-	-	-	GO:0005506//iron ion binding;GO:0016705//oxidoreductase activity, acting on paired donors, with incorporation or reduction of molecular oxygen;GO:0020037//heme binding	GO:0055114//oxidation-reduction process
BCIN_16g02190	BC1G_08176	1168	2438	2654	8590	6401	5458	22.72	40.68	52.22	171	101.26	91.51	38.54	121.257	1.65364	1.41e-06	1.4e-05	ABZ1	similar to para-aminobenzoate synthase [Botrytis cinerea T4]	Metabolism	Metabolism of cofactors and vitamins	ko00790//Folate biosynthesis	K13950	-	-	GO:0009058//biosynthetic process
BCIN_11g04900	BC1G_03278	26	50	54	366	182	109	0.72	1.19	1.51	10.36	4.09	2.6	1.14	5.68333	2.3177	1.42e-06	1.4e-05	--	similar to amino acid transporter [Botrytis cinerea T4]	-	-	-	-	GO:0016020//membrane	GO:0022857//transmembrane transporter activity	GO:0055085//transmembrane transport
BCIN_02g00020	BC1G_05480	119	156	116	257	328	329	3.16	3.59	3.16	7.06	7.16	7.63	3.30333	7.28333	1.14068	1.43e-06	1.41e-05	HET-E1	FG-GAP repeat protein [Rutstroemia sp. NJR-2017a WRK4]	-	-	-	-	-	-	-
BCIN_07g03040	BC1G_02687	765	1258	981	1548	4464	2763	17.28	24.38	22.42	35.79	82.01	53.8	21.36	57.2	1.4211	1.43e-06	1.41e-05	AOD1	alcohol oxidase protein [Rutstroemia sp. NJR-2017a WRK4]	Metabolism;Metabolism;Metabolism	Global and overview maps;Global and overview maps;Energy metabolism	ko01100//Metabolic pathways;ko01200//Carbon metabolism;ko00680//Methane metabolism	K17066;K17066;K17066	-	GO:0016614//oxidoreductase activity, acting on CH-OH group of donors;GO:0050660//flavin adenine dinucleotide binding	GO:0055114//oxidation-reduction process
BCIN_03g02880	BC1G_06523	108	126	82	35	56	51	4.08	4.08	3.13	1.35	1.72	1.66	3.76333	1.57667	-1.25513	1.45e-06	1.43e-05	argG	Argininosuccinate synthase [Colletotrichum higginsianum IMI 349063]	-	-	-	-	-	GO:0004055//argininosuccinate synthase activity;GO:0005524//ATP binding	GO:0006526//arginine biosynthetic process
BCIN_08g05200	BC1G_08879	642	1079	1084	369	682	452	19.98	28.81	34.13	11.75	17.26	12.13	27.64	13.7133	-1.01118	1.52e-06	1.49e-05	himC	similar to cytochrome P450 alkane hydroxylase [Botrytis cinerea T4]	-	-	-	-	-	GO:0004497//monooxygenase activity;GO:0005506//iron ion binding;GO:0016705//oxidoreductase activity, acting on paired donors, with incorporation or reduction of molecular oxygen;GO:0016712//oxidoreductase activity, acting on paired donors, with incorporation or reduction of molecular oxygen, reduced flavin or flavoprotein as one donor, and incorporation of one atom of oxygen;GO:0020037//heme bind…	GO:0055114//oxidation-reduction process
BCIN_06g02830	BC1G_01329	58	101	72	183	238	190	1.48	2.22	1.86	4.79	4.95	4.19	1.85333	4.64333	1.32504	1.58e-06	1.55e-05	spe-1	Bcspe1 [Botrytis cinerea B05.10]	Metabolism;Metabolism;Metabolism;Metabolism	Global and overview maps;Global and overview maps;Amino acid metabolism;Metabolism of other amino acids	ko01100//Metabolic pathways;ko01110//Biosynthesis of secondary metabolites;ko00330//Arginine and proline metabolism;ko00480//Glutathione metabolism	K01581;K01581;K01581;K01581	-	GO:0003824//catalytic activity	GO:0006596//polyamine biosynthetic process
BCIN_03g00240	BC1G_12514	263	319	258	411	938	886	14.14	14.71	14.03	22.61	41.01	41.06	14.2933	34.8933	1.28761	1.67e-06	1.63e-05	ARI	Bcglr1 [Botrytis cinerea B05.10]	Metabolism;Metabolism	Global and overview maps;Carbohydrate metabolism	ko01100//Metabolic pathways;ko00040//Pentose and glucuronate interconversions	K18107;K18107	-	GO:0016491//oxidoreductase activity	GO:0055114//oxidation-reduction process
BCIN_05g08130	BC1G_13153	46	68	98	236	188	304	0.73	0.92	1.57	3.83	2.42	4.16	1.07333	3.47	1.69284	1.67e-06	1.63e-05	--	immunoglobulin i-set domain-containing protein [Rutstroemia sp. NJR-2017a WRK4]	-	-	-	-	-	-	-
BCIN_14g01400	BC1G_09028	50	54	61	164	181	136	0.87	0.81	1.08	2.93	2.57	2.04	0.92	2.51333	1.4499	1.7e-06	1.66e-05	Capn8	similar to calpain [Botrytis cinerea T4]	-	-	-	-	-	GO:0004198//calcium-dependent cysteine-type endopeptidase activity	GO:0006508//proteolysis
BCIN_06g06090	BC1G_12639	618	767	492	158	341	406	27.85	29.65	22.43	7.29	12.5	15.77	26.6433	11.8533	-1.16848	1.76e-06	1.72e-05	--	quino amine dehydrogenase beta chain protein [Rutstroemia sp. NJR-2017a BVV2]	-	-	-	-	-	-	-
BCIN_11g01310	BC1G_03976	249	287	407	143	55	80	8.78	8.68	14.52	5.16	1.58	2.43	10.66	3.05667	-1.80218	1.78e-06	1.73e-05	caeA	proteinase-like protein [Coleophoma crateriformis]	-	-	-	-	-	-	-
BCIN_16g01800	BC1G_08230	81	88	69	28	33	38	3.45	3.21	2.96	1.22	1.14	1.39	3.20667	1.25	-1.35915	1.81e-06	1.76e-05	ustYa	Thioesterase domain-containing protein [Rutstroemia sp. NJR-2017a BBW]	-	-	-	-	-	-	GO:0043386//mycotoxin biosynthetic process
BCIN_03g01980	BC1G_01957	163	181	133	56	81	99	4.28	4.08	3.54	1.51	1.73	2.24	3.96667	1.82667	-1.11871	1.94e-06	1.88e-05	ctnR	similar to fungal specific transcription factor [Botrytis cinerea T4]	-	-	-	-	GO:0005634//nucleus	GO:0000981//DNA-binding transcription factor activity, RNA polymerase II-specific;GO:0003677//DNA binding;GO:0008270//zinc ion binding	GO:0006351//transcription, DNA-templated;GO:0006355//regulation of transcription, DNA-templated
BCIN_16g00070	BC1G_06268	6	16	7	29	67	72	0.16	0.37	0.19	0.8	1.48	1.68	0.24	1.32	2.45943	1.97e-06	1.91e-05	LAC12	similar to MFS sugar transporter [Botrytis cinerea T4]	-	-	-	-	GO:0016020//membrane;GO:0016021//integral component of membrane	GO:0022857//transmembrane transporter activity	GO:0055085//transmembrane transport
BCIN_12g05940	BC1G_10153	55	49	43	15	15	16	2.63	2.01	2.08	0.74	0.58	0.66	2.24	0.66	-1.76296	2e-06	1.94e-05	blh	beta-lactamase-like protein [Aspergillus pseudonomius]	-	-	-	-	-	-	-
BCIN_06g04460	BC1G_02415	841	595	617	200	442	393	37.54	22.79	27.86	9.14	16.05	15.12	29.3967	13.4367	-1.12948	2.02e-06	1.95e-05	HQD2	chlorocatechol 1,2-dioxygenase [Sclerotinia borealis F-4128]	-	-	-	-	-	GO:0003824//catalytic activity;GO:0005506//iron ion binding;GO:0008199//ferric iron binding;GO:0016702//oxidoreductase activity, acting on single donors with incorporation of molecular oxygen, incorporation of two atoms of oxygen;GO:0018576//catechol 1,2-dioxygenase activity	GO:0006725//cellular aromatic compound metabolic process;GO:0009712//catechol-containing compound metabolic process;GO:0055114//oxidation-reduction process
BCIN_06g05580	BC1G_02245	169	53	159	13	27	52	5.89	1.58	5.61	0.46	0.77	1.56	4.36	0.93	-2.22903	2.03e-06	1.96e-05	--	Fungal specific transcription factor domain-containing protein [Rutstroemia sp. NJR-2017a BBW]	-	-	-	-	-	-	-
BCIN_02g00250	BC1G_05520	142	119	92	25	49	65	6.43	4.62	4.21	1.16	1.8	2.54	5.08667	1.83333	-1.47225	2.05e-06	1.98e-05	--	prenyltransferase family-domain-containing protein [Rutstroemia sp. NJR-2017a WRK4]	-	-	-	-	GO:0016021//integral component of membrane	GO:0016765//transferase activity, transferring alkyl or aryl (other than methyl) groups	-
BCIN_12g04170	BC1G_14391	290	355	315	503	931	704	10.51	11.04	11.55	18.66	27.44	22	11.0333	22.7	1.04082	2.14e-06	2.06e-05	kpr-2	Bcnuf2 [Botrytis cinerea B05.10]	-	-	-	-	GO:0000776//kinetochore;GO:0031262//Ndc80 complex	-	-
BCIN_15g00070	BC1G_12371	124	127	90	35	63	59	6.2	5.45	4.55	1.79	2.56	2.54	5.4	2.29667	-1.23342	2.19e-06	2.11e-05	--	periplasmic binding protein-like II [Phialocephala scopiformis]	-	-	-	-	-	-	GO:0009228//thiamine biosynthetic process
BCIN_12g00380	BC1G_03557	602	636	404	164	319	349	27.55	24.97	18.7	7.68	11.87	13.77	23.74	11.1067	-1.09589	2.2e-06	2.11e-05	ARB_04619	secreted protein [Sclerotinia borealis F-4128]	-	-	-	-	-	-	-
BCIN_05g03920	BC1G_01407	1097	1946	1197	2029	6768	4752	30.68	46.7	33.87	58.08	153.96	114.58	37.0833	108.873	1.55381	2.21e-06	2.13e-05	--	similar to Leucine Rich Repeat domain protein [Botrytis cinerea T4]	-	-	-	-	-	-	-
BCIN_01g06980	BC1G_00279	1	5	4	21	40	36	0.04	0.18	0.17	0.91	1.38	1.32	0.13	1.20333	3.21045	2.26e-06	2.17e-05	--	similar to Platelet-activating factor acetylhydrolase plasma/intracellular isoform II [Botrytis cinerea T4]	-	-	-	-	-	GO:0003847//1-alkyl-2-acetylglycerophosphocholine esterase activity	GO:0016042//lipid catabolic process
BCIN_07g05530	BC1G_09286	107	214	188	74	74	75	3.07	5.71	5.75	2.15	1.86	1.99	4.84333	2	-1.276	2.31e-06	2.22e-05	MNS2	glycoside hydrolase family 47 protein [Botrytis cinerea T4]	Metabolism;Genetic Information Processing;Metabolism;Metabolism	Global and overview maps;Folding, sorting and degradation;Glycan biosynthesis and metabolism;Glycan biosynthesis and metabolism	ko01100//Metabolic pathways;ko04141//Protein processing in endoplasmic reticulum;ko00510//N-Glycan biosynthesis;ko00513//Various types of N-glycan biosynthesis	K01230;K01230;K01230;K01230	GO:0016020//membrane	GO:0003824//catalytic activity;GO:0004571//mannosyl-oligosaccharide 1,2-alpha-mannosidase activity;GO:0005509//calcium ion binding	-
BCIN_03g00220	BC1G_12513	91	94	71	145	392	258	2.17	1.92	1.71	3.53	7.59	5.3	1.93333	5.47333	1.50133	2.32e-06	2.23e-05	--	Zn(II)2Cys6 transcription factor [Sclerotinia borealis F-4128]	-	-	-	-	GO:0005634//nucleus	GO:0000981//DNA-binding transcription factor activity, RNA polymerase II-specific;GO:0003677//DNA binding;GO:0008270//zinc ion binding	GO:0006351//transcription, DNA-templated;GO:0006355//regulation of transcription, DNA-templated
MSTRG.1200	hypothetical protein BofuT4_P014600.1 [Botrytis cinerea T4]	93	67	66	25	30	31	2.78	1.82	2.15	0.62	0.56	0.62	2.25	0.6	-1.90689	2.33e-06	2.24e-05	--	hypothetical protein BofuT4_P014600.1 [Botrytis cinerea T4]	-	-	-	-	-	-	-
BCIN_15g03620	BC1G_03007	2571	3537	3331	4949	10113	6757	40.49	47.79	53.08	79.78	129.55	91.75	47.12	100.36	1.09077	2.36e-06	2.26e-05	GPH1	Bcgph1 [Botrytis cinerea B05.10]	Metabolism;Metabolism;Metabolism	Global and overview maps;Global and overview maps;Carbohydrate metabolism	ko01100//Metabolic pathways;ko01110//Biosynthesis of secondary metabolites;ko00500//Starch and sucrose metabolism	K00688;K00688;K00688	-	GO:0004645//phosphorylase activity;GO:0008184//glycogen phosphorylase activity;GO:0030170//pyridoxal phosphate binding	GO:0005975//carbohydrate metabolic process
MSTRG.10948	-	87	84	93	191	228	254	1.79	1.48	1.93	4.02	3.81	4.5	1.73333	4.11	1.24559	2.37e-06	2.26e-05	--	-	-	-	-	-	-	-	-
BCIN_08g02400	BC1G_09566	60	59	40	104	210	168	2.13	1.76	1.44	3.71	5.76	4.96	1.77667	4.81	1.43686	2.43e-06	2.32e-05	BC1G_09566	RecName: Full=Arginine biosynthesis bifunctional protein ArgJ 2, mitochondrial; Includes: RecName: Full=Glutamate N-acetyltransferase; Short=GAT; AltName: Full=Ornithine acetyltransferase; Short=OATase; AltName: Full=Ornithine transacetylase; Includes: RecName: Full=Amino-acid acetyltransferase; AltName: Full=N-acetylglutamate synthase; Short=AGS; Contains: RecName: Full=Arginine biosynthesis bif…	Metabolism;Metabolism;Metabolism;Metabolism;Metabolism	Global and overview maps;Global and overview maps;Global and overview maps;Global and overview maps;Amino acid metabolism	ko01100//Metabolic pathways;ko01110//Biosynthesis of secondary metabolites;ko01230//Biosynthesis of amino acids;ko01210//2-Oxocarboxylic acid metabolism;ko00220//Arginine biosynthesis	K00620;K00620;K00620;K00620;K00620	-	GO:0004358//glutamate N-acetyltransferase activity	GO:0006526//arginine biosynthetic process
BCIN_09g02710	BC1G_07102	116	155	147	374	391	297	2.57	2.94	3.29	8.47	7.04	5.67	2.93333	7.06	1.26713	2.44e-06	2.33e-05	UGT80A2	glycosyltransferase family 1 protein [Botrytis cinerea T4]	-	-	-	-	-	GO:0016758//transferase activity, transferring hexosyl groups	GO:0005975//carbohydrate metabolic process;GO:0030259//lipid glycosylation
BCIN_04g06190	BC1G_03886	64	87	97	19	48	31	1.51	1.76	2.31	0.46	0.92	0.63	1.86	0.67	-1.47307	2.45e-06	2.34e-05	fumD	alpha/beta-hydrolase [Cadophora sp. DSE1049]	-	-	-	-	-	-	-
BCIN_04g03900	BC1G_04111	125	406	245	3219	1810	1491	4.38	12.2	8.68	115.36	51.54	45	8.42	70.6333	3.06846	2.48e-06	2.36e-05	--	Proline-rich receptor-like protein kinase PERK1 [Madurella mycetomatis]	-	-	-	-	-	-	-
BCIN_03g02970	BC1G_06509	293	552	415	218	175	134	9.67	15.63	13.86	7.37	4.7	3.81	13.0533	5.29333	-1.30217	2.53e-06	2.4e-05	ARB_03699	carbohydrate esterase family 4 protein [Botrytis cinerea T4]	-	-	-	-	-	GO:0003824//catalytic activity;GO:0008061//chitin binding;GO:0016810//hydrolase activity, acting on carbon-nitrogen (but not peptide) bonds	GO:0005975//carbohydrate metabolic process
BCIN_14g05030	BC1G_15562	148	225	220	74	137	98	4.05	5.29	6.1	2.08	3.05	2.31	5.14667	2.48	-1.0533	2.53e-06	2.4e-05	--	fungal specific transcription factor domain-containing protein [Colletotrichum gloeosporioides Cg-14]	-	-	-	-	-	-	-
BCIN_12g01140	BC1G_03457	304	533	418	161	304	146	2.39	3.6	3.33	1.3	1.94	0.99	3.10667	1.41	-1.13967	2.54e-06	2.41e-05	--	Cutinase transcription factor 1 beta protein [Rutstroemia sp. NJR-2017a BVV2]	-	-	-	-	-	-	-
BCIN_05g00300	BC1G_10828	106	92	102	171	349	302	3.35	2.49	3.26	5.53	8.96	8.22	3.03333	7.57	1.31939	2.56e-06	2.43e-05	--	similar to Ste24 peptidase [Botrytis cinerea T4]	-	-	-	-	-	GO:0004222//metalloendopeptidase activity	GO:0006508//proteolysis
BCIN_03g01000	BC1G_02101	112	137	170	318	521	300	2.93	3.07	4.5	8.51	11.08	6.76	3.5	8.78333	1.32741	2.59e-06	2.46e-05	--	PAP2 superfamily protein [Rutstroemia sp. NJR-2017a BVV2]	-	-	-	-	-	-	-
BCIN_02g09350	BC1G_06951	423	576	563	975	1343	1034	8.13	9.5	10.95	19.17	20.99	17.13	9.52667	19.0967	1.00328	2.6e-06	2.47e-05	--	gtpase-activator for ras-like gtpase containing protein [Rutstroemia sp. NJR-2017a WRK4]	-	-	-	-	GO:0016020//membrane	GO:0046873//metal ion transmembrane transporter activity	GO:0030001//metal ion transport;GO:0055085//transmembrane transport
BCIN_10g05060	BC1G_03609	146	200	150	312	509	343	1.56	1.83	1.62	3.41	4.42	3.15	1.67	3.66	1.132	2.72e-06	2.58e-05	MIMI_R883	similar to ankyrin repeat protein [Botrytis cinerea T4]	-	-	-	-	-	GO:0005515//protein binding	-
BCIN_11g03580	BC1G_04611	2677	4148	2732	5100	8541	6939	65.33	86.85	67.46	127.39	169.54	146	73.2133	147.643	1.01194	2.74e-06	2.59e-05	amt1	similar to ammonium transporter [Botrytis cinerea T4]	-	-	-	-	GO:0016020//membrane	GO:0008519//ammonium transmembrane transporter activity	GO:0015696//ammonium transport;GO:0072488//ammonium transmembrane transport
BCIN_07g00970	BC1G_05470	12	29	7	82	72	72	0.37	0.77	0.22	2.59	1.81	1.92	0.453333	2.10667	2.21632	2.81e-06	2.66e-05	htyF	similar to cytochrome P450 [Botrytis cinerea T4]	-	-	-	-	-	GO:0004497//monooxygenase activity;GO:0005506//iron ion binding;GO:0016705//oxidoreductase activity, acting on paired donors, with incorporation or reduction of molecular oxygen;GO:0020037//heme binding	GO:0055114//oxidation-reduction process
BCIN_10g05140	BC1G_14905	49	78	63	181	219	141	0.57	0.79	0.75	2.17	2.09	1.42	0.703333	1.89333	1.42865	2.87e-06	2.7e-05	swi5	Swi5-domain-containing protein [Pezoloma ericae]	-	-	-	-	-	GO:0003677//DNA binding	-
BCIN_05g03100	BC1G_01523	1597	2467	1921	3306	5825	3987	46.02	60.99	56	97.5	136.52	99.05	54.3367	111.023	1.03086	2.87e-06	2.71e-05	sti1	Bcsti1 [Botrytis cinerea B05.10]	-	-	-	-	-	GO:0005515//protein binding	-
BCIN_13g05800	BC1G_06364	516	609	577	140	411	320	12.18	12.33	13.78	3.38	7.89	6.51	12.7633	5.92667	-1.10671	2.98e-06	2.8e-05	--	similar to histidine acid phosphatase [Botrytis cinerea T4]	-	-	-	-	-	-	-
BCIN_03g02100	BC1G_01940	99	136	65	39	32	40	6.16	7.26	4.09	2.48	1.62	2.15	5.83667	2.08333	-1.48625	3.01e-06	2.83e-05	serac1	similar to ribonuclease p/mrp subunit [Botrytis cinerea T4]	-	-	-	-	-	-	-
BCIN_05g04140	BC1G_01372	310	458	346	695	811	979	19.55	24.78	22.08	44.86	41.6	53.23	22.1367	46.5633	1.07276	3.1e-06	2.91e-05	--	hypothetical protein BCIN_05g04140 [Botrytis cinerea B05.10]	-	-	-	-	-	-	-
BCIN_04g00460	BC1G_07053	40	86	88	223	245	187	2.1	3.87	4.68	11.99	10.47	8.47	3.55	10.31	1.53815	3.15e-06	2.95e-05	--	gpi anchored serine-threonine rich protein [Rutstroemia sp. NJR-2017a BVV2]	-	-	-	-	-	-	-
BCIN_08g02540	BC1G_09579	55	74	78	151	243	163	1.03	1.19	1.48	2.9	3.71	2.64	1.23333	3.08333	1.32193	3.17e-06	2.97e-05	LIG4	Bcdnl4 [Botrytis cinerea B05.10]	Genetic Information Processing	Replication and repair	ko03450//Non-homologous end-joining	K10777	-	GO:0003677//DNA binding;GO:0003910//DNA ligase (ATP) activity;GO:0005524//ATP binding	GO:0006281//DNA repair;GO:0006310//DNA recombination;GO:0051103//DNA ligation involved in DNA repair;GO:0071897//DNA biosynthetic process
BCIN_15g02300	BC1G_11991	173	195	139	252	632	564	4.28	4.14	3.48	6.39	12.73	12.04	3.96667	10.3867	1.38873	3.19e-06	2.99e-05	--	hypothetical protein BCIN_15g02300 [Botrytis cinerea B05.10]	-	-	-	-	-	-	-
BCIN_15g04780	BC1G_12765	18	33	64	184	199	114	0.56	0.89	2.03	5.89	5.06	3.07	1.16	4.67333	2.01033	3.48e-06	3.24e-05	FUM15	cytochrome P450 78A3 [Phialocephala scopiformis]	-	-	-	-	-	GO:0005506//iron ion binding;GO:0016705//oxidoreductase activity, acting on paired donors, with incorporation or reduction of molecular oxygen;GO:0020037//heme binding	GO:0055114//oxidation-reduction process
BCIN_06g06880	BC1G_06293	127	270	181	350	585	556	3.68	6.71	5.3	10.38	13.78	13.88	5.23	12.68	1.27767	3.49e-06	3.25e-05	AMF1	Bcamf1 [Botrytis cinerea B05.10]	-	-	-	-	GO:0005886//plasma membrane	GO:0008519//ammonium transmembrane transporter activity	GO:0015696//ammonium transport;GO:0055085//transmembrane transport
BCIN_09g00570	BC1G_09137	197	268	224	373	564	596	6.4	7.47	7.36	12.4	14.91	16.7	7.07667	14.67	1.05173	3.52e-06	3.28e-05	--	hypothetical protein BCIN_09g00570 [Botrytis cinerea B05.10]	-	-	-	-	-	-	-
BCIN_12g02330	BC1G_03120	1620	1990	1350	446	1142	1029	57.93	61.06	48.84	16.32	33.22	31.72	55.9433	27.0867	-1.04638	3.55e-06	3.3e-05	mhbM	FAD dependent oxidoreductase protein [Rutstroemia sp. NJR-2017a WRK4]	-	-	-	-	-	GO:0071949//FAD binding	-
BCIN_09g00490	BC1G_09126	49	124	77	161	357	263	1.42	3.08	2.25	4.78	8.41	6.56	2.25	6.58333	1.54889	3.56e-06	3.31e-05	amt1	Bcmep2 [Botrytis cinerea B05.10]	-	-	-	-	GO:0016020//membrane	GO:0008519//ammonium transmembrane transporter activity	GO:0015696//ammonium transport;GO:0072488//ammonium transmembrane transport
BCIN_10g01550	BC1G_05072	2221	5405	4291	18731	11691	9569	61.73	128.88	120.66	532.83	264.28	229.28	103.757	342.13	1.72134	3.59e-06	3.33e-05	PTR2	oligopeptide transporter protein [Rutstroemia sp. NJR-2017a BBW]	-	-	-	-	GO:0016020//membrane	GO:0022857//transmembrane transporter activity	GO:0055085//transmembrane transport
BCIN_09g02500	BC1G_07130	331	319	289	511	795	773	15.49	12.81	13.68	24.48	30.26	31.19	13.9933	28.6433	1.03346	3.62e-06	3.36e-05	--	ureidoglycolate hydrolase protein [Rutstroemia sp. NJR-2017a WRK4]	-	-	-	-	-	-	-
BCIN_05g07590	BC1G_11070	145	150	124	288	329	368	3.77	3.35	3.26	7.66	6.96	8.25	3.46	7.62333	1.13965	3.68e-06	3.41e-05	alkJ	similar to choline dehydrogenase [Botrytis cinerea T4]	Metabolism;Metabolism	Global and overview maps;Amino acid metabolism	ko01100//Metabolic pathways;ko00260//Glycine, serine and threonine metabolism	K00108;K00108	-	GO:0016614//oxidoreductase activity, acting on CH-OH group of donors;GO:0050660//flavin adenine dinucleotide binding	GO:0055114//oxidation-reduction process
BCIN_14g00740	BC1G_11129	1548	1545	1532	3876	4178	2911	59.48	50.94	59.56	152.44	130.58	96.44	56.66	126.487	1.15858	3.72e-06	3.44e-05	--	life-span regulatory factor domain-containing protein [Rutstroemia sp. NJR-2017a WRK4]	-	-	-	-	-	-	-
BCIN_09g06920	BC1G_07629	9	7	14	36	55	61	0.6	0.4	0.95	2.46	2.99	3.52	0.65	2.99	2.20163	3.73e-06	3.45e-05	--	hypothetical protein BCIN_09g06920 [Botrytis cinerea B05.10]	-	-	-	-	-	-	-
BCIN_15g01960	BC1G_11947	16	37	31	6	2	4	1.07	2.13	2.1	0.41	0.11	0.23	1.76667	0.25	-2.82103	3.77e-06	3.48e-05	--	hypothetical protein BCIN_15g01960 [Botrytis cinerea B05.10]	-	-	-	-	-	-	-
BCIN_12g01520	BC1G_11516	277	375	267	504	886	649	4.38	5.09	4.27	8.16	11.39	8.85	4.58	9.46667	1.04751	3.79e-06	3.5e-05	ARB_07867	Bcgo2 [Botrytis cinerea B05.10]	-	-	-	-	-	-	-
BCIN_11g05480	BC1G_12057	96	132	108	205	321	256	5.21	6.15	5.93	11.39	14.17	11.98	5.76333	12.5133	1.11849	3.81e-06	3.51e-05	--	Metallophosphoesterase domain-containing protein [Lachnellula suecica]	-	-	-	-	-	GO:0016787//hydrolase activity	-
BCIN_05g03080	BC1G_01528	1575	1429	1186	454	818	994	81.88	63.74	62.38	24.16	34.59	44.55	69.3333	34.4333	-1.00974	3.98e-06	3.67e-05	CYP3	peptidyl-prolyl cis-trans isomerase [Sclerotinia borealis F-4128]	Genetic Information Processing	Transcription	ko03040//Spliceosome	K09567	GO:0005634//nucleus	GO:0003755//peptidyl-prolyl cis-trans isomerase activity	GO:0000413//protein peptidyl-prolyl isomerization;GO:0006457//protein folding
BCIN_11g04380	BC1G_03345	129	136	135	441	304	369	6.8	6.15	7.2	23.81	13.04	16.78	6.71667	17.8767	1.41226	4.05e-06	3.73e-05	--	similar to transcription factor bZIP [Botrytis cinerea T4]	-	-	-	-	-	-	-
BCIN_13g00060	BC1G_15523	214	218	214	365	551	484	5.2	4.55	5.27	9.09	10.9	10.15	5.00667	10.0467	1.00479	4.05e-06	3.73e-05	GAL4	fungal-specific transcription factor domain-containing protein [Aspergillus sergii]	-	-	-	-	GO:0005634//nucleus	GO:0000981//DNA-binding transcription factor activity, RNA polymerase II-specific;GO:0003677//DNA binding;GO:0008270//zinc ion binding	GO:0006351//transcription, DNA-templated;GO:0006355//regulation of transcription, DNA-templated
BCIN_02g04140	BC1G_07936	8969	12059	12634	24682	28391	21849	134.32	154.94	191.43	378.34	345.83	282.1	160.23	335.423	1.06584	4.08e-06	3.75e-05	--	bZIP transcription factor protein [Rutstroemia sp. NJR-2017a WRK4]	-	-	-	-	-	GO:0003700//DNA-binding transcription factor activity	GO:0006355//regulation of transcription, DNA-templated
BCIN_02g01440	BC1G_02621	898	547	669	232	411	423	66.93	34.98	50.45	17.7	24.92	27.18	50.7867	23.2667	-1.12619	4.08e-06	3.75e-05	pmp3	similar to stress response RCI peptide [Botrytis cinerea T4]	-	-	-	-	GO:0016021//integral component of membrane	-	-
BCIN_04g05040	BC1G_04258	246	392	408	858	1265	672	4.22	5.77	7.08	15.06	17.65	9.94	5.69	14.2167	1.32108	4.27e-06	3.92e-05	GYP5	similar to GTPase-activating protein GYP5 [Botrytis cinerea T4]	-	-	-	-	-	-	-
BCIN_13g04750	BC1G_14364	96	96	79	39	48	32	4.23	3.61	3.51	1.75	1.7	1.2	3.78333	1.55	-1.28739	4.29e-06	3.93e-05	--	similar to 6-phosphogluconolactonase [Botrytis cinerea T4]	-	-	-	-	-	GO:0005515//protein binding	-
BCIN_09g05240	BC1G_09891	73	408	152	1096	2353	2220	1.56	7.47	3.28	23.94	40.84	40.84	4.10333	35.2067	3.10098	4.35e-06	3.98e-05	ecdD	high-affinity glucose transporter [Sclerotinia borealis F-4128]	Cellular Processes	Cell growth and death	ko04113//Meiosis - yeast	K08139	GO:0016020//membrane;GO:0016021//integral component of membrane	GO:0022857//transmembrane transporter activity	GO:0055085//transmembrane transport
BCIN_01g01590	BC1G_05902	1157	3536	1935	3436	12816	8875	49.36	129.44	83.53	150.05	444.76	326.45	87.4433	307.087	1.81223	4.35e-06	3.98e-05	--	Bccpd3 [Botrytis cinerea B05.10]	-	-	-	-	-	-	-
BCIN_08g00740	BC1G_08389	8858	7013	5434	11300	24228	27171	197.2	133.95	122.39	257.48	438.7	521.48	151.18	405.887	1.42481	4.4e-06	4.02e-05	mfs1	sugar transporter [Sclerotinia borealis F-4128]	-	-	-	-	GO:0016020//membrane;GO:0016021//integral component of membrane	GO:0022857//transmembrane transporter activity	GO:0055085//transmembrane transport
BCIN_08g06090	BC1G_11020	80	84	99	255	261	197	2.12	1.91	2.65	6.9	5.61	4.49	2.22667	5.66667	1.34761	4.45e-06	4.07e-05	--	DNA-directed RNA polymerase III RPC4 [Oidium neolycopersici]	Genetic Information Processing	Transcription	ko03020//RNA polymerase	K03026	GO:0005666//RNA polymerase III complex	GO:0003677//DNA binding;GO:0003899//DNA-directed 5'-3' RNA polymerase activity	GO:0006383//transcription by RNA polymerase III
BCIN_13g05450	BC1G_06414	60	82	53	137	207	162	1.22	1.43	1.09	2.86	3.43	2.84	1.24667	3.04333	1.28758	4.48e-06	4.09e-05	--	BgtA-20728 [Blumeria graminis f. sp. tritici]	-	-	-	-	-	-	-
BCIN_13g03360	BC1G_04914	808	1341	895	2000	2470	2096	35.2	50.13	39.45	89.19	87.53	78.73	41.5933	85.15	1.03365	4.52e-06	4.12e-05	--	ankyrin-1 [Pyrenophora teres f. maculata]	-	-	-	-	-	GO:0003676//nucleic acid binding	-
BCIN_09g05420	BC1G_15225	113	125	88	207	339	251	4.07	3.86	3.2	7.63	9.92	7.79	3.71	8.44667	1.18696	4.55e-06	4.14e-05	--	centromere kinetochore component CENP-T domain-containing protein [Rutstroemia sp. NJR-2017a BVV2]	-	-	-	-	-	-	-
BCIN_15g00250	0	22	24	25	2	6	3	1.59	1.48	1.82	0.16	0.36	0.2	1.63	0.24	-2.76377	4.57e-06	4.16e-05	--	hypothetical protein BCIN_15g00250 [Botrytis cinerea B05.10]	-	-	-	-	-	-	-
BCIN_01g05100	BC1G_13272	111	108	71	31	37	52	5.53	4.62	3.58	1.58	1.5	2.23	4.57667	1.77	-1.37055	4.59e-06	4.17e-05	mcp7	similar to meiotic nuclear division protein 1 homolog [Botrytis cinerea T4]	-	-	-	-	-	GO:0003690//double-stranded DNA binding	GO:0007131//reciprocal meiotic recombination
BCIN_02g00800	BC1G_05590	25000	22471	17784	5930	13417	14594	2416.63	1863.62	1739.26	586.72	1054.91	1216.22	2006.5	952.617	-1.07472	4.76e-06	4.32e-05	--	Bcpic4 [Botrytis cinerea B05.10]	-	-	-	-	-	-	-
BCIN_02g01710	BC1G_02582	15	19	7	57	68	53	0.53	0.57	0.25	2.03	1.93	1.59	0.45	1.85	2.03953	4.85e-06	4.4e-05	gliA	similar to MFS multidrug transporter [Botrytis cinerea T4]	-	-	-	-	-	-	GO:0055085//transmembrane transport
BCIN_07g02260	BC1G_02792	1101	1835	1338	2977	3427	2881	39.16	55.99	48.14	108.37	99.14	88.34	47.7633	98.6167	1.04593	4.96e-06	4.5e-05	--	Herpes-BLLF1 domain containing protein [Pyrenophora tritici-repentis]	-	-	-	-	-	-	-
BCIN_11g01890	BC1G_04054	3440	3010	2399	6005	6955	7152	191.38	143.67	135.03	341.95	314.73	343.04	156.693	333.24	1.08862	5.13e-06	4.65e-05	--	autophagy-related 3 protein [Rutstroemia sp. NJR-2017a WRK4]	-	-	-	-	-	-	-
BCIN_01g02450	BC1G_12929	61	82	93	34	27	30	1.9	2.19	2.93	1.08	0.68	0.8	2.34	0.853333	-1.45533	5.14e-06	4.65e-05	sfnG	alkanesulfonate monooxygenase [Sclerotinia borealis F-4128]	-	-	-	-	-	GO:0016705//oxidoreductase activity, acting on paired donors, with incorporation or reduction of molecular oxygen	GO:0055114//oxidation-reduction process
BCIN_07g00480	BC1G_05402	24	57	63	291	201	115	0.61	1.24	1.61	7.56	4.18	2.5	1.15333	4.74667	2.04111	5.21e-06	4.71e-05	--	wound-responsive ked protein [Rutstroemia sp. NJR-2017a BBW]	-	-	-	-	-	-	-
BCIN_02g07190	BC1G_13538	488	725	633	1374	1610	1165	9.62	12.27	12.63	27.73	25.83	19.81	11.5067	24.4567	1.08776	5.25e-06	4.74e-05	--	related to USO1 Intracellular protein transport protein [Rhynchosporium agropyri]	-	-	-	-	-	-	-
BCIN_13g04610	BC1G_13379	153	120	219	50	81	87	2.09	1.41	3.03	0.7	0.9	1.03	2.17667	0.876667	-1.31202	5.25e-06	4.74e-05	UGT80A2	glycosyltransferase family 28 domain-containing protein [Rutstroemia sp. NJR-2017a BVV2]	Genetic Information Processing	Translation	ko00970//Aminoacyl-tRNA biosynthesis	K01870	-	GO:0016758//transferase activity, transferring hexosyl groups	GO:0005975//carbohydrate metabolic process;GO:0030259//lipid glycosylation
BCIN_01g02940	BC1G_11832	1342	455	900	59	81	206	122.09	35.52	82.84	5.49	5.99	16.16	80.15	9.21333	-3.12091	5.48e-06	4.94e-05	--	hypothetical protein BCIN_01g02940 [Botrytis cinerea B05.10]	-	-	-	-	-	-	-
BCIN_01g05720	BC1G_00448	275	574	495	5742	2385	2251	5.11	9.14	9.32	108.22	35.56	35.7	7.85667	59.8267	2.9288	5.52e-06	4.97e-05	--	extracellular serine-rich protein [Rutstroemia sp. NJR-2017a BVV2]	-	-	-	-	-	GO:0003824//catalytic activity	GO:0005975//carbohydrate metabolic process
BCIN_06g02480	BC1G_01283	316	204	194	47	117	135	24.84	13.76	15.43	3.78	7.48	9.15	18.01	6.80333	-1.40448	5.57e-06	5.02e-05	--	Mediator of RNA polymerase II transcription subunit 14 [Elsinoe australis]	-	-	-	-	-	-	-
BCIN_05g06280	BC1G_01745	232	143	143	61	85	90	9.53	5.04	5.94	2.56	2.84	3.19	6.83667	2.86333	-1.2556	5.64e-06	5.07e-05	RED1	similar to oxidoreductase [Botrytis cinerea T4]	-	-	-	-	-	GO:0016491//oxidoreductase activity	GO:0055114//oxidation-reduction process
MSTRG.12429	hypothetical protein BofuT4_uP131460.1 [Botrytis cinerea T4]	373	427	366	826	892	784	8.89	8.73	8.82	20.15	17.29	16.11	8.81333	17.85	1.01816	5.73e-06	5.15e-05	--	hypothetical protein BofuT4_uP131460.1 [Botrytis cinerea T4]	-	-	-	-	-	-	-
BCIN_16g04030	BC1G_13493	479	376	397	128	284	258	46.01	30.99	38.59	12.59	22.19	21.37	38.53	18.7167	-1.04166	5.79e-06	5.19e-05	--	related to PIN3 Psi+ INducibility [Phialocephala subalpina]	-	-	-	-	-	-	-
BCIN_13g01190	BC1G_04359	54	55	41	11	16	23	2.08	1.82	1.6	0.43	0.5	0.76	1.83333	0.563333	-1.70241	5.81e-06	5.21e-05	RTA1	similar to RTA1 domain protein [Botrytis cinerea T4]	-	-	-	-	GO:0016021//integral component of membrane	-	-
BCIN_13g02860	BC1G_05931	71	125	109	236	320	222	1.64	2.47	2.54	5.57	6	4.41	2.21667	5.32667	1.26484	5.89e-06	5.27e-05	mus-23	Bcmre11 [Botrytis cinerea B05.10]	Genetic Information Processing;Genetic Information Processing	Replication and repair;Replication and repair	ko03440//Homologous recombination;ko03450//Non-homologous end-joining	K10865;K10865	GO:0000784//nuclear chromosome, telomeric region;GO:0005634//nucleus;GO:0030870//Mre11 complex;GO:0035861//site of double-strand break;GO:1990421//subtelomeric heterochromatin	GO:0004518//nuclease activity;GO:0004519//endonuclease activity;GO:0008408//3'-5' exonuclease activity;GO:0016787//hydrolase activity;GO:0030145//manganese ion binding	GO:0000723//telomere maintenance;GO:0000724//double-strand break repair via homologous recombination;GO:0000729//DNA double-strand break processing;GO:0006302//double-strand break repair;GO:0006303//double-strand break repair via nonhomologous end joining;GO:0007131//reciprocal meiotic recombination;GO:0031573//intra-S DNA damage checkpoint;GO:0042138//meiotic DNA double-strand break formation;GO…
BCIN_08g01860	BC1G_07859	58	75	51	21	27	25	1.18	1.31	1.05	0.44	0.45	0.44	1.18	0.443333	-1.41232	6e-06	5.36e-05	--	glycosyl transferase family 8 protein [Rutstroemia sp. NJR-2017a WRK4]	-	-	-	-	-	GO:0003779//actin binding	GO:0030036//actin cytoskeleton organization
BCIN_02g02150	BC1G_02526	42	57	86	119	275	208	1.64	1.91	3.39	4.75	8.72	6.99	2.31333	6.82	1.5598	6.14e-06	5.48e-05	fmpE	aminotransferase class-v protein [Rutstroemia sp. NJR-2017a BVV2]	-	-	-	-	-	GO:0003824//catalytic activity	-
BCIN_07g05650	0	1163	1072	792	289	606	681	44.47	35.17	30.64	11.31	18.85	22.45	36.76	17.5367	-1.06776	6.19e-06	5.52e-05	--	hypothetical protein BCIN_07g05650 [Botrytis cinerea B05.10]	-	-	-	-	-	-	-
BCIN_10g03270	BC1G_13424	177	230	169	385	500	385	3.97	4.43	3.84	8.85	9.13	7.45	4.08	8.47667	1.05493	6.2e-06	5.52e-05	--	Heterokaryon incompatibility protein 6, OR allele [Valsa mali]	-	-	-	-	-	-	-
BCIN_09g00450	BC1G_09121	79	89	76	31	49	28	2.26	2.19	2.2	0.91	1.14	0.69	2.21667	0.913333	-1.27918	6.24e-06	5.55e-05	ARB_07185	similar to prolyl oligopeptidase (secreted protein) [Botrytis cinerea T4]	-	-	-	-	-	-	-
BCIN_01g08300	BC1G_00084	57	50	47	100	162	179	2.02	1.51	1.69	3.62	4.66	5.46	1.74	4.58	1.39626	6.29e-06	5.6e-05	--	extracellular serine-rich protein [Rutstroemia sp. NJR-2017a WRK4]	-	-	-	-	-	-	-
BCIN_09g00280	BC1G_09091	2522	2552	2252	5178	5202	5262	92.07	80.09	83.24	193.2	154.32	165.32	85.1333	170.947	1.00575	6.38e-06	5.67e-05	--	DNA-binding protein HEXBP [Blumeria graminis f. sp. hordei DH14]	-	-	-	-	-	GO:0003676//nucleic acid binding;GO:0008270//zinc ion binding	-
BCIN_06g04810	BC1G_02368	725	1220	1152	1960	3078	2084	19.56	28.24	31.45	54.13	67.55	48.47	26.4167	56.7167	1.10232	6.57e-06	5.82e-05	--	hypothetical protein BCIN_06g04810 [Botrytis cinerea B05.10]	-	-	-	-	-	GO:0005515//protein binding;GO:0046872//metal ion binding	-
BCIN_03g02330	BC1G_06599	688	954	907	1709	2202	1575	19.99	23.78	26.67	50.83	52.05	39.46	23.48	47.4467	1.01487	6.63e-06	5.87e-05	SPBC25B2.10	Universal stress family domain protein [Rutstroemia sp. NJR-2017a BVV2]	-	-	-	-	-	-	-
BCIN_11g01680	BC1G_04018	519	567	538	1403	1273	1113	14.73	13.81	15.45	40.75	29.38	27.23	14.6633	32.4533	1.14615	6.67e-06	5.9e-05	--	modin protein [Rutstroemia sp. NJR-2017a WRK4]	-	-	-	-	-	-	-
BCIN_08g04880	BC1G_08843	288	227	224	64	148	152	10.4	7.03	8.18	2.36	4.35	4.73	8.53667	3.81333	-1.16262	6.72e-06	5.94e-05	HVO_2328	Isochorismatase hydrolase [Hypoxylon sp. EC38]	-	-	-	-	-	GO:0003824//catalytic activity	-
BCIN_13g04150	BC1G_05026	1055	1944	1517	2323	5303	3714	45.67	72.21	66.45	102.94	186.74	138.62	61.4433	142.767	1.21633	6.73e-06	5.95e-05	mic-33	mitochondrial 2-oxoglutarate/malate carrier protein [Sclerotinia borealis F-4128]	-	-	-	-	-	GO:0022857//transmembrane transporter activity	GO:0055085//transmembrane transport
BCIN_13g04850	0	319	495	373	578	1447	1010	6.2	8.26	7.34	11.51	22.89	16.93	7.26667	17.11	1.23547	6.73e-06	5.95e-05	--	bacterial alpha-L-rhamnosidase domain protein [Sclerotinia borealis F-4128]	-	-	-	-	-	GO:0003824//catalytic activity	-
BCIN_04g06740	BC1G_12274	3227	5975	4993	14534	11954	10272	61.85	98.25	96.82	285.11	186.35	169.72	85.64	213.727	1.31941	6.75e-06	5.96e-05	rnr-1	ribonucleoside-diphosphate reductase large chain [Sclerotinia borealis F-4128]	Metabolism;Metabolism;Metabolism;Metabolism	Global and overview maps;Nucleotide metabolism;Metabolism of other amino acids;Nucleotide metabolism	ko01100//Metabolic pathways;ko00230//Purine metabolism;ko00480//Glutathione metabolism;ko00240//Pyrimidine metabolism	K10807;K10807;K10807;K10807	-	GO:0004748//ribonucleoside-diphosphate reductase activity, thioredoxin disulfide as acceptor;GO:0005524//ATP binding	GO:0006260//DNA replication;GO:0055114//oxidation-reduction process
BCIN_03g00030	BC1G_12489	13	22	11	49	73	58	0.61	0.88	0.52	2.34	2.77	2.33	0.67	2.48	1.88811	6.81e-06	6.01e-05	calI	similar to short-chain dehydrogenase/reductase [Botrytis cinerea T4]	-	-	-	-	-	-	-
BCIN_04g04930	BC1G_04246	2407	3755	2750	6160	6913	5794	68.06	91.09	78.67	178.27	158.99	141.24	79.2733	159.5	1.00865	6.97e-06	6.15e-05	pgaD	BcPG3 [Botrytis cinerea B05.10]	Metabolism;Metabolism	Global and overview maps;Carbohydrate metabolism	ko01100//Metabolic pathways;ko00040//Pentose and glucuronate interconversions	K01184;K01184	-	GO:0004650//polygalacturonase activity	GO:0005975//carbohydrate metabolic process
BCIN_05g03380	BC1G_01485	74	78	71	114	348	239	2.67	2.42	2.59	4.21	10.22	7.44	2.56	7.29	1.50978	7.12e-06	6.26e-05	vdh	similar to aldehyde dehydrogenase [Botrytis cinerea T4]	-	-	-	-	-	GO:0016491//oxidoreductase activity;GO:0016620//oxidoreductase activity, acting on the aldehyde or oxo group of donors, NAD or NADP as acceptor	GO:0055114//oxidation-reduction process
BCIN_01g10590	BC1G_05233	103	137	102	32	59	71	4.35	4.96	4.35	1.38	2.02	2.58	4.55333	1.99333	-1.19174	7.22e-06	6.34e-05	--	F-box domain-containing protein [Coniochaeta sp. 2T2.1]	-	-	-	-	-	-	-
BCIN_13g05280	BC1G_06441	506	437	393	911	1008	1117	25.53	18.92	20.06	47.05	41.37	48.59	21.5033	45.67	1.08669	7.24e-06	6.35e-05	--	NAD dependent epimerase/dehydratase family protein [Metarhizium guizhouense ARSEF 977]	-	-	-	-	-	-	-
BCIN_09g02160	BC1G_07173	43309	34505	24702	13583	16891	22835	1896.21	1296.15	1094.22	608.71	601.53	861.94	1428.86	690.727	-1.04868	7.28e-06	6.38e-05	--	celp0028 effector like protein [Rutstroemia sp. NJR-2017a BVV2]	-	-	-	-	-	-	-
BCIN_03g07370	BC1G_11688	4874	2568	2841	253	473	1061	215.53	97.43	127.11	11.45	17.01	40.45	146.69	22.97	-2.67495	7.29e-06	6.39e-05	--	membrane-associating domain-containing protein [Rutstroemia sp. NJR-2017a BBW]	-	-	-	-	-	-	-
BCIN_10g02930	BC1G_04653	176	195	135	247	596	563	6.61	6.28	5.13	9.5	18.21	18.23	6.00667	15.3133	1.35015	7.34e-06	6.42e-05	TIC32	related to retinol dehydrogenase 13 [Phialocephala subalpina]	-	-	-	-	-	-	-
BCIN_09g06210	BC1G_15070	4674	1436	3068	88	249	560	309.92	81.69	205.82	5.97	13.43	32.01	199.143	17.1367	-3.53865	7.38e-06	6.45e-05	--	magnesium ion transporter protein [Rutstroemia sp. NJR-2017a WRK4]	-	-	-	-	-	-	-
MSTRG.2370	hypothetical protein BofuT4_uP036670.1 [Botrytis cinerea T4]	105	120	118	51	56	66	7.45	7.3	8.47	3.7	3.23	4.04	7.74	3.65667	-1.0818	7.46e-06	6.51e-05	--	hypothetical protein BofuT4_uP036670.1 [Botrytis cinerea T4]	-	-	-	-	-	-	-
BCIN_08g04940	BC1G_08851	125	209	167	272	472	427	6.49	9.31	8.77	14.45	19.93	19.11	8.19	17.83	1.12237	7.99e-06	6.96e-05	--	flavin-binding monooxygenase protein [Rutstroemia sp. NJR-2017a WRK4]	-	-	-	-	-	-	-
MSTRG.10568	-	74	75	61	30	33	20	2.19	1.9	1.82	0.92	0.79	0.52	1.97	0.743333	-1.40611	8.08e-06	7.04e-05	--	-	-	-	-	-	-	-	-
BCIN_12g06080	BC1G_10125	16	30	23	1	4	5	2.05	3.3	2.99	0.13	0.42	0.55	2.78	0.366667	-2.92254	8.23e-06	7.15e-05	--	Serine threonine kinase (Kin4) protein [Rutstroemia sp. NJR-2017a BVV2]	-	-	-	-	-	-	-
BCIN_15g02990	BC1G_02916	254	325	370	685	805	656	6.28	6.89	9.26	17.34	16.19	13.98	7.47667	15.8367	1.0828	8.28e-06	7.18e-05	mcm5	DNA replication licensing factor mcm5 [Sclerotinia borealis F-4128]	Cellular Processes;Cellular Processes;Genetic Information Processing	Cell growth and death;Cell growth and death;Replication and repair	ko04111//Cell cycle - yeast;ko04113//Meiosis - yeast;ko03030//DNA replication	K02209;K02209;K02209	GO:0005634//nucleus;GO:0042555//MCM complex	GO:0003677//DNA binding;GO:0003688//DNA replication origin binding;GO:0005524//ATP binding	GO:0006260//DNA replication;GO:0006270//DNA replication initiation
BCIN_13g03830	BC1G_04978	390	537	525	951	1291	906	5.26	6.21	7.16	13.12	14.15	10.53	6.21	12.6	1.02076	8.52e-06	7.39e-05	--	protamine p1 protein [Rutstroemia sp. NJR-2017a BVV2]	-	-	-	-	-	-	-
BCIN_04g02520	BC1G_04515	80	156	101	49	58	34	2.79	4.67	3.57	1.75	1.65	1.02	3.67667	1.47333	-1.31931	8.66e-06	7.49e-05	aes1	carbohydrate esterase family 16 protein [Coleophoma crateriformis]	-	-	-	-	GO:0005576//extracellular region	GO:0030248//cellulose binding	GO:0005975//carbohydrate metabolic process
BCIN_05g05950	BC1G_01789	74	172	69	19	60	23	2.08	4.16	1.97	0.55	1.37	0.56	2.73667	0.826667	-1.72704	8.96e-06	7.75e-05	patE	similar to GMC oxidoreductase [Botrytis cinerea T4]	Metabolism;Metabolism	Global and overview maps;Amino acid metabolism	ko01100//Metabolic pathways;ko00260//Glycine, serine and threonine metabolism	K00108;K00108	-	GO:0016614//oxidoreductase activity, acting on CH-OH group of donors;GO:0050660//flavin adenine dinucleotide binding	GO:0055114//oxidation-reduction process
BCIN_10g05800	BC1G_10264	839	1282	1398	2374	3565	2314	10.65	13.96	17.95	30.84	36.81	25.32	14.1867	30.99	1.12727	9.21e-06	7.94e-05	ATJ13	Molecular chaperone protein [Rutstroemia sp. NJR-2017a BVV2]	-	-	-	-	-	-	-
BCIN_12g06300	BC1G_10098	28	32	29	5	8	9	1.32	1.29	1.38	0.24	0.31	0.37	1.33	0.306667	-2.11668	9.61e-06	8.27e-05	BC1G_10098	similar to metalloproteinase (secreted protein) [Botrytis cinerea T4]	-	-	-	-	-	GO:0004222//metalloendopeptidase activity;GO:0008237//metallopeptidase activity	GO:0006508//proteolysis
BCIN_09g00910	0	50	68	60	103	184	194	2.03	2.36	2.46	4.27	6.06	6.78	2.28333	5.70333	1.32066	9.71e-06	8.35e-05	IRL	cytochrome p450 [Stemphylium lycopersici]	-	-	-	-	-	-	-
BCIN_14g00060	0	10	16	18	47	73	53	0.31	0.43	0.57	1.5	1.85	1.42	0.436667	1.59	1.86442	9.81e-06	8.42e-05	--	similar to transcription factor Zn, C2H2 [Botrytis cinerea T4]	-	-	-	-	-	-	-
BCIN_03g06550	BC1G_06157	712	612	536	1022	1597	1548	37.2	27.44	28.34	54.66	67.87	69.73	30.9933	64.0867	1.04807	9.91e-06	8.49e-05	hpsA	similar to DlpA domain-containing protein [Botrytis cinerea T4]	-	-	-	-	-	-	-
BCIN_06g00170	BC1G_00958	0	0	1	15	27	26	0	0	0.05	0.8	1.14	1.17	0.0166667	1.03667	5.95884	9.92e-06	8.49e-05	--	hypothetical protein BCIN_06g00170 [Botrytis cinerea B05.10]	-	-	-	-	-	-	-
BCIN_08g04410	BC1G_08780	112	77	84	22	29	53	4	2.36	3.03	0.8	0.84	1.63	3.13	1.09	-1.52183	1.04e-05	8.86e-05	--	E3 ubiquitin-protein ligase UPL4 [Talaromyces marneffei PM1]	-	-	-	-	-	-	-
BCIN_07g04500	BC1G_07258	574	968	901	3593	2033	1838	17.17	24.86	27.28	110.09	49.45	47.43	23.1033	68.99	1.57829	1.04e-05	8.92e-05	fpr4	FKBP12-2 [Botrytis cinerea]	-	-	-	-	-	GO:0003755//peptidyl-prolyl cis-trans isomerase activity	-
BCIN_02g08670	BC1G_06858	246	346	366	752	951	598	5.03	6.07	7.58	15.75	15.82	10.55	6.22667	14.04	1.17301	1.06e-05	9.03e-05	tif225	Bcgcd6 [Botrytis cinerea B05.10]	Genetic Information Processing	Translation	ko03013//RNA transport	K03240	-	GO:0005515//protein binding;GO:0016779//nucleotidyltransferase activity	GO:0009058//biosynthetic process
BCIN_13g03020	BC1G_14088	301	414	364	572	1110	728	12.36	14.59	15.13	24.05	37.09	25.78	14.0267	28.9733	1.04655	1.06e-05	9.07e-05	BCKDHB	pyruvate dehydrogenase E1 component beta subunit [Sclerotinia sclerotiorum 1980 UF-70]	Metabolism;Metabolism;Metabolism;Metabolism	Global and overview maps;Global and overview maps;Amino acid metabolism;Carbohydrate metabolism	ko01100//Metabolic pathways;ko01110//Biosynthesis of secondary metabolites;ko00280//Valine, leucine and isoleucine degradation;ko00640//Propanoate metabolism	K00167;K00167;K00167;K00167	-	GO:0003824//catalytic activity	-
BCIN_09g06230	BC1G_15065	1454	478	1052	188	377	528	167.51	47.25	122.62	22.17	35.33	52.44	112.46	36.6467	-1.61766	1.07e-05	9.09e-05	--	Bcpio11 [Botrytis cinerea B05.10]	-	-	-	-	-	-	-
BCIN_01g03120	BC1G_11810	312	418	255	406	1855	1235	10.13	11.65	8.38	13.5	49	34.58	10.0533	32.36	1.68654	1.1e-05	9.32e-05	SPCC757.13	similar to MFS allantoate transporter [Botrytis cinerea T4]	-	-	-	-	-	-	GO:0055085//transmembrane transport
BCIN_12g05670	0	134	187	152	249	568	364	4.44	5.31	5.09	8.44	15.3	10.39	4.94667	11.3767	1.20155	1.1e-05	9.34e-05	nahG	salicylate hydroxylase protein [Rutstroemia sp. NJR-2017a BBW]	-	-	-	-	-	GO:0071949//FAD binding	-
BCIN_09g03260	BC1G_12966	420	683	679	2193	1610	1226	5.82	8.12	9.51	31.09	18.14	14.64	7.81667	21.29	1.44555	1.11e-05	9.42e-05	--	similar to transcription factor Zn, C2H2 [Botrytis cinerea T4]	-	-	-	-	-	GO:0003676//nucleic acid binding	-
BCIN_03g00540	BC1G_02158	123	112	162	55	70	72	3.96	3.09	5.27	1.81	1.83	2	4.10667	1.88	-1.12724	1.13e-05	9.61e-05	amyS	alpha amylase protein [Rutstroemia sp. NJR-2017a BBW]	Metabolism;Metabolism;Metabolism	Global and overview maps;Global and overview maps;Carbohydrate metabolism	ko01100//Metabolic pathways;ko01110//Biosynthesis of secondary metabolites;ko00500//Starch and sucrose metabolism	K01176;K01176;K01176	-	GO:0003824//catalytic activity;GO:0004553//hydrolase activity, hydrolyzing O-glycosyl compounds;GO:0005509//calcium ion binding	GO:0005975//carbohydrate metabolic process
BCIN_01g00300	BC1G_15818	14	32	24	3	0	5	0.66	1.29	1.14	0.14	0	0.2	1.03	0.113333	-3.184	1.14e-05	9.67e-05	himH	Zinc-binding alcohol dehydrogenase domain-containing protein cipB [Talaromyces pinophilus]	Metabolism;Metabolism	Global and overview maps;Lipid metabolism	ko01110//Biosynthesis of secondary metabolites;ko00592//alpha-Linolenic acid metabolism	K00224;K00224	-	GO:0016491//oxidoreductase activity	GO:0055114//oxidation-reduction process
BCIN_03g02600	BC1G_06563	39	44	33	94	128	101	1.43	1.38	1.22	3.52	3.81	3.19	1.34333	3.50667	1.38428	1.15e-05	9.7e-05	--	uncharacterized membrane protein YMR253C [Aspergillus lentulus]	-	-	-	-	-	-	-
BCIN_04g03020	BC1G_04453	83	126	189	712	455	293	3.08	4.02	7.1	27.08	13.75	9.39	4.73333	16.74	1.82237	1.15e-05	9.73e-05	SPCC1827.05c	Bcnop15 [Botrytis cinerea B05.10]	-	-	-	-	-	GO:0003676//nucleic acid binding	-
BCIN_16g04400	BC1G_12354	92	166	125	55	64	70	2.92	4.53	4.02	1.79	1.65	1.91	3.82333	1.78333	-1.10025	1.15e-05	9.75e-05	--	capsule polysaccharide biosynthesis protein [Marssonina brunnea f. sp. 'multigermtubi' MB_m1]	-	-	-	-	-	GO:0003700//DNA-binding transcription factor activity	-
BCIN_05g08280	BC1G_13131	1122	1491	1223	3719	2674	2902	19.55	22.29	21.56	66.34	37.9	43.6	21.1333	49.28	1.22148	1.26e-05	0.000105951	NCU03117	inosine-5'-monophosphate dehydrogenase IMD2 [Sclerotinia borealis F-4128]	Metabolism;Metabolism;Metabolism	Global and overview maps;Global and overview maps;Nucleotide metabolism	ko01100//Metabolic pathways;ko01110//Biosynthesis of secondary metabolites;ko00230//Purine metabolism	K00088;K00088;K00088	-	GO:0003824//catalytic activity;GO:0003938//IMP dehydrogenase activity;GO:0016491//oxidoreductase activity	GO:0006164//purine nucleotide biosynthetic process;GO:0055114//oxidation-reduction process
BCIN_06g07280	BC1G_14663	1119	1552	1470	3093	3380	2555	29.97	35.66	39.83	84.79	73.63	58.99	35.1533	72.47	1.04372	1.28e-05	0.000107412	SPAC458.02c	Bcbfr1 [Botrytis cinerea B05.10]	-	-	-	-	-	-	-
BCIN_06g05110	BC1G_02327	366	367	300	562	802	914	17.86	15.36	14.81	28.07	31.83	38.45	16.01	32.7833	1.03399	1.29e-05	0.000107929	PA1210	pirin domain protein [Rutstroemia sp. NJR-2017a BBW]	-	-	-	-	-	-	-
BCIN_03g01860	0	103	192	126	217	481	406	3.75	6	4.64	8.09	14.25	12.75	4.79667	11.6967	1.28599	1.31e-05	0.000109593	apdG	similar to acyl-CoA dehydrogenase [Botrytis cinerea T4]	-	-	-	-	-	GO:0003995//acyl-CoA dehydrogenase activity;GO:0016627//oxidoreductase activity, acting on the CH-CH group of donors;GO:0050660//flavin adenine dinucleotide binding	GO:0055114//oxidation-reduction process
BCIN_03g05480	BC1G_00861	1987	789	2172	87	250	406	33.57	11.44	37.12	1.5	3.44	5.91	27.3767	3.61667	-2.92021	1.31e-05	0.000109593	--	lipid binding protein [Rutstroemia sp. NJR-2017a WRK4]	-	-	-	-	-	-	-
BCIN_11g01940	BC1G_04060	62	99	79	173	276	166	1.21	1.66	1.57	3.47	4.4	2.8	1.48	3.55667	1.26493	1.34e-05	0.000111816	--	signal peptide-containing protein [Rutstroemia sp. NJR-2017a BVV2]	-	-	-	-	-	-	-
BCIN_02g00300	BC1G_05525	35	50	48	13	20	13	1.29	1.59	1.73	0.49	0.6	0.41	1.53667	0.5	-1.6198	1.34e-05	0.000111816	ufaA1	cyclopropane-fatty-acyl-phospholipid synthase protein [Rutstroemia sp. NJR-2017a BVV2]	-	-	-	-	-	-	GO:0008610//lipid biosynthetic process
BCIN_16g01520	BC1G_15934	378	707	645	1555	1712	1115	7.65	12.35	13.31	32.37	28.27	19.47	11.1033	26.7033	1.26603	1.35e-05	0.000112657	klpA	Bckar3 [Botrytis cinerea B05.10]	-	-	-	-	-	GO:0003777//microtubule motor activity;GO:0005524//ATP binding;GO:0008017//microtubule binding	GO:0007018//microtubule-based movement
BCIN_16g02250	BC1G_08168	41	31	31	67	136	124	2.63	1.7	2.01	4.39	7.08	6.85	2.11333	6.10667	1.53086	1.36e-05	0.000113369	--	multicopper oxidase type 1 secreted protein [Rutstroemia sp. NJR-2017a BVV2]	-	-	-	-	-	-	-
MSTRG.12133	predicted protein [Botrytis cinerea T4]	252	315	214	28	132	142	6.58	7.06	5.65	0.75	2.8	3.2	6.43	2.25	-1.51489	1.4e-05	0.000116845	--	predicted protein [Botrytis cinerea T4]	-	-	-	-	-	-	-
BCIN_12g00150	BC1G_03584	4	4	1	20	33	28	0.19	0.16	0.05	0.98	1.29	1.16	0.133333	1.14333	3.10014	1.4e-05	0.00011694	CHEK2	serine/threonine-protein kinase chk2 [Aspergillus terreus]	Cellular Processes	Cell growth and death	ko04111//Cell cycle - yeast	K06641	-	GO:0004672//protein kinase activity;GO:0005524//ATP binding	GO:0006468//protein phosphorylation
MSTRG.11992	-	66	69	70	21	36	35	2.44	2.19	2.62	0.8	1.08	1.12	2.41667	1	-1.27302	1.44e-05	0.000120028	--	-	-	-	-	-	-	-	-
BCIN_02g08990	BC1G_06901	102	83	92	198	256	218	4.47	3.12	4.08	8.89	9.13	8.24	3.89	8.75333	1.17006	1.48e-05	0.000122964	Acer3	alkaline phytoceramidase [Chalara longipes BDJ]	Metabolism;Metabolism	Global and overview maps;Lipid metabolism	ko01100//Metabolic pathways;ko00600//Sphingolipid metabolism	K04711;K04711	GO:0016021//integral component of membrane	GO:0016811//hydrolase activity, acting on carbon-nitrogen (but not peptide) bonds, in linear amides	GO:0006672//ceramide metabolic process
BCIN_10g01080	BC1G_05128	782	1050	1138	591	433	352	16.9	19.47	24.89	13.08	7.61	6.56	20.42	9.08333	-1.16869	1.51e-05	0.000125231	MSY001_2108	similar to similar to glucose-methanol-choline oxidoreductase [Botrytis cinerea T4]	-	-	-	-	-	GO:0016614//oxidoreductase activity, acting on CH-OH group of donors;GO:0050660//flavin adenine dinucleotide binding	GO:0055114//oxidation-reduction process
BCIN_15g04520	BC1G_12793	21	38	22	64	94	96	0.4	0.63	0.43	1.26	1.47	1.59	0.486667	1.44	1.56506	1.51e-05	0.000125281	--	hypothetical protein BCIN_15g04520 [Botrytis cinerea B05.10]	-	-	-	-	-	-	-
BCIN_02g02440	BC1G_02486	72	69	67	19	36	37	2.16	1.78	2.04	0.58	0.88	0.96	1.99333	0.806667	-1.30514	1.61e-05	0.000132893	AO090103000074	Tannase protein [Rutstroemia sp. NJR-2017a BBW]	-	-	-	-	-	-	-
BCIN_05g07120	BC1G_13261	305	220	279	60	171	157	17.63	10.91	16.32	3.55	8.04	7.83	14.9533	6.47333	-1.20789	1.66e-05	0.000136718	SPCC162.03	NAD(P)-binding Rossmann-fold containing protein [Glarea lozoyensis ATCC 20868]	-	-	-	-	-	GO:0016491//oxidoreductase activity	-
BCIN_07g06690	BC1G_11254	12	25	18	38	116	72	0.78	1.4	1.19	2.54	6.16	4.05	1.12333	4.25	1.91968	1.66e-05	0.000137027	IAH1	Isoamyl acetate-hydrolyzing esterase 1-like protein [Lasiodiplodia theobromae]	-	-	-	-	-	-	-
BCIN_11g05390	BC1G_15020	257	88	220	15	71	83	12.26	3.35	9.88	0.68	2.56	3.18	8.49667	2.14	-1.98929	1.68e-05	0.000138539	LSP1	related to meiotic expression up-regulated protein 14 [Rhynchosporium agropyri]	-	-	-	-	-	-	-
BCIN_02g06030	BC1G_14934	106	189	161	366	489	291	2.93	4.48	4.5	10.35	10.99	6.93	3.97	9.42333	1.2471	1.69e-05	0.000139194	SPBC19G7.04	dna ligase 1 protein [Rutstroemia sp. NJR-2017a BBW]	-	-	-	-	-	-	-
BCIN_04g04690	BC1G_04214	17	11	11	41	63	54	0.89	0.5	0.58	2.2	2.69	2.44	0.656667	2.44333	1.89562	1.82e-05	0.000149353	--	prenyltransferase family-domain-containing protein [Rutstroemia sp. NJR-2017a WRK4]	-	-	-	-	-	-	-
MSTRG.10567	alpha/beta-hydrolase [Trematosphaeria pertusa]	160	122	90	55	59	56	3.46	2.25	1.97	1.26	1.08	1.03	2.56	1.12333	-1.18836	1.83e-05	0.000150365	--	alpha/beta-hydrolase [Trematosphaeria pertusa]	-	-	-	-	-	-	-
BCIN_15g03400	BC1G_02978	198	336	320	694	853	536	3.98	5.8	6.51	14.29	13.96	9.3	5.43	12.5167	1.20483	1.86e-05	0.000152381	--	nuclear RNA binding protein [Rutstroemia sp. NJR-2017a WRK4]	-	-	-	-	-	-	-
BCIN_12g01240	BC1G_03443	297	457	491	1263	1093	842	5.61	7.4	9.38	24.41	16.78	13.7	7.46333	18.2967	1.29369	1.9e-05	0.00015529	--	Calcofluor white hypersensitive protein [Rutstroemia sp. NJR-2017a WRK4]	-	-	-	-	-	-	-
BCIN_13g02620	BC1G_05967	7167	10115	9288	5463	3575	3198	172.79	209.23	226.56	134.81	70.11	66.47	202.86	90.4633	-1.16508	1.96e-05	0.000160547	creD	carbon catabolite repression protein-like protein cred [Chalara longipes BDJ]	-	-	-	-	-	-	-
MSTRG.1197	hypothetical protein BofuT4_P014550.1 [Botrytis cinerea T4]	66	51	41	12	17	26	2.59	1.72	1.63	0.48	0.54	0.88	1.98	0.633333	-1.64446	1.98e-05	0.00016135	--	hypothetical protein BofuT4_P014550.1 [Botrytis cinerea T4]	-	-	-	-	-	-	-
BCIN_03g04580	BC1G_00723	5	10	7	25	42	48	0.35	0.6	0.5	1.8	2.4	2.91	0.483333	2.37	2.2938	2.01e-05	0.000163718	--	related to heatshock protein Hsp150 [Phialocephala subalpina]	-	-	-	-	-	-	-
BCIN_15g05190	BC1G_15770	275	106	173	42	79	95	10.4	3.44	6.62	1.63	2.43	3.1	6.82	2.38667	-1.51477	2.01e-05	0.000163822	--	SUR7 protein [Rutstroemia sp. NJR-2017a BVV2]	-	-	-	-	GO:0005886//plasma membrane	-	-
BCIN_04g00250	BC1G_13184	243	442	375	578	1175	781	7.53	11.75	11.75	18.33	29.61	20.86	10.3433	22.9333	1.14874	2.01e-05	0.000163822	csn-3	cop9 signalosome complex subunit 3 protein [Rutstroemia sp. NJR-2017a BBW]	-	-	-	-	GO:0008180//COP9 signalosome	-	-
MSTRG.1883	predicted protein [Botrytis cinerea T4]	1903	1929	1481	493	1019	1327	19	16.52	14.96	5.05	8.28	11.43	16.8267	8.25333	-1.0277	2.03e-05	0.000164716	--	predicted protein [Botrytis cinerea T4]	-	-	-	-	-	-	-
BCIN_03g04310	BC1G_00689	22	20	11	61	58	79	0.58	0.45	0.29	1.64	1.24	1.79	0.44	1.55667	1.82288	2.06e-05	0.000167439	sgmB	Ser Thr phosphatase family protein [Rutstroemia sp. NJR-2017a WRK4]	-	-	-	-	-	GO:0016787//hydrolase activity	-
BCIN_04g06490	BC1G_03926	65	41	47	8	22	22	4.53	2.45	3.31	0.57	1.25	1.34	3.43	1.05333	-1.70325	2.12e-05	0.000172148	--	hypothetical protein BCIN_04g06490 [Botrytis cinerea B05.10]	-	-	-	-	-	-	-
BCIN_03g07670	BC1G_15454	1322	2912	2003	5533	6292	3930	19.58	37.01	30.02	83.9	75.82	50.19	28.87	69.97	1.27717	2.14e-05	0.000173463	gdh-1	Bcgdh2 [Botrytis cinerea B05.10]	Metabolism;Metabolism;Metabolism;Metabolism;Metabolism	Global and overview maps;Amino acid metabolism;Energy metabolism;Amino acid metabolism;Metabolism of other amino acids	ko01100//Metabolic pathways;ko00250//Alanine, aspartate and glutamate metabolism;ko00910//Nitrogen metabolism;ko00220//Arginine biosynthesis;ko00430//Taurine and hypotaurine metabolism	K15371;K15371;K15371;K15371;K15371	-	GO:0004352//glutamate dehydrogenase (NAD+) activity;GO:0016491//oxidoreductase activity	GO:0006520//cellular amino acid metabolic process;GO:0019551//glutamate catabolic process to 2-oxoglutarate;GO:0055114//oxidation-reduction process
BCIN_13g05830	BC1G_06357	163	197	185	358	374	477	5.74	5.95	6.59	12.89	10.71	14.47	6.09333	12.69	1.05839	2.19e-05	0.000177069	--	Bcstc3 [Botrytis cinerea B05.10]	-	-	-	-	-	-	-
BCIN_03g08770	BC1G_06660	116	146	153	244	372	294	3.57	3.86	4.77	7.69	9.32	7.81	4.06667	8.27333	1.02462	2.26e-05	0.000182849	--	hypothetical protein BCIN_03g08770 [Botrytis cinerea B05.10]	-	-	-	-	-	-	-
BCIN_12g01040	BC1G_03471	53	68	98	484	243	148	0.9	0.99	1.68	8.38	3.34	2.16	1.19	4.62667	1.95901	2.28e-05	0.000183732	bms1	Bcbms1 [Botrytis cinerea B05.10]	Genetic Information Processing	Translation	ko03008//Ribosome biogenesis in eukaryotes	K14569	GO:0005634//nucleus;GO:0005730//nucleolus;GO:0005737//cytoplasm;GO:0030686//90S preribosome	GO:0003924//GTPase activity;GO:0005525//GTP binding;GO:0034511//U3 snoRNA binding	GO:0000472//endonucleolytic cleavage to generate mature 5'-end of SSU-rRNA from (SSU-rRNA, 5.8S rRNA, LSU-rRNA);GO:0000480//endonucleolytic cleavage in 5'-ETS of tricistronic rRNA transcript (SSU-rRNA, 5.8S rRNA, LSU-rRNA);GO:0042254//ribosome biogenesis
BCIN_10g03030	BC1G_04642	44	54	41	12	26	10	1.59	1.67	1.5	0.44	0.76	0.31	1.58667	0.503333	-1.65641	2.29e-05	0.000184669	--	dna polymerase iii subunits gamma and tau protein [Rutstroemia sp. NJR-2017a BBW]	-	-	-	-	-	-	-
BCIN_05g00810	BC1G_09400	2333	4526	3511	6816	9008	6852	57.43	95.6	87.45	171.75	180.38	145.43	80.16	165.853	1.04895	2.4e-05	0.000192352	slp1	Bccdc20 [Botrytis cinerea B05.10]	Cellular Processes;Cellular Processes;Genetic Information Processing	Cell growth and death;Cell growth and death;Folding, sorting and degradation	ko04111//Cell cycle - yeast;ko04113//Meiosis - yeast;ko04120//Ubiquitin mediated proteolysis	K03363;K03363;K03363	-	GO:0005515//protein binding	-
BCIN_12g00970	BC1G_03477	541	614	515	731	1730	1509	30.4	29.6	29.28	42.04	79.07	73.1	29.76	64.7367	1.12121	2.4e-05	0.000192845	--	Bcgst19 [Botrytis cinerea B05.10]	-	-	-	-	-	GO:0005515//protein binding	-
BCIN_03g05720	BC1G_00896	62	76	54	194	149	173	4.46	4.69	3.93	14.28	8.72	10.73	4.36	11.2433	1.36667	2.41e-05	0.000193192	--	hypothetical protein BCIN_03g05720 [Botrytis cinerea B05.10]	-	-	-	-	-	-	-
BCIN_03g00640	BC1G_02144	1715	4465	4025	5777	13581	9929	40.56	90.59	96.3	139.84	261.24	202.44	75.8167	201.173	1.40785	2.53e-05	0.000202206	AOX1	similar to alcohol oxidase [Botrytis cinerea T4]	Metabolism;Metabolism;Metabolism	Global and overview maps;Global and overview maps;Energy metabolism	ko01100//Metabolic pathways;ko01200//Carbon metabolism;ko00680//Methane metabolism	K17066;K17066;K17066	-	GO:0016614//oxidoreductase activity, acting on CH-OH group of donors;GO:0050660//flavin adenine dinucleotide binding	GO:0055114//oxidation-reduction process
BCIN_04g01200	BC1G_10646	79	80	59	34	31	29	2.19	1.9	1.66	0.97	0.7	0.69	1.91667	0.786667	-1.28478	2.54e-05	0.000203229	erg6	similar to sterol 24-c-methyltransferase [Botrytis cinerea T4]	Metabolism;Metabolism;Metabolism	Global and overview maps;Global and overview maps;Lipid metabolism	ko01100//Metabolic pathways;ko01110//Biosynthesis of secondary metabolites;ko00100//Steroid biosynthesis	K00559;K00559;K00559	-	GO:0008168//methyltransferase activity	GO:0006694//steroid biosynthetic process
BCIN_13g05760	BC1G_06369	446	508	325	592	1479	1188	23.21	22.68	17.11	31.53	62.59	53.29	21	49.1367	1.22641	2.55e-05	0.000203573	cutA	Cutinase protein [Rutstroemia sp. NJR-2017a BVV2]	-	-	-	-	GO:0005576//extracellular region	GO:0016787//hydrolase activity;GO:0050525//cutinase activity	-
BCIN_09g01640	BC1G_11194	231	425	434	832	1085	728	4.98	7.86	9.47	18.36	19.03	13.53	7.43667	16.9733	1.19054	2.63e-05	0.000210058	nim-1	Bckin3 [Botrytis cinerea B05.10]	-	-	-	-	-	GO:0004672//protein kinase activity;GO:0005524//ATP binding	GO:0006468//protein phosphorylation
MSTRG.3184	hypothetical protein BGAL_0152g00250 [Botrytis galanthina]	28	26	23	6	6	6	1.65	1.32	1.37	0.36	0.29	0.31	1.44667	0.32	-2.17659	2.63e-05	0.00021024	--	hypothetical protein BGAL_0152g00250 [Botrytis galanthina]	-	-	-	-	-	-	-
BCIN_03g00550	BC1G_02157	89	119	144	260	395	234	1.37	1.57	2.24	4.1	4.95	3.11	1.72667	4.05333	1.23112	2.66e-05	0.000211861	--	pathway-specific nitrogen regulator protein [Rutstroemia sp. NJR-2017a BVV2]	-	-	-	-	-	-	-
BCIN_05g01430	BC1G_12446	515	773	728	1393	1663	1240	14.87	19.15	21.27	41.18	39.07	30.88	18.43	37.0433	1.00716	2.68e-05	0.000213605	gtr-1	Bcglr2 [Botrytis cinerea B05.10]	Metabolism;Metabolism	Global and overview maps;Metabolism of other amino acids	ko01100//Metabolic pathways;ko00480//Glutathione metabolism	K00383;K00383	-	GO:0004362//glutathione-disulfide reductase activity;GO:0009055//electron transfer activity;GO:0016491//oxidoreductase activity;GO:0016668//oxidoreductase activity, acting on a sulfur group of donors, NAD(P) as acceptor;GO:0050660//flavin adenine dinucleotide binding;GO:0050661//NADP binding	GO:0006749//glutathione metabolic process;GO:0045454//cell redox homeostasis;GO:0055114//oxidation-reduction process
BCIN_05g00740	BC1G_09391	118	140	92	44	58	75	3.39	3.45	2.67	1.29	1.36	1.86	3.17	1.50333	-1.07632	2.7e-05	0.00021524	fumD	similar to type B carboxylesterase (secreted protein) [Botrytis cinerea T4]	-	-	-	-	-	-	-
BCIN_16g03540	BC1G_10931	1000	1279	888	1416	3035	2721	26.73	28.72	23.45	37.72	64.21	61.26	26.3	54.3967	1.04846	2.72e-05	0.000216145	--	similar to acetolactate synthase catalytic subunit [Botrytis cinerea T4]	-	-	-	-	-	GO:0000287//magnesium ion binding;GO:0003824//catalytic activity;GO:0030976//thiamine pyrophosphate binding	-
BCIN_14g01360	BC1G_09032	254	404	277	583	856	578	8.57	11.7	9.46	20.14	23.5	16.82	9.91	20.1533	1.02406	2.79e-05	0.000221109	IDO2	indoleamine 2,3-dioxygenase gamma type [Sclerotinia sclerotiorum]	Metabolism;Metabolism	Global and overview maps;Amino acid metabolism	ko01100//Metabolic pathways;ko00380//Tryptophan metabolism	K00463;K00463	-	GO:0020037//heme binding;GO:0046872//metal ion binding	GO:0019441//tryptophan catabolic process to kynurenine
BCIN_15g01400	BC1G_15903	2077	3275	2492	6823	5456	5574	90.94	123.02	110.39	305.76	194.3	210.4	108.117	236.82	1.1312	2.79e-05	0.000221518	--	GPI anchored protein [Rutstroemia sp. NJR-2017a BBW]	-	-	-	-	-	-	-
BCIN_04g01160	BC1G_10650	190	376	369	673	1030	633	4.84	8.22	9.51	17.55	21.35	13.91	7.52333	17.6033	1.2264	2.8e-05	0.000221518	--	viral a-type inclusion protein [Rutstroemia sp. NJR-2017a BBW]	-	-	-	-	-	-	-
BCIN_05g04260	BC1G_01355	107	165	129	47	101	66	2.11	2.79	2.57	0.95	1.62	1.12	2.49	1.23	-1.01749	2.82e-05	0.000223375	--	microtubule associated protein [Rutstroemia sp. NJR-2017a WRK4]	-	-	-	-	GO:0005815//microtubule organizing center	-	-
BCIN_14g01410	BC1G_09027	5099	5208	2844	8669	10804	11583	141.52	124.02	79.86	246.27	243.9	277.16	115.133	255.777	1.15158	2.83e-05	0.000224228	put4	probable general amino acid permease [Rhynchosporium secalis]	-	-	-	-	GO:0016020//membrane;GO:0016021//integral component of membrane	GO:0022857//transmembrane transporter activity	GO:0006865//amino acid transport;GO:0055085//transmembrane transport
BCIN_07g00920	BC1G_05461	43	32	35	10	15	10	1.66	1.06	1.37	0.39	0.47	0.33	1.36333	0.396667	-1.78114	2.84e-05	0.000224866	YLL056C	alcohol dehydrogenase protein [Rutstroemia sp. NJR-2017a WRK4]	-	-	-	-	-	GO:0003824//catalytic activity;GO:0050662//coenzyme binding	-
BCIN_07g00990	BC1G_05472	19	15	5	37	65	76	0.73	0.49	0.19	1.45	2.03	2.51	0.47	1.99667	2.08686	2.88e-05	0.000227402	aflO	similar to o-methyltransferase [Botrytis cinerea T4]	-	-	-	-	-	GO:0008168//methyltransferase activity;GO:0008171//O-methyltransferase activity	-
BCIN_07g02270	BC1G_02791	441	735	618	1522	1567	1091	11.71	16.75	16.61	41.38	33.86	24.98	15.0233	33.4067	1.15293	2.94e-05	0.000232015	--	hsp70 family chaperone protein [Rutstroemia sp. NJR-2017a BVV2]	-	-	-	-	-	-	-
BCIN_05g07340	BC1G_11034	515	808	757	1949	1686	1350	11.74	15.8	17.46	45.47	31.26	26.53	15	34.42	1.19828	2.99e-05	0.000235877	SPAC22A12.10	similar to sn-1,2-diacylglycerol cholinephosphotransferase [Botrytis cinerea T4]	Metabolism;Metabolism;Metabolism;Metabolism;Metabolism	Global and overview maps;Global and overview maps;Lipid metabolism;Lipid metabolism;Metabolism of other amino acids	ko01100//Metabolic pathways;ko01110//Biosynthesis of secondary metabolites;ko00564//Glycerophospholipid metabolism;ko00565//Ether lipid metabolism;ko00440//Phosphonate and phosphinate metabolism	K00993;K00993;K00993;K00993;K00993	GO:0016020//membrane	GO:0016780//phosphotransferase activity, for other substituted phosphate groups	GO:0008654//phospholipid biosynthetic process
BCIN_01g01150	BC1G_05840	222	436	451	1020	1199	711	3.36	5.67	6.91	15.82	14.77	9.29	5.31333	13.2933	1.32301	3.01e-05	0.000237147	bimC	similar to kinesin-like protein bimC [Botrytis cinerea T4]	-	-	-	-	-	GO:0003777//microtubule motor activity;GO:0005524//ATP binding;GO:0008017//microtubule binding	GO:0007018//microtubule-based movement
BCIN_15g00290	BC1G_12396	4	13	8	27	60	39	0.43	1.2	0.87	2.96	5.23	3.61	0.833333	3.93333	2.23879	3.05e-05	0.00023987	--	hypothetical protein BCIN_15g00290 [Botrytis cinerea B05.10]	-	-	-	-	-	-	-
BCIN_16g01820	BC1G_08228	29	36	30	7	9	12	1.45	1.54	1.51	0.36	0.36	0.52	1.5	0.413333	-1.85958	3.08e-05	0.000242311	--	spore germination protein [Rutstroemia sp. NJR-2017a BBW]	-	-	-	-	-	-	-
BCIN_06g00460	BC1G_01004	78	165	121	38	73	65	1.66	3.02	2.61	0.83	1.27	1.2	2.43	1.1	-1.14345	3.15e-05	0.000247637	UGT80B1	glycosyltransferase family 1 protein [Botrytis cinerea T4]	-	-	-	-	-	GO:0016758//transferase activity, transferring hexosyl groups	GO:0005975//carbohydrate metabolic process;GO:0030259//lipid glycosylation
BCIN_14g00140	BC1G_13827	47	106	75	169	401	158	1.65	3.16	2.45	5.81	10.79	4.53	2.42	7.04333	1.54125	3.16e-05	0.000247814	SSN3	Bcssn3 [Botrytis cinerea B05.10]	-	-	-	-	-	GO:0004672//protein kinase activity;GO:0005524//ATP binding	GO:0006468//protein phosphorylation
BCIN_09g06840	BC1G_07643	257	440	366	690	907	680	5.12	7.51	7.37	14.06	14.68	11.67	6.66667	13.47	1.01471	3.22e-05	0.000252402	--	glucose-methanol-choline oxidoreductase [Alternaria alternata]	-	-	-	-	-	-	-
BCIN_03g00210	BC1G_12512	309	512	376	561	1361	955	5.76	8.19	7.1	10.71	20.65	15.36	7.01667	15.5733	1.15022	3.31e-05	0.000258979	ascB	similar to NRPS-like enzyme [Botrytis cinerea T4]	-	-	-	-	-	GO:0003824//catalytic activity;GO:0031177//phosphopantetheine binding	-
BCIN_01g09020	BC1G_08253	51	74	53	21	32	25	1.49	1.85	1.56	0.63	0.76	0.63	1.63333	0.673333	-1.27843	3.31e-05	0.00025917	AO090103000074	similar to tannase subunit [Botrytis cinerea T4]	-	-	-	-	-	-	-
BCIN_05g06000	BC1G_01780	190	176	171	32	101	115	7.86	6.24	7.15	1.35	3.4	4.1	7.08333	2.95	-1.26371	3.33e-05	0.000260227	--	hypothetical protein BCIN_05g06000 [Botrytis cinerea B05.10]	-	-	-	-	-	-	-
MSTRG.2198	hypothetical protein BPAE_0040g00170 [Botrytis paeoniae]	471	279	270	63	167	212	20.59	10.47	11.94	2.82	5.94	7.99	14.3333	5.58333	-1.36018	3.38e-05	0.000263553	--	hypothetical protein BPAE_0040g00170 [Botrytis paeoniae]	-	-	-	-	-	-	-
BCIN_11g04580	BC1G_03317	449	806	537	885	2147	1355	11.91	18.34	14.41	24.02	46.31	30.98	14.8867	33.77	1.18172	3.45e-05	0.000269246	--	glutamate-1-semialdehyde -aminomutase protein [Rutstroemia sp. NJR-2017a WRK4]	-	-	-	-	-	-	-
BCIN_15g00090	BC1G_12373	74	68	69	22	38	39	2.6	2.05	2.46	0.79	1.09	1.18	2.37	1.02	-1.21632	3.57e-05	0.00027799	SPAC11D3.18c	similar to high-affinity nicotinic acid transporter [Botrytis cinerea T4]	-	-	-	-	-	-	GO:0055085//transmembrane transport
BCIN_13g00710	BC1G_04420	749	1181	1638	633	639	462	9.73	13.16	21.53	8.42	6.75	5.17	14.8067	6.78	-1.12689	3.64e-05	0.000283245	atrB	BcatrB [Botrytis cinerea B05.10]	-	-	-	-	GO:0016020//membrane;GO:0016021//integral component of membrane	GO:0005524//ATP binding;GO:0016887//ATPase activity;GO:0042626//ATPase activity, coupled to transmembrane movement of substances	GO:0055085//transmembrane transport
BCIN_06g07420	BC1G_14236	28	78	43	98	241	140	0.7	1.67	1.08	2.5	4.89	3.01	1.15	3.46667	1.59192	3.68e-05	0.000286289	--	thiolase [Sclerotinia borealis F-4128]	-	-	-	-	-	GO:0003824//catalytic activity	-
BCIN_03g02610	BC1G_06562	0	5	2	21	28	22	0	0.29	0.13	1.43	1.51	1.26	0.14	1.4	3.32193	3.75e-05	0.00029108	--	hypothetical protein BCIN_03g02610 [Botrytis cinerea B05.10]	-	-	-	-	-	-	-
BCIN_04g03280	BC1G_15308	61	86	59	29	37	29	1.01	1.22	0.98	0.49	0.5	0.41	1.07	0.466667	-1.19715	3.76e-05	0.000292095	--	similar to transcription factor Zn, C2H2 [Botrytis cinerea T4]	-	-	-	-	-	GO:0003676//nucleic acid binding	-
BCIN_03g06670	BC1G_06175	51	93	50	169	158	180	1.27	1.98	1.26	4.3	3.2	3.86	1.50333	3.78667	1.33276	3.81e-05	0.000295631	fmpC	ATP-grasp superfamily protein [Colletotrichum higginsianum IMI 349063]	-	-	-	-	-	GO:0005524//ATP binding;GO:0046872//metal ion binding	-
BCIN_13g00250	BC1G_14122	128	68	152	26	46	65	4.11	1.87	4.93	0.85	1.2	1.8	3.63667	1.28333	-1.50272	3.82e-05	0.000296135	ANT1	Bcant1 [Botrytis cinerea B05.10]	-	-	-	-	-	-	-
BCIN_06g06710	0	32	33	34	6	15	10	1.67	1.48	1.8	0.32	0.64	0.45	1.65	0.47	-1.81173	3.87e-05	0.000299754	--	hypothetical protein BCIN_06g06710 [Botrytis cinerea B05.10]	-	-	-	-	-	-	-
BCIN_03g01270	BC1G_02057	78	55	73	10	22	41	2.29	1.39	2.17	0.3	0.53	1.04	1.95	0.623333	-1.6454	4.01e-05	0.000309716	--	alpha beta-Hydrolase protein [Rutstroemia sp. NJR-2017a BBW]	-	-	-	-	-	-	-
BCIN_05g00470	0	47	75	66	117	178	159	3.46	4.74	4.92	8.82	10.66	10.08	4.37333	9.85333	1.17188	4.09e-05	0.000315835	--	hypothetical protein BCIN_05g00470 [Botrytis cinerea B05.10]	-	-	-	-	-	-	-
BCIN_09g01170	BC1G_14692	105	186	214	391	545	345	1.35	2.05	2.79	5.15	5.7	3.83	2.06333	4.89333	1.24584	4.24e-05	0.000326547	--	C-x8-C-x5-C-x3-H type zinc finger protein [Rutstroemia sp. NJR-2017a BVV2]	-	-	-	-	-	GO:0046872//metal ion binding	-
BCIN_15g05120	BC1G_15129	3404	1867	1839	154	432	765	122.01	57.41	66.69	5.65	12.59	23.64	82.0367	13.96	-2.55497	4.34e-05	0.000332565	--	related to FK506 suppressor Sfk1 [Rhynchosporium agropyri]	-	-	-	-	GO:0000139//Golgi membrane	-	-
BCIN_16g00520	BC1G_14637	136	213	159	437	456	310	2.21	2.97	2.62	7.28	6.03	4.35	2.6	5.88667	1.17894	4.37e-05	0.000334633	BC1G_14637	Bcert1 [Botrytis cinerea B05.10]	-	-	-	-	GO:0005634//nucleus	GO:0000981//DNA-binding transcription factor activity, RNA polymerase II-specific;GO:0008270//zinc ion binding	GO:0006355//regulation of transcription, DNA-templated
BCIN_14g02440	BC1G_08536	2091	1034	1543	471	817	1031	59.94	25.43	44.75	13.82	19.05	25.48	43.3733	19.45	-1.15704	4.43e-05	0.000339633	SPAC22A12.08c	probable cat eye syndrome critical region protein 5 precursor [Rhynchosporium agropyri]	-	-	-	-	-	-	-
MSTRG.6700	hypothetical protein BofuT4_P121010.1 [Botrytis cinerea T4]	0	20	9	128	539	436	0	0.29	0.16	2.26	7.56	6.47	0.15	5.43	5.17792	4.51e-05	0.000344768	--	hypothetical protein BofuT4_P121010.1 [Botrytis cinerea T4]	-	-	-	-	-	-	-
BCIN_09g03770	BC1G_09956	96	99	87	32	46	63	5.22	4.62	4.79	1.78	2.03	2.95	4.87667	2.25333	-1.11383	4.57e-05	0.00034917	--	hypothetical protein BCIN_09g03770 [Botrytis cinerea B05.10]	-	-	-	-	-	-	-
BCIN_05g02020	BC1G_13090	20	54	33	0	10	12	1.23	2.85	2.06	0	0.5	0.64	2.04667	0.38	-2.4292	4.66e-05	0.000355441	--	DUF3328 domain containing protein [Pyrenophora tritici-repentis]	-	-	-	-	-	-	-
BCIN_14g00940	BC1G_11159	65	165	151	331	370	308	0.76	1.66	1.79	3.97	3.53	3.11	1.40333	3.53667	1.33353	4.81e-05	0.000366845	ABCA12	similar to ABC transporter [Botrytis cinerea T4]	Environmental Information Processing	Membrane transport	ko02010//ABC transporters	K05643	GO:0016021//integral component of membrane	GO:0005524//ATP binding;GO:0016887//ATPase activity;GO:0042626//ATPase activity, coupled to transmembrane movement of substances	GO:0055085//transmembrane transport
BCIN_15g01270	BC1G_07806	318	425	426	980	877	766	11.79	13.52	15.98	37.18	26.44	24.48	13.7633	29.3667	1.09335	4.82e-05	0.000367045	RBM19	related to single-stranded DNA binding protein [Phialocephala subalpina]	-	-	-	-	-	GO:0003676//nucleic acid binding	-
BCIN_01g07420	BC1G_00212	50	49	75	265	198	115	2	1.68	3.03	10.85	6.44	3.96	2.23667	7.08333	1.66308	4.82e-05	0.000367245	pxr1	Bcpxr1 [Botrytis cinerea B05.10]	-	-	-	-	-	GO:0003676//nucleic acid binding	-
BCIN_12g05240	BC1G_07406	23	58	56	142	150	115	0.27	0.59	0.67	1.72	1.45	1.18	0.51	1.45	1.50748	4.84e-05	0.000368615	Nuggc	Tat pathway signal sequence protein [Rutstroemia sp. NJR-2017a WRK4]	-	-	-	-	-	-	-
BCIN_06g00390	BC1G_00989	416	831	734	1699	2081	1169	5.11	8.76	9.12	21.35	20.79	12.38	7.66333	18.1733	1.24578	4.88e-05	0.000370937	--	Bcspc105 [Botrytis cinerea B05.10]	-	-	-	-	-	-	-
BCIN_14g03850	BC1G_15793	434	779	686	1392	1634	1186	9.67	14.89	15.46	31.74	29.61	22.78	13.34	28.0433	1.0719	4.98e-05	0.000378141	HSPA12B	Hsp70 family chaperone [Sclerotinia borealis F-4128]	-	-	-	-	-	-	-
MSTRG.9999	-	1102	929	733	169	540	610	18.53	13.43	11.04	2.36	6.09	7.89	14.3333	5.44667	-1.39593	5.03e-05	0.000381248	--	-	-	-	-	-	-	-	-
BCIN_11g00360	BC1G_09649	660	1132	1053	2046	2541	1719	15.72	23.14	25.38	49.89	49.24	35.3	21.4133	44.81	1.06531	5.04e-05	0.000381497	NDC80	Bcndc80 [Botrytis cinerea B05.10]	-	-	-	-	GO:0031262//Ndc80 complex	-	GO:0051315//attachment of mitotic spindle microtubules to kinetochore
BCIN_16g04200	BC1G_13471	164	192	117	226	502	459	10.23	10.2	7.47	14.56	25.8	24.94	9.3	21.7667	1.22682	5.05e-05	0.000382288	--	similar to U1biquitin-specific peptidase [Botrytis cinerea T4]	-	-	-	-	-	-	-
BCIN_10g03880	BC1G_15405	434	712	654	1489	1414	1158	5.07	7.14	7.74	17.82	13.45	11.67	6.65	14.3133	1.10593	5.13e-05	0.000387682	ASG1	fungal specific transcription factor protein [Rutstroemia sp. NJR-2017a WRK4]	-	-	-	-	GO:0005634//nucleus	GO:0000981//DNA-binding transcription factor activity, RNA polymerase II-specific;GO:0003677//DNA binding;GO:0008270//zinc ion binding	GO:0006351//transcription, DNA-templated;GO:0006355//regulation of transcription, DNA-templated
BCIN_07g03920	BC1G_14461	145	138	164	319	398	289	4.98	4.06	5.66	11.19	11.07	8.52	4.9	10.26	1.06618	5.18e-05	0.000390861	CTHT_0021480	Bcrio1 [Botrytis cinerea B05.10]	Genetic Information Processing	Translation	ko03008//Ribosome biogenesis in eukaryotes	K07178	-	GO:0004674//protein serine/threonine kinase activity;GO:0005524//ATP binding	-
BCIN_15g04790	BC1G_12764	43	58	113	199	246	199	1.7	1.97	4.53	8.06	7.92	6.79	2.73333	7.59	1.47344	5.19e-05	0.00039136	ELO2	similar to elongation of fatty acids protein [Botrytis cinerea T4]	Metabolism;Metabolism;Metabolism;Metabolism;Metabolism	Global and overview maps;Global and overview maps;Global and overview maps;Lipid metabolism;Lipid metabolism	ko01100//Metabolic pathways;ko01110//Biosynthesis of secondary metabolites;ko01212//Fatty acid metabolism;ko01040//Biosynthesis of unsaturated fatty acids;ko00062//Fatty acid elongation	K10246;K10246;K10246;K10246;K10246	GO:0016021//integral component of membrane	-	-
BCIN_14g04530	0	1270	459	1097	272	339	567	44.17	13.62	38.25	9.55	9.61	16.82	32.0133	11.9933	-1.41644	5.23e-05	0.000394207	ptf1	similar to 2,3-diketo-5-methylthio-1-phosphopentane phosphatase [Botrytis cinerea T4]	-	-	-	-	-	GO:0016791//phosphatase activity	-
BCIN_03g01850	BC1G_01977	651	1064	1047	2156	2223	1765	14.49	20.32	23.58	49.13	40.25	33.87	19.4633	41.0833	1.07779	5.26e-05	0.000396112	--	14-3-3 domain-containing protein [Rutstroemia sp. NJR-2017a BVV2]	-	-	-	-	-	GO:0019904//protein domain specific binding	-
BCIN_11g02400	BC1G_11192	22	19	20	3	1	6	1.54	1.14	1.41	0.21	0.06	0.36	1.36333	0.21	-2.69868	5.28e-05	0.000397144	--	E1-like protein-activating enzyme Gsa7p/Apg7p [Aspergillus niger]	-	-	-	-	-	-	-
BCIN_02g00820	BC1G_05592	3622	3180	2529	909	1781	2405	149.78	112.83	105.81	38.48	59.91	85.74	122.807	61.3767	-1.00063	5.31e-05	0.000398897	--	Satratoxin biosynthesis SC1 cluster protein [Lachnellula suecica]	-	-	-	-	-	-	-
BCIN_07g02280	BC1G_02790	142	112	123	68	53	62	7.79	5.27	6.83	3.82	2.37	2.93	6.63	3.04	-1.12494	5.36e-05	0.000402464	--	similar to Scytalidoglutamic peptidase [Botrytis cinerea T4]	-	-	-	-	-	GO:0004190//aspartic-type endopeptidase activity	GO:0006508//proteolysis
BCIN_07g03560	BC1G_12588	109	191	194	443	505	305	1.82	2.75	3.3	7.61	6.9	4.41	2.62333	6.30667	1.26548	5.46e-05	0.000409397	ctf18	Bcctf18 [Botrytis cinerea B05.10]	-	-	-	-	-	GO:0005524//ATP binding	-
BCIN_14g03730	BC1G_15967	311	475	239	392	1475	1467	12.45	16.31	9.68	16.06	48.01	50.61	12.8133	38.2267	1.57693	5.56e-05	0.000416145	--	Zinc finger protein [Lachnellula hyalina]	-	-	-	-	-	GO:0003676//nucleic acid binding	-
BCIN_12g02160	BC1G_03094	215	240	249	334	729	522	6.02	5.77	7.06	9.57	16.61	12.6	6.28333	12.9267	1.04075	5.65e-05	0.00042273	nae1	Bcula1 [Botrytis cinerea B05.10]	-	-	-	-	-	GO:0008641//ubiquitin-like modifier activating enzyme activity;GO:0019781//NEDD8 activating enzyme activity	GO:0045116//protein neddylation
BCIN_03g03560	BC1G_00586	145	310	184	315	779	569	7.61	13.96	9.77	16.92	33.25	25.74	10.4467	25.3033	1.27628	5.7e-05	0.000425864	notP'	similar to short chain dehydrogenase/oxidoreductase [Botrytis cinerea T4]	-	-	-	-	-	GO:0016491//oxidoreductase activity	-
BCIN_04g06430	BC1G_03916	29	47	45	121	123	92	0.3	0.42	0.47	1.29	1.04	0.82	0.396667	1.05	1.40439	5.71e-05	0.000426729	--	Chaperone protein DnaJ, partial [Lachnellula hyalina]	-	-	-	-	-	-	-
BCIN_02g07920	BC1G_10276	336	380	419	827	752	859	11.44	11.1	14.43	28.82	20.83	25.21	12.3233	24.9533	1.01784	5.82e-05	0.000433222	--	Integral membrane protein [Rutstroemia sp. NJR-2017a BBW]	-	-	-	-	-	-	-
BCIN_12g06110	BC1G_10122	15	49	18	5	2	7	2.22	6.22	2.7	0.76	0.24	0.89	3.71333	0.63	-2.55929	5.89e-05	0.000438556	--	hypothetical protein BCIN_12g06110 [Botrytis cinerea B05.10]	-	-	-	-	-	-	-
BCIN_04g00160	BC1G_13195	859	312	548	33	36	149	35.5	11.06	22.91	1.4	1.21	5.31	23.1567	2.64	-3.13282	6.04e-05	0.000448936	--	Protein transport protein sec72 [Elsinoe australis]	-	-	-	-	-	-	-
BCIN_06g03000	BC1G_05775	64	55	33	7	18	26	3.03	2.23	1.58	0.34	0.69	1.06	2.28	0.696667	-1.71049	6.08e-05	0.000451595	--	hypothetical protein BCIN_06g03000 [Botrytis cinerea B05.10]	-	-	-	-	-	-	-
BCIN_12g02850	BC1G_03182	37	63	68	348	172	108	0.99	1.44	1.84	9.51	3.74	2.49	1.42333	5.24667	1.88213	6.2e-05	0.000459711	esf1	Bcesf1 [Botrytis cinerea B05.10]	-	-	-	-	GO:0005634//nucleus	-	GO:0006364//rRNA processing
BCIN_06g04870	BC1G_02359	75	103	97	151	240	222	2.23	2.63	2.92	4.6	5.81	5.7	2.59333	5.37	1.05011	6.21e-05	0.000460517	--	Bcgpr3 [Botrytis cinerea B05.10]	-	-	-	-	GO:0016021//integral component of membrane	GO:0004888//transmembrane signaling receptor activity;GO:0004930//G protein-coupled receptor activity	GO:0007166//cell surface receptor signaling pathway;GO:0007186//G protein-coupled receptor signaling pathway
BCIN_02g02140	BC1G_02527	131	150	148	186	489	426	6.61	6.49	7.55	9.6	20.05	18.52	6.88333	16.0567	1.22199	6.23e-05	0.000461479	--	hypothetical protein BCIN_02g02140 [Botrytis cinerea B05.10]	-	-	-	-	-	-	-
BCIN_07g06460	BC1G_13765	112	135	208	60	105	52	2.09	2.17	3.94	1.15	1.6	0.84	2.73333	1.19667	-1.19164	6.24e-05	0.000461805	--	Inositol monophosphatase 2 [Daldinia childiae]	-	-	-	-	-	-	-
BCIN_13g02750	BC1G_05949	2159	1631	2103	4171	3749	10171	73.43	47.59	72.36	145.2	103.71	298.23	64.46	182.38	1.50047	6.29e-05	0.00046555	FFUJ_12242	similar to MFS monocarboxylate transporter [Botrytis cinerea T4]	-	-	-	-	-	-	GO:0055085//transmembrane transport
BCIN_03g03060	BC1G_06494	931	1350	1256	3416	2720	2200	26.72	33.24	36.47	100.31	63.48	54.41	32.1433	72.7333	1.1781	6.31e-05	0.000466292	RHM1	UDP-glucose-4,6-dehydratase [Botrytis cinerea]	Metabolism;Metabolism;Metabolism	Global and overview maps;Global and overview maps;Metabolism of terpenoids and polyketides	ko01100//Metabolic pathways;ko01110//Biosynthesis of secondary metabolites;ko00523//Polyketide sugar unit biosynthesis	K01710;K01710;K01710	-	GO:0008460//dTDP-glucose 4,6-dehydratase activity	GO:0009225//nucleotide-sugar metabolic process
[truncated: 436 more rows]
