# Supplementary material for: The BcLAE1 is involved in the regulation of ABA biosynthesis in Botrytis cinerea TB-31
Source: Front Microbiol. 2022 Aug 4;13:969499. doi: 10.3389/fmicb.2022.969499 (PMC9386520; doi:10.3389/fmicb.2022.969499)
Supplement: Supplementary file 1 [file Data_Sheet_1.zip › Table-S4(TB-31-vs-añBcLaeA.all.annot).xlsx]

## Sheet: TB-31-vs-KOBcLaeA.all新老基因位点
Table S4. RNA-seq data of B.cinerea TB-31 VS ΔBclae1.
id	old_locus_tag	TB-31-1_fpkm	TB-31-2_fpkm	TB-31-3_fpkm	KOBcLaeA-1_fpkm	KOBcLaeA-2_fpkm	KOBcLaeA-3_fpkm	TB-31_mean	KOBcLaeA_mean	log2(fc)	PValue	FDR	Symbol	Description	KEGG_A_class	KEGG_B_class	Pathway	K_ID	GO Component	GO Function	GO Process
BCIN_01g00010	0	362.37	348.77	356.66	199.96	211.1	199.63	355.933	203.563	-0.806129	1.86e-09	2.63e-08	BOA1	Bcboa1 [Botrytis cinerea B05.10]	-	-	-	-	-	-	-
BCIN_01g00020	BC1G_16083	137.85	127.92	154.35	84.1	74.62	64.83	140.04	74.5167	-0.910204	1.06e-07	1.23e-06	BOA2	Bcboa2 [Botrytis cinerea B05.10]	-	-	-	-	-	GO:0004499//N,N-dimethylaniline monooxygenase activity;GO:0050660//flavin adenine dinucleotide binding;GO:0050661//NADP binding	-
BCIN_01g00030	BC1G_16084	4297.52	3745.87	3711.45	1186.41	1218.46	1533.67	3918.28	1312.85	-1.57752	4.96e-19	1.41e-17	BOA3	Bcboa3 [Botrytis cinerea B05.10]	-	-	-	-	-	GO:0005506//iron ion binding;GO:0016705//oxidoreductase activity, acting on paired donors, with incorporation or reduction of molecular oxygen;GO:0020037//heme binding	GO:0055114//oxidation-reduction process
BCIN_01g00040	BC1G_16085	903.73	810.58	894.09	360.49	357.47	417.27	869.467	378.41	-1.20018	1.71e-14	3.56e-13	BOA4	Bcboa4 [Botrytis cinerea B05.10]	-	-	-	-	-	GO:0004497//monooxygenase activity;GO:0005506//iron ion binding;GO:0016705//oxidoreductase activity, acting on paired donors, with incorporation or reduction of molecular oxygen;GO:0020037//heme binding	GO:0055114//oxidation-reduction process
BCIN_01g00050	0	241.81	223.94	202.04	96.32	112.54	119.91	222.597	109.59	-1.02232	1.49e-10	2.35e-09	BOA5	Bcboa5 [Botrytis cinerea B05.10]	-	-	-	-	-	GO:0016491//oxidoreductase activity	GO:0055114//oxidation-reduction process
BCIN_01g00060	BC1G_16087	88.13	115.09	112.24	76.33	67.63	48.45	105.153	64.1367	-0.713273	0.000257195	0.00165486	BOA6	Bcboa6 [Botrytis cinerea B05.10]	-	-	-	-	-	GO:0003824//catalytic activity;GO:0016740//transferase activity;GO:0031177//phosphopantetheine binding	-
BCIN_01g00070	0	317.21	330.34	337.75	178.38	190.77	153.75	328.433	174.3	-0.914028	4.58e-10	6.87e-09	BOA7	Bcboa7 [Botrytis cinerea B05.10]	-	-	-	-	-	GO:0004497//monooxygenase activity;GO:0005506//iron ion binding;GO:0016705//oxidoreductase activity, acting on paired donors, with incorporation or reduction of molecular oxygen;GO:0020037//heme binding	GO:0055114//oxidation-reduction process
BCIN_01g00080	BC1G_15836	199.92	153.62	211.77	162.92	76.15	137.95	188.437	125.673	-0.584401	0.0203089	0.0653759	BOA8	Bcboa8 [Botrytis cinerea B05.10]	-	-	-	-	-	GO:0071949//FAD binding	-
BCIN_01g00090	BC1G_15839	114	114.94	119.83	74.9	68.51	51.97	116.257	65.1267	-0.835993	2.02e-06	1.95e-05	BOA9	Bcboa9 [Botrytis cinerea B05.10]	-	-	-	-	-	GO:0003824//catalytic activity;GO:0016491//oxidoreductase activity;GO:0016740//transferase activity	GO:0055114//oxidation-reduction process
BCIN_01g00100	BC1G_15840	341.83	297.72	260.99	93.97	107.13	117.09	300.18	106.063	-1.5009	3.78e-17	9.8e-16	BOA10	Bcboa10 [Botrytis cinerea B05.10]	-	-	-	-	-	GO:0016788//hydrolase activity, acting on ester bonds	GO:0009058//biosynthetic process
BCIN_01g00110	BC1G_15841	64.63	93.01	82.12	49.74	55.61	42.27	79.92	49.2067	-0.699703	4.52e-05	0.000345765	BOA11	Bcboa11 [Botrytis cinerea B05.10]	-	-	-	-	-	GO:0016747//transferase activity, transferring acyl groups other than amino-acyl groups	-
BCIN_01g00120	BC1G_15842	340.21	270.92	276.83	100.85	110.53	123.09	295.987	111.49	-1.40862	5.74e-16	1.37e-14	BOA12	Bcboa12 [Botrytis cinerea B05.10]	-	-	-	-	-	-	-
BCIN_01g00130	BC1G_15843	68.6	60.14	67.25	35.98	38.49	37.38	65.33	37.2833	-0.809215	6.71e-08	7.95e-07	BOA13	Bcboa13 [Botrytis cinerea B05.10]	-	-	-	-	GO:0005634//nucleus	GO:0000981//DNA-binding transcription factor activity, RNA polymerase II-specific;GO:0008270//zinc ion binding	GO:0006355//regulation of transcription, DNA-templated
BCIN_01g00140	BC1G_15846	11.14	8.87	7.42	6.49	9.06	13.51	9.14333	9.68667	0.0832801	0.865141	0.928336	BOA15	Bcboa15 [Botrytis cinerea B05.10]	-	-	-	-	GO:0005634//nucleus	GO:0003677//DNA binding;GO:0008270//zinc ion binding	GO:0006351//transcription, DNA-templated
BCIN_01g00150	BC1G_15848	2.19	2.9	1.58	0.77	1.32	0.59	2.22333	0.893333	-1.31545	0.00157268	0.00798801	--	Bcboa16 [Botrytis cinerea B05.10]	-	-	-	-	-	-	-
BCIN_01g00160	BC1G_15849	342.53	216.85	231.66	43.34	55.79	66.61	263.68	55.2467	-2.25483	3e-22	9.81e-21	BOA17	Bcboa17 [Botrytis cinerea B05.10]	-	-	-	-	-	-	-
BCIN_01g00170	0	98.29	162.88	133.11	214.94	230.76	183	131.427	209.567	0.673151	0.0108849	0.0395987	GAP2	probable amino acid transport protein GAP1 [Phialocephala subalpina]	-	-	-	-	GO:0016020//membrane;GO:0016021//integral component of membrane	GO:0022857//transmembrane transporter activity	GO:0006865//amino acid transport;GO:0055085//transmembrane transport
BCIN_01g00180	BC1G_16408	1.87	2.17	1.47	1.94	2.21	2.13	1.83667	2.09333	0.188712	0.797073	0.888793	abcB	ABC multidrug transporter protein [Rutstroemia sp. NJR-2017a WRK4]	Environmental Information Processing	Membrane transport	ko02010//ABC transporters	K05665	GO:0016021//integral component of membrane	GO:0005524//ATP binding;GO:0016887//ATPase activity;GO:0042626//ATPase activity, coupled to transmembrane movement of substances	GO:0055085//transmembrane transport
BCIN_01g00190	BC1G_15807	38.44	42.22	42.33	36	62.26	54.88	40.9967	51.0467	0.31631	0.382874	0.567253	MEMO1	Bcmho1 [Botrytis cinerea B05.10]	-	-	-	-	-	-	-
BCIN_01g00200	BC1G_15808	3.42	3.73	3.82	5.24	5.9	4.9	3.65667	5.34667	0.548111	0.0420999	0.115587	--	related to amidohydrolase family protein [Phialocephala subalpina]	-	-	-	-	-	GO:0016810//hydrolase activity, acting on carbon-nitrogen (but not peptide) bonds	-
BCIN_01g00210	BC1G_15809	18.4	19.65	20.84	21.92	15.9	15.73	19.63	17.85	-0.137136	0.266369	0.445199	ILV1	Bcilv1 [Botrytis cinerea B05.10]	Metabolism;Metabolism;Metabolism;Metabolism;Metabolism;Metabolism	Global and overview maps;Global and overview maps;Global and overview maps;Global and overview maps;Amino acid metabolism;Amino acid metabolism	ko01100//Metabolic pathways;ko01110//Biosynthesis of secondary metabolites;ko01200//Carbon metabolism;ko01230//Biosynthesis of amino acids;ko00260//Glycine, serine and threonine metabolism;ko00290//Valine, leucine and isoleucine biosynthesis	K01754;K01754;K01754;K01754;K01754;K01754	-	GO:0004794//L-threonine ammonia-lyase activity;GO:0030170//pyridoxal phosphate binding	GO:0006520//cellular amino acid metabolic process;GO:0006567//threonine catabolic process;GO:0009097//isoleucine biosynthetic process
BCIN_01g00220	BC1G_15810	78.64	62.3	76.08	37.2	53.24	59.64	72.34	50.0267	-0.532096	0.00237672	0.0113595	rcf1	Bcrcf1 [Botrytis cinerea B05.10]	-	-	-	-	-	-	-
BCIN_01g00230	BC1G_15811	19.77	22.61	19.91	12.14	19.09	16.81	20.7633	16.0133	-0.374764	0.012269	0.04355	RTC5	Bcrtc5 [Botrytis cinerea B05.10]	-	-	-	-	-	-	-
BCIN_01g00240	BC1G_15813	0.89	0.65	0.85	0.62	0.6	0.79	0.796667	0.67	-0.249815	0.337083	0.520496	het-6	similar to heterokaryon incompatibility protein [Botrytis cinerea T4]	-	-	-	-	-	-	-
BCIN_01g00250	BC1G_15814	6.7	6.64	7.54	9.59	10.22	9	6.96	9.60333	0.464448	0.0712142	0.171829	--	related to integral membrane protein pth11 [Phialocephala subalpina]	-	-	-	-	-	-	-
BCIN_01g00260	BC1G_15815	7.54	9.83	8.45	66.88	75.93	61.53	8.60667	68.1133	2.98441	1.61e-53	1.53e-51	VAOA	vanillyl-alcohol oxidase protein [Rutstroemia sp. NJR-2017a BVV2]	-	-	-	-	-	GO:0003824//catalytic activity;GO:0016491//oxidoreductase activity;GO:0050660//flavin adenine dinucleotide binding;GO:0071949//FAD binding	GO:0055114//oxidation-reduction process
BCIN_01g00270	BC1G_15816	39.52	29.1	30.14	23.79	25.19	33.28	32.92	27.42	-0.263736	0.0906794	0.205283	--	related to alpha/beta hydrolase [Phialocephala subalpina]	-	-	-	-	-	-	-
BCIN_01g00280	BC1G_16367	4.06	4.15	5.56	10.92	8.14	5.46	4.59	8.17333	0.83243	0.00977429	0.0363188	dhkK	histidine kinase-group XI protein, partial sequence [Botrytis cinerea T4]	-	-	-	-	-	GO:0000155//phosphorelay sensor kinase activity;GO:0016772//transferase activity, transferring phosphorus-containing groups	GO:0000160//phosphorelay signal transduction system;GO:0007165//signal transduction;GO:0016310//phosphorylation
BCIN_01g00290	BC1G_16153	7.29	5.68	5.88	6.27	7.09	8.71	6.28333	7.35667	0.227522	0.670261	0.806554	orsE	GroES-like protein [Cadophora sp. DSE1049]	-	-	-	-	-	GO:0016491//oxidoreductase activity	GO:0055114//oxidation-reduction process
BCIN_01g00300	BC1G_15818	0.66	1.29	1.14	0.14	0	0.2	1.03	0.113333	-3.184	1.14e-05	9.67e-05	himH	Zinc-binding alcohol dehydrogenase domain-containing protein cipB [Talaromyces pinophilus]	Metabolism;Metabolism	Global and overview maps;Lipid metabolism	ko01110//Biosynthesis of secondary metabolites;ko00592//alpha-Linolenic acid metabolism	K00224;K00224	-	GO:0016491//oxidoreductase activity	GO:0055114//oxidation-reduction process
BCIN_01g00310	BC1G_16152	0.91	1.38	1.37	0.75	1.66	1.38	1.22	1.26333	0.0503542	0.819464	0.902676	--	ankyrin repeat-containing [Fusarium longipes]	-	-	-	-	-	GO:0005515//protein binding	-
BCIN_01g00320	BC1G_14073	0	0.05	0.03	0.06	0.05	0	0.0266667	0.0366667	0.459432	0.87979	0.937176	--	b567e559-36e9-4015-850b-c714c2234f7b [Thermothielavioides terrestris]	-	-	-	-	-	-	-
BCIN_01g00330	BC1G_14070	7.62	8.59	10.77	13.84	12.71	8.85	8.99333	11.8	0.391859	0.237434	0.412482	SPBC216.01c	Bcpsy2 [Botrytis cinerea B05.10]	-	-	-	-	-	-	-
BCIN_01g00340	BC1G_14069	16.7	19.63	18.19	14.7	17.65	17.2	18.1733	16.5167	-0.137901	0.130552	0.267784	alg5	Bcalg5 [Botrytis cinerea B05.10]	Metabolism;Metabolism	Global and overview maps;Glycan biosynthesis and metabolism	ko01100//Metabolic pathways;ko00510//N-Glycan biosynthesis	K00729;K00729	GO:0005789//endoplasmic reticulum membrane	GO:0004581//dolichyl-phosphate beta-glucosyltransferase activity	GO:0006487//protein N-linked glycosylation;GO:0006488//dolichol-linked oligosaccharide biosynthetic process
BCIN_01g00350	BC1G_14068	348.35	333.27	365.69	379.38	198.1	327.77	349.103	301.75	-0.2103	0.238469	0.413859	ERG25	similar to C-4 sterol methyl oxidase [Botrytis cinerea T4]	Metabolism;Metabolism;Metabolism	Global and overview maps;Global and overview maps;Lipid metabolism	ko01100//Metabolic pathways;ko01110//Biosynthesis of secondary metabolites;ko00100//Steroid biosynthesis	K07750;K07750;K07750	-	GO:0005506//iron ion binding;GO:0016491//oxidoreductase activity	GO:0008610//lipid biosynthetic process;GO:0055114//oxidation-reduction process
BCIN_01g00360	BC1G_14066	29.9	27.77	45.08	97.15	26.31	45.51	34.25	56.3233	0.717629	0.302082	0.484274	erg1	Bcerg1 [Botrytis cinerea B05.10]	Metabolism;Metabolism;Metabolism;Metabolism	Global and overview maps;Global and overview maps;Lipid metabolism;Metabolism of terpenoids and polyketides	ko01100//Metabolic pathways;ko01110//Biosynthesis of secondary metabolites;ko00100//Steroid biosynthesis;ko00909//Sesquiterpenoid and triterpenoid biosynthesis	K00511;K00511;K00511;K00511	GO:0016021//integral component of membrane	GO:0004506//squalene monooxygenase activity;GO:0016491//oxidoreductase activity;GO:0050660//flavin adenine dinucleotide binding	GO:0016126//sterol biosynthetic process;GO:0055114//oxidation-reduction process
BCIN_01g00370	BC1G_14065	568.5	471.78	460.33	325.76	427.39	479.55	500.203	410.9	-0.283727	0.040899	0.113171	cdc3	Bcpfy1 [Botrytis cinerea B05.10]	-	-	-	-	-	GO:0003779//actin binding	-
BCIN_01g00380	BC1G_14063	1.11	1.79	1.84	3.13	2.89	2.21	1.58	2.74333	0.796005	0.0118528	0.0423611	--	824309c7-f528-479b-95fa-1169344889fe [Thermothielavioides terrestris]	-	-	-	-	-	-	-
BCIN_01g00390	BC1G_14060	4.46	5.87	7.64	6.06	8.97	5.27	5.99	6.76667	0.175889	0.840774	0.916798	RYL2	Bcypt10 [Botrytis cinerea B05.10]	-	-	-	-	-	GO:0003924//GTPase activity;GO:0005525//GTP binding	-
BCIN_01g00400	BC1G_14059	36.29	38.29	36.94	34.36	39.25	39.68	37.1733	37.7633	0.0227181	0.532991	0.702315	CYB2	Bccyb2 [Botrytis cinerea B05.10]	Metabolism;Metabolism	Global and overview maps;Carbohydrate metabolism	ko01100//Metabolic pathways;ko00620//Pyruvate metabolism	K00101;K00101	-	GO:0003824//catalytic activity;GO:0016491//oxidoreductase activity;GO:0020037//heme binding	GO:0055114//oxidation-reduction process
BCIN_01g00410	BC1G_14058	31.71	35.06	30.94	23.56	36	35.84	32.57	31.8	-0.034517	0.416104	0.597918	rglC	similar to phosphoric ester hydrolase [Botrytis cinerea T4]	-	-	-	-	-	GO:0016787//hydrolase activity	-
BCIN_01g00420	BC1G_14057	12.17	10.05	15.31	8.01	11.98	11.12	12.51	10.37	-0.270666	0.0770033	0.182275	pi030	Bcist2 [Botrytis cinerea B05.10]	-	-	-	-	-	-	-
BCIN_01g00430	BC1G_14056	5.75	8.36	9.81	19.6	15	10.5	7.97333	15.0333	0.91491	0.00379918	0.0168233	--	SH3 domain-containing protein [Rutstroemia sp. NJR-2017a BVV2]	-	-	-	-	-	GO:0005515//protein binding	-
BCIN_01g00440	BC1G_14055	26.75	34.72	36.77	115.89	57.89	51.99	32.7467	75.2567	1.20047	0.000393171	0.00240089	fasA	Bcfas2 [Botrytis cinerea B05.10]	Metabolism;Metabolism;Metabolism	Global and overview maps;Global and overview maps;Lipid metabolism	ko01100//Metabolic pathways;ko01212//Fatty acid metabolism;ko00061//Fatty acid biosynthesis	K00667;K00667;K00667	-	GO:0000287//magnesium ion binding;GO:0003824//catalytic activity;GO:0004312//fatty acid synthase activity;GO:0008897//holo-[acyl-carrier-protein] synthase activity	GO:0006633//fatty acid biosynthetic process;GO:0042759//long-chain fatty acid biosynthetic process
BCIN_01g00450	BC1G_14051	35.2	40.65	42.25	137.22	68.84	60.91	39.3667	88.99	1.17667	0.000440718	0.00265873	FAS1	similar to fatty acid synthase subunit beta [Botrytis cinerea T4]	Metabolism;Metabolism;Metabolism	Global and overview maps;Global and overview maps;Lipid metabolism	ko01100//Metabolic pathways;ko01212//Fatty acid metabolism;ko00061//Fatty acid biosynthesis	K00668;K00668;K00668	GO:0005835//fatty acid synthase complex	GO:0003824//catalytic activity;GO:0004312//fatty acid synthase activity;GO:0004318//enoyl-[acyl-carrier-protein] reductase (NADH) activity;GO:0016740//transferase activity	GO:0006633//fatty acid biosynthetic process;GO:0055114//oxidation-reduction process
BCIN_01g00460	BC1G_14050	1.64	2.05	2.25	2.42	3.65	2.28	1.98	2.78333	0.491313	0.125733	0.26044	mug81	Bcslh1 [Botrytis cinerea B05.10]	-	-	-	-	GO:0010494//cytoplasmic stress granule	GO:0003676//nucleic acid binding;GO:0005524//ATP binding	GO:0002181//cytoplasmic translation;GO:0006417//regulation of translation
BCIN_01g00470	BC1G_14049	217.03	153.45	161.51	136.14	154.6	225.83	177.33	172.19	-0.0424353	0.492302	0.668792	ykt6	Bcykt6 [Botrytis cinerea B05.10]	Cellular Processes;Genetic Information Processing	Transport and catabolism;Folding, sorting and degradation	ko04138//Autophagy - yeast;ko04130//SNARE interactions in vesicular transport	K08516;K08516	GO:0016021//integral component of membrane	-	GO:0016192//vesicle-mediated transport
BCIN_01g00480	BC1G_14048	49.6	43.45	43.53	32.41	28.51	38.46	45.5267	33.1267	-0.458719	0.00600047	0.0244818	Golt1b	Bcgot1 [Botrytis cinerea B05.10]	-	-	-	-	-	-	GO:0016192//vesicle-mediated transport
BCIN_01g00490	BC1G_14047	36.72	27.27	32.1	31.28	23.52	35.75	32.03	30.1833	-0.0856717	0.403458	0.58607	ies6	Bcies6 [Botrytis cinerea B05.10]	-	-	-	-	GO:0031011//Ino80 complex	-	GO:0006338//chromatin remodeling
BCIN_01g00500	BC1G_14046	46.11	44.6	36.8	31.07	37.04	39.75	42.5033	35.9533	-0.24145	0.0826313	0.191549	DAD4	Bcdad4 [Botrytis cinerea B05.10]	-	-	-	-	GO:0042729//DASH complex;GO:0072686//mitotic spindle	GO:0008017//microtubule binding;GO:0051010//microtubule plus-end binding	GO:0008608//attachment of spindle microtubules to kinetochore;GO:0031116//positive regulation of microtubule polymerization;GO:0051987//positive regulation of attachment of spindle microtubules to kinetochore
BCIN_01g00510	BC1G_14045	4.58	6.09	7.09	12.91	12.14	8.44	5.92	11.1633	0.915099	0.00118996	0.00630594	arp5	Bcarp5 [Botrytis cinerea B05.10]	-	-	-	-	-	-	-
BCIN_01g00520	BC1G_14044	30.41	37.78	37.59	43.16	44.05	38.63	35.26	41.9467	0.250524	0.453569	0.633516	kapC	similar to transcription factor bZIP [Botrytis cinerea T4]	-	-	-	-	-	GO:0003700//DNA-binding transcription factor activity	GO:0006355//regulation of transcription, DNA-templated
BCIN_01g00530	BC1G_14041	8.53	9.75	11.17	9.79	10.87	9.39	9.81667	10.0167	0.0290974	0.626437	0.772872	--	pentatricopeptide repeat protein [Rutstroemia sp. NJR-2017a BBW]	-	-	-	-	-	GO:0005515//protein binding	-
BCIN_01g00540	BC1G_14040	6.07	9.1	8.19	11.62	11.37	9.06	7.78667	10.6833	0.456284	0.132136	0.270063	nca2	Bcnca2 [Botrytis cinerea B05.10]	-	-	-	-	-	-	-
BCIN_01g00550	BC1G_14039	57.92	76.93	75.41	100.93	101.08	89.98	70.0867	97.33	0.473745	0.0518466	0.135076	ypt2	Bcsas1 [Botrytis cinerea B05.10]	Cellular Processes	Transport and catabolism	ko04144//Endocytosis	K07901	GO:0005628//prospore membrane;GO:0035974//meiotic spindle pole body	GO:0003924//GTPase activity;GO:0005525//GTP binding	GO:0006887//exocytosis
BCIN_01g00560	BC1G_14323	9.12	13.28	12.34	10.12	18.13	13.75	11.58	14	0.273792	0.553964	0.718674	--	Bgt-2641 [Blumeria graminis f. sp. tritici]	-	-	-	-	-	-	-
BCIN_01g00570	BC1G_14324	3.77	2.96	3.92	5.73	4.71	5.21	3.55	5.21667	0.555309	0.057303	0.145806	afg2	aaa family atpase protein [Rutstroemia sp. NJR-2017a BVV2]	Genetic Information Processing	Translation	ko03008//Ribosome biogenesis in eukaryotes	K14575	-	GO:0005524//ATP binding	-
BCIN_01g00580	BC1G_14325	19.68	17.01	24.62	8.25	7.4	7.76	20.4367	7.80333	-1.389	1.36e-11	2.33e-10	PXG3	Caleosin-domain-containing protein [Chalara longipes BDJ]	Metabolism	Lipid metabolism	ko00073//Cutin, suberine and wax biosynthesis	K17991	-	-	-
BCIN_01g00590	BC1G_14326	8.65	7.98	10.2	12.82	14.85	15.07	8.94333	14.2467	0.67174	0.0088464	0.0334095	Pcd	pterin-4-alpha-carbinolamine dehydratase family protein [Sclerotinia borealis F-4128]	Metabolism;Metabolism	Global and overview maps;Metabolism of cofactors and vitamins	ko01100//Metabolic pathways;ko00790//Folate biosynthesis	K01724;K01724	-	GO:0008124//4-alpha-hydroxytetrahydrobiopterin dehydratase activity	GO:0006729//tetrahydrobiopterin biosynthetic process
BCIN_01g00600	0	0.04	0.44	0.3	0.18	0.1	0	0.26	0.0933333	-1.47805	0.146899	0.291392	--	hypothetical protein BCIN__01g00600 [Botrytis cinerea B05.10]	-	-	-	-	-	-	-
BCIN_01g00610	BC1G_14327	3.84	4.57	5.12	3.93	6.77	5.53	4.51	5.41	0.262501	0.55858	0.72222	--	P-loop containing nucleoside triphosphate hydrolase [Glarea lozoyensis ATCC 20868]	-	-	-	-	-	-	-
BCIN_01g00620	BC1G_14328	2.88	2.4	2.82	2.94	4.63	4.67	2.7	4.08	0.59561	0.0670523	0.1643	--	Nacht domain protein [Colletotrichum higginsianum IMI 349063]	-	-	-	-	-	-	-
BCIN_01g00630	BC1G_14329	41.27	43.08	46.58	71.37	40.59	38.29	43.6433	50.0833	0.198569	0.720613	0.841008	MME1	similar to mitochondrial carrier protein [Botrytis cinerea T4]	-	-	-	-	GO:0005743//mitochondrial inner membrane	GO:0015095//magnesium ion transmembrane transporter activity	GO:0015693//magnesium ion transport;GO:1990616//magnesium ion export from mitochondrion
BCIN_01g00640	BC1G_14330	1.68	1.66	1.96	1.44	1.71	1.43	1.76667	1.52667	-0.210645	0.237171	0.41221	betA	cellobiose dehydrogenase protein [Rutstroemia sp. NJR-2017a BVV2]	-	-	-	-	-	GO:0016614//oxidoreductase activity, acting on CH-OH group of donors;GO:0050660//flavin adenine dinucleotide binding	GO:0055114//oxidation-reduction process
BCIN_01g00650	BC1G_14331	4.34	4.19	5.86	9.72	5.85	4.84	4.79667	6.80333	0.50421	0.193423	0.356921	SPCC1672.03c	similar to guanine deaminase [Botrytis cinerea T4]	Metabolism;Metabolism	Global and overview maps;Nucleotide metabolism	ko01100//Metabolic pathways;ko00230//Purine metabolism	K01487;K01487	-	GO:0008892//guanine deaminase activity;GO:0016787//hydrolase activity;GO:0016810//hydrolase activity, acting on carbon-nitrogen (but not peptide) bonds	GO:0006147//guanine catabolic process
BCIN_01g00660	BC1G_14332	11.2	14.31	13.14	11.2	14.53	12.53	12.8833	12.7533	-0.0146315	0.433046	0.613947	nte1	Bcnte1 [Botrytis cinerea B05.10]	Metabolism	Lipid metabolism	ko00564//Glycerophospholipid metabolism	K14676	-	-	GO:0006629//lipid metabolic process
BCIN_01g00670	BC1G_14334	57.94	62.07	69.86	87.53	92.11	80.62	63.29	86.7533	0.454942	0.0435916	0.118623	tif211	Bcsui2 [Botrytis cinerea B05.10]	Genetic Information Processing;Genetic Information Processing;Cellular Processes	Translation;Folding, sorting and degradation;Transport and catabolism	ko03013//RNA transport;ko04141//Protein processing in endoplasmic reticulum;ko04138//Autophagy - yeast	K03237;K03237;K03237	GO:0005850//eukaryotic translation initiation factor 2 complex;GO:0010494//cytoplasmic stress granule;GO:0033290//eukaryotic 48S preinitiation complex;GO:0043614//multi-eIF complex	GO:0003676//nucleic acid binding;GO:0003723//RNA binding;GO:0003743//translation initiation factor activity;GO:0005525//GTP binding;GO:1990856//methionyl-initiator methionine tRNA binding	GO:0001731//formation of translation preinitiation complex
BCIN_01g00680	0	0	0	0	0	0	0	0.001	0.001	0	1	1	--	hypothetical protein BCIN__01g00680 [Botrytis cinerea B05.10]	-	-	-	-	-	-	-
BCIN_01g00690	BC1G_14335	0	0.07	0	0	0	0	0.0233333	0.001	-4.54432	0.773521	0.873029	--	hypothetical protein BCIN__01g00690 [Botrytis cinerea B05.10]	-	-	-	-	-	-	-
BCIN_01g00700	BC1G_14336	0	0	0	0	0	0	0.001	0.001	0	1	1	--	hypothetical protein BCIN__01g00700 [Botrytis cinerea B05.10]	-	-	-	-	-	-	-
BCIN_01g00710	BC1G_14337	2.16	2.05	1.6	1.68	1.94	1.86	1.93667	1.82667	-0.0843623	0.476336	0.654273	AQY1	Bcaqp7 [Botrytis cinerea B05.10]	-	-	-	-	GO:0016020//membrane	GO:0015267//channel activity	GO:0055085//transmembrane transport
BCIN_01g00720	BC1G_14339	23.11	30.63	29.88	30.53	36.89	27.69	27.8733	31.7033	0.185749	0.736098	0.852111	gol	similar to subtilisin [Botrytis cinerea T4]	-	-	-	-	-	GO:0008270//zinc ion binding	-
BCIN_01g00730	BC1G_14341	20.66	22.08	25.61	7.22	11.72	8.59	22.7833	9.17667	-1.31194	2.88e-12	5.22e-11	TDA6	related to VPS62 Vacuolar Protein Sorting [Phialocephala subalpina]	-	-	-	-	-	-	-
BCIN_01g00740	BC1G_14342	4.63	4.68	5.52	2.7	4.67	4.6	4.94333	3.99	-0.309095	0.131225	0.268714	--	Mitochondrial thioredoxin protein [Rutstroemia sp. NJR-2017a WRK4]	-	-	-	-	-	-	-
BCIN_01g00750	BC1G_14343	29.94	25.72	32.04	16.05	32.05	27.23	29.2333	25.11	-0.219352	0.144466	0.288067	--	DUF718 domain protein [Sclerotinia borealis F-4128]	-	-	-	-	-	GO:0016857//racemase and epimerase activity, acting on carbohydrates and derivatives	-
BCIN_01g00760	BC1G_14345	1.14	1.61	1.11	1.21	1.35	1.73	1.28667	1.43	0.152377	0.940558	0.970347	--	Elongator complex protein [Lachnellula hyalina]	-	-	-	-	GO:0033588//Elongator holoenzyme complex	-	GO:0002098//tRNA wobble uridine modification
BCIN_01g00770	BC1G_14346	1083.48	950.01	908.12	1083.98	1171.36	1270.12	980.537	1175.15	0.261206	0.438485	0.619239	rpl37	similar to 60s ribosomal protein L37 [Botrytis cinerea T4]	Genetic Information Processing	Translation	ko03010//Ribosome	K02922	GO:0005840//ribosome	GO:0003735//structural constituent of ribosome	GO:0006412//translation
BCIN_01g00780	BC1G_14347	8.56	11.12	12.08	9.11	9.02	6.47	10.5867	8.2	-0.368553	0.028417	0.0850312	RSN1	DUF221-domain-containing protein [Hyaloscypha variabilis F]	-	-	-	-	GO:0016020//membrane	-	-
BCIN_01g00790	BC1G_14348	204.08	258.04	217.35	116.97	111.72	87.95	226.49	105.547	-1.10157	1.14e-09	1.65e-08	--	cytochrome p450 protein [Rutstroemia sp. NJR-2017a WRK4]	-	-	-	-	-	-	-
BCIN_01g00800	BC1G_14349	17.22	26.88	22.87	19.13	14.48	10.1	22.3233	14.57	-0.615552	0.00872952	0.0330723	lcc2	Bclcc8 [Botrytis cinerea B05.10]	-	-	-	-	-	GO:0005507//copper ion binding;GO:0016491//oxidoreductase activity	GO:0055114//oxidation-reduction process
BCIN_01g00810	BC1G_14351	11.1	9.54	9	9.01	12.73	13.17	9.88	11.6367	0.236095	0.560598	0.723814	QNS1	Bcqns1 [Botrytis cinerea B05.10]	Metabolism;Metabolism	Global and overview maps;Metabolism of cofactors and vitamins	ko01100//Metabolic pathways;ko00760//Nicotinate and nicotinamide metabolism	K01950;K01950	GO:0005737//cytoplasm	GO:0003952//NAD+ synthase (glutamine-hydrolyzing) activity;GO:0004359//glutaminase activity;GO:0005524//ATP binding	GO:0006807//nitrogen compound metabolic process;GO:0009435//NAD biosynthetic process
BCIN_01g00820	0	10.06	10.62	9.99	9.34	12.48	11.75	10.2233	11.19	0.130344	0.982609	0.991292	--	Bcimp2 [Botrytis cinerea B05.10]	Genetic Information Processing	Folding, sorting and degradation	ko03060//Protein export	K09648	GO:0016020//membrane;GO:0042720//mitochondrial inner membrane peptidase complex	GO:0008236//serine-type peptidase activity	GO:0006465//signal peptide processing;GO:0006508//proteolysis;GO:0006627//protein processing involved in protein targeting to mitochondrion
BCIN_01g00830	BC1G_14353	15.77	18.72	22.06	40.72	24.42	18.46	18.85	27.8667	0.563976	0.117867	0.248701	GDT1	Bcgdt1 [Botrytis cinerea B05.10]	-	-	-	-	-	-	-
BCIN_01g00840	BC1G_14355	3.06	4.65	5.22	10.91	8.32	5.13	4.31	8.12	0.913792	0.00807142	0.03113	--	myb dna-binding domain protein [Rutstroemia sp. NJR-2017a BVV2]	-	-	-	-	-	-	-
BCIN_01g00850	BC1G_14356	1.32	1.51	2.46	3.15	4.13	1.57	1.76333	2.95	0.74241	0.098308	0.217379	--	related to TSM1-component of TFIID complex [Rhynchosporium agropyri]	-	-	-	-	-	-	-
BCIN_01g00860	BC1G_14357	9.56	11.08	12.92	16.1	16.68	14.92	11.1867	15.9	0.507247	0.0543616	0.140196	sos7	60s ribosomal l37 protein [Rutstroemia sp. NJR-2017a WRK4]	-	-	-	-	GO:0031617//NMS complex	-	GO:0034501//protein localization to kinetochore
BCIN_01g00870	BC1G_14358	41.53	33.99	42.28	49.88	105.91	87.21	39.2667	81	1.04462	0.000284201	0.00180147	SPBC1271.10c	major facilitator superfamily transporter protein [Rutstroemia sp. NJR-2017a BBW]	-	-	-	-	-	-	GO:0055085//transmembrane transport
BCIN_01g00880	BC1G_05793	33.39	36.54	35.99	34.89	48.12	43.93	35.3067	42.3133	0.261172	0.444031	0.624351	TUM1	Bctum1 [Botrytis cinerea B05.10]	Metabolism;Metabolism;Metabolism;Genetic Information Processing	Global and overview maps;Amino acid metabolism;Energy metabolism;Folding, sorting and degradation	ko01100//Metabolic pathways;ko00270//Cysteine and methionine metabolism;ko00920//Sulfur metabolism;ko04122//Sulfur relay system	K01011;K01011;K01011;K01011	-	-	-
BCIN_01g00890	BC1G_16438	58.16	43.77	39.51	21.56	46.27	50.92	47.1467	39.5833	-0.252263	0.183093	0.343035	APC11	RING/U-box [Cadophora sp. DSE1049]	Cellular Processes;Cellular Processes;Genetic Information Processing	Cell growth and death;Cell growth and death;Folding, sorting and degradation	ko04111//Cell cycle - yeast;ko04113//Meiosis - yeast;ko04120//Ubiquitin mediated proteolysis	K03358;K03358;K03358	GO:0005680//anaphase-promoting complex	GO:0004842//ubiquitin-protein transferase activity	-
BCIN_01g00900	0	0.45	0.77	0.26	1.27	1.51	1.02	0.493333	1.26667	1.3604	0.00569883	0.023491	ARB_00047	fusarubin cluster-esterase protein [Rutstroemia sp. NJR-2017a BVV2]	-	-	-	-	-	-	-
BCIN_01g00910	BC1G_05796	0	0	0	0	0	0	0.001	0.001	0	1	1	--	hypothetical protein BCIN__01g00910 [Botrytis cinerea B05.10]	-	-	-	-	-	-	-
BCIN_01g00920	BC1G_05797	6.42	7.35	6.13	12.45	6.79	9	6.63333	9.41333	0.504972	0.174007	0.330559	--	hypothetical protein BCIN__01g00920 [Botrytis cinerea B05.10]	-	-	-	-	-	-	-
BCIN_01g00930	BC1G_05799	221.59	223.8	205.2	209.88	242.83	297.89	216.863	250.2	0.206296	0.666325	0.803829	FPR2	Bcfpr2 [Botrytis cinerea B05.10]	-	-	-	-	-	GO:0003755//peptidyl-prolyl cis-trans isomerase activity	-
BCIN_01g00940	BC1G_05801	34.45	42.63	43.01	22.58	27.25	22.68	40.03	24.17	-0.727864	9.67e-07	9.77e-06	--	bZIP transcription factor [Aspergillus heteromorphus CBS 117.55]	-	-	-	-	-	-	-
BCIN_01g00950	BC1G_05803	16.78	10.67	17.53	1.61	0.71	2.01	14.9933	1.44333	-3.37684	3.88e-23	1.33e-21	AQY1	Bcaqp2 [Botrytis cinerea B05.10]	-	-	-	-	GO:0016020//membrane	GO:0015267//channel activity	GO:0055085//transmembrane transport
BCIN_01g00960	BC1G_05807	0.54	0.69	0.35	0.47	0.53	0.63	0.526667	0.543333	0.0449474	0.8703	0.931454	--	hypothetical protein BCIN__01g00960 [Botrytis cinerea B05.10]	-	-	-	-	-	-	-
BCIN_01g00970	BC1G_05809	6.33	5.36	5.01	3.27	7.1	8.12	5.56667	6.16333	0.146897	0.977912	0.988717	atnN	similar to transcription factor Cys6 [Botrytis cinerea T4]	-	-	-	-	GO:0005634//nucleus	GO:0000981//DNA-binding transcription factor activity, RNA polymerase II-specific;GO:0008270//zinc ion binding	GO:0006355//regulation of transcription, DNA-templated
BCIN_01g00980	BC1G_05810	237.81	313.37	274.41	477.37	426.16	382.47	275.197	428.667	0.639393	0.00710036	0.0280898	RPS2	40S ribosomal protein S2 SS1G_13000 [Sclerotinia sclerotiorum 1980 UF-70]	Genetic Information Processing	Translation	ko03010//Ribosome	K02981	GO:0005840//ribosome;GO:0015935//small ribosomal subunit;GO:0022627//cytosolic small ribosomal subunit;GO:0032040//small-subunit processome	GO:0003723//RNA binding;GO:0003735//structural constituent of ribosome;GO:0070181//small ribosomal subunit rRNA binding	GO:0006407//rRNA export from nucleus;GO:0006412//translation;GO:0045903//positive regulation of translational fidelity
BCIN_01g00990	BC1G_05811	0.77	0.81	0.96	1.15	0.57	0.45	0.846667	0.723333	-0.227133	0.47067	0.648945	--	hypothetical protein BCIN__01g00990 [Botrytis cinerea B05.10]	-	-	-	-	-	-	-
BCIN_01g01000	BC1G_05812	1.53	2.33	1.81	2.15	3.08	2.42	1.89	2.55	0.432111	0.235879	0.410639	--	hypothetical protein BCIN__01g01000 [Botrytis cinerea B05.10]	-	-	-	-	-	-	-
BCIN_01g01010	BC1G_05813	26.38	27.82	23.89	11.39	13.27	14.28	26.03	12.98	-1.00388	9.66e-10	1.4e-08	nodJ	cytochrome P450 [Cadophora sp. DSE1049]	-	-	-	-	-	GO:0004497//monooxygenase activity;GO:0005506//iron ion binding;GO:0016705//oxidoreductase activity, acting on paired donors, with incorporation or reduction of molecular oxygen;GO:0020037//heme binding	GO:0055114//oxidation-reduction process
BCIN_01g01020	BC1G_05814	0.39	0.06	0.13	0	0.16	0.06	0.193333	0.0733333	-1.39855	0.285894	0.466355	--	alpha/beta-Hydrolase [Glarea lozoyensis ATCC 20868]	-	-	-	-	-	-	-
BCIN_01g01030	BC1G_05815	0	0	0	0.11	0	0.05	0.001	0.0533333	5.73697	0.414381	0.596372	--	alpha/beta-Hydrolase [Glarea lozoyensis ATCC 20868]	-	-	-	-	-	-	-
BCIN_01g01040	BC1G_05816	1.76	2.82	5.05	16.89	5.43	3.95	3.21	8.75667	1.44781	0.0741178	0.177194	utp4	Bcutp4 [Botrytis cinerea B05.10]	Genetic Information Processing	Translation	ko03008//Ribosome biogenesis in eukaryotes	K14548	-	GO:0005515//protein binding	-
BCIN_01g01050	BC1G_05817	0.23	0.09	0.14	0.41	0.17	0.25	0.153333	0.276667	0.851477	0.218602	0.389764	--	Ankyrin repeat-containing domain protein [Beauveria brongniartii RCEF 3172]	-	-	-	-	-	-	-
BCIN_01g01060	BC1G_05818	0.29	0.31	0.19	0.3	0.12	0.35	0.263333	0.256667	-0.0369942	0.810846	0.896726	--	Cyclin-like F-box protein [Rutstroemia sp. NJR-2017a WRK4]	-	-	-	-	-	-	-
BCIN_01g01070	BC1G_05819	4.7	5.59	6.67	15.18	8.85	7.38	5.65333	10.47	0.889088	0.00821173	0.0315191	TRK2	cation transporter protein [Rutstroemia sp. NJR-2017a BBW]	-	-	-	-	GO:0005887//integral component of plasma membrane	GO:0008324//cation transmembrane transporter activity;GO:0015079//potassium ion transmembrane transporter activity	GO:0006812//cation transport;GO:0030007//cellular potassium ion homeostasis;GO:0055085//transmembrane transport;GO:0071805//potassium ion transmembrane transport
BCIN_01g01080	BC1G_05821	9.1	9.64	11.19	12.27	11.81	7.3	9.97667	10.46	0.0682531	0.843688	0.918972	PNG1	Bcpng1 [Botrytis cinerea B05.10]	Genetic Information Processing	Folding, sorting and degradation	ko04141//Protein processing in endoplasmic reticulum	K01456	-	-	-
BCIN_01g01090	BC1G_05825	3.08	3.23	3.45	1.19	1.54	2.18	3.25333	1.63667	-0.991158	6.5e-05	0.000478369	tropE	NAD(P)-binding protein [Phialocephala scopiformis]	-	-	-	-	-	-	-
BCIN_01g01100	BC1G_05826	13.62	14.89	16.99	16.9	11.53	9.14	15.1667	12.5233	-0.276285	0.153925	0.301634	NDB3	Bcndi1 [Botrytis cinerea B05.10]	Metabolism	Energy metabolism	ko00190//Oxidative phosphorylation	K03885	-	GO:0016491//oxidoreductase activity	GO:0055114//oxidation-reduction process
BCIN_01g01110	BC1G_05827	7.1	9.1	9.23	9.98	8.97	8.96	8.47667	9.30333	0.134251	0.937612	0.968642	--	Cell cycle negative regulator roughex protein [Rutstroemia sp. NJR-2017a BBW]	-	-	-	-	-	-	-
BCIN_01g01115	BC1G_05829	5.89	5.1	4.17	0.75	0.76	0.58	5.05333	0.696667	-2.85869	1.01e-16	2.54e-15	--	hypothetical protein BCIN__01g01115 [Botrytis cinerea B05.10]	-	-	-	-	-	-	-
BCIN_01g01120	BC1G_05837	14.17	16.05	16.2	13.15	19.04	13.99	15.4733	15.3933	-0.00747835	0.482106	0.65938	SPBC409.19c	mitochondrial import receptor subunit protein [Rutstroemia sp. NJR-2017a WRK4]	-	-	-	-	GO:0001401//mitochondrial sorting and assembly machinery complex	-	-
BCIN_01g01130	BC1G_05838	0.18	0.11	0.09	0	0	0.08	0.126667	0.0266667	-2.24793	0.137144	0.277928	--	hypothetical protein BCIN__01g01130 [Botrytis cinerea B05.10]	-	-	-	-	-	-	-
BCIN_01g01140	BC1G_05839	56.17	69.55	69.41	50.2	64.83	57.32	65.0433	57.45	-0.179094	0.0780407	0.184076	--	upf0183 domain-containing protein [Rutstroemia sp. NJR-2017a BVV2]	-	-	-	-	-	-	-
BCIN_01g01150	BC1G_05840	3.36	5.67	6.91	15.82	14.77	9.29	5.31333	13.2933	1.32301	3.01e-05	0.000237147	bimC	similar to kinesin-like protein bimC [Botrytis cinerea T4]	-	-	-	-	-	GO:0003777//microtubule motor activity;GO:0005524//ATP binding;GO:0008017//microtubule binding	GO:0007018//microtubule-based movement
BCIN_01g01160	BC1G_05842	6.2	7.89	6.93	8.14	8.63	6.56	7.00667	7.77667	0.150424	0.884466	0.939736	--	similar to Zinc finger, ZZ type [Botrytis cinerea T4]	-	-	-	-	-	GO:0005509//calcium ion binding;GO:0008270//zinc ion binding	-
BCIN_01g01170	BC1G_05843	2.95	3.05	2.17	2.33	2.32	2.83	2.72333	2.49333	-0.127298	0.371993	0.555546	--	hypothetical protein BCIN__01g01170 [Botrytis cinerea B05.10]	-	-	-	-	-	-	-
BCIN_01g01180	BC1G_05844	20.51	24.15	24.17	25.84	27.46	22.72	22.9433	25.34	0.143342	0.891311	0.944246	ileS	similar to isoleucyl-tRNA synthetase [Botrytis cinerea T4]	Genetic Information Processing	Translation	ko00970//Aminoacyl-tRNA biosynthesis	K01870	-	GO:0000049//tRNA binding;GO:0000166//nucleotide binding;GO:0002161//aminoacyl-tRNA editing activity;GO:0004812//aminoacyl-tRNA ligase activity;GO:0004822//isoleucine-tRNA ligase activity;GO:0005524//ATP binding	GO:0006418//tRNA aminoacylation for protein translation;GO:0006428//isoleucyl-tRNA aminoacylation
BCIN_01g01190	BC1G_05845	150.96	161.06	184.06	153.03	111.62	97.38	165.36	120.677	-0.454464	0.0143729	0.0495079	opsB	Bcap3 [Botrytis cinerea B05.10]	-	-	-	-	-	GO:0004190//aspartic-type endopeptidase activity	GO:0006508//proteolysis
BCIN_01g01200	BC1G_05846	4.47	4.31	6.6	8.38	8.2	5.68	5.12667	7.42	0.533398	0.109779	0.235871	--	anaphase promoting complex subunit 11 protein [Rutstroemia sp. NJR-2017a BVV2]	-	-	-	-	-	-	-
BCIN_01g01210	BC1G_05847	38.74	42.65	45.16	36.83	31.68	25.42	42.1833	31.31	-0.43005	0.00937119	0.0350491	psy1	syntaxin-like protein [Sclerotinia borealis F-4128]	Genetic Information Processing	Folding, sorting and degradation	ko04130//SNARE interactions in vesicular transport	K08486	GO:0016020//membrane	-	GO:0016192//vesicle-mediated transport
BCIN_01g01220	BC1G_05849	2.78	4.17	4.38	2.11	2.03	1.63	3.77667	1.92333	-0.973505	7.62e-05	0.000548071	serac1	multiple ankyrin repeats single kh domain protein [Rutstroemia sp. NJR-2017a WRK4]	-	-	-	-	-	GO:0005515//protein binding	-
BCIN_01g01230	BC1G_05850	2.55	2.48	3.52	7.71	4.86	3	2.85	5.19	0.864773	0.0276617	0.0832282	trm1	Bctrm1 [Botrytis cinerea B05.10]	-	-	-	-	-	GO:0003723//RNA binding;GO:0004809//tRNA (guanine-N2-)-methyltransferase activity	GO:0008033//tRNA processing
BCIN_01g01240	BC1G_05854	52.4	47.34	46.04	7.99	13.79	12.08	48.5933	11.2867	-2.10614	1.94e-24	7.04e-23	--	hypothetical protein BCIN__01g01240 [Botrytis cinerea B05.10]	-	-	-	-	-	-	-
BCIN_01g01250	BC1G_05855	0.79	0.21	0.37	0.06	0.3	0.21	0.456667	0.19	-1.26514	0.125047	0.259357	--	hypothetical protein BCIN__01g01250 [Botrytis cinerea B05.10]	-	-	-	-	-	-	-
BCIN_01g01260	BC1G_05856	4.45	7.48	7.23	2.25	1.89	1.95	6.38667	2.03	-1.65358	2.4e-08	2.97e-07	--	similar to DJ-1/PfpI family protein [Botrytis cinerea T4]	-	-	-	-	-	-	-
BCIN_01g01270	0	3.79	2.62	1.92	1.19	2.34	1.95	2.77667	1.82667	-0.604141	0.0771313	0.182493	--	hypothetical protein BCIN__01g01270 [Botrytis cinerea B05.10]	-	-	-	-	-	-	-
BCIN_01g01280	BC1G_05857	10.54	13.38	14.18	13.38	13.01	9.3	12.7	11.8967	-0.0942711	0.339374	0.522821	ROG1	Acylglycerol lipase/Carboxylesterase [Chlorociboria aeruginascens]	-	-	-	-	-	-	-
BCIN_01g01290	BC1G_05858	14.87	19.24	19.05	28.06	27.83	22.59	17.72	26.16	0.561984	0.0220277	0.0695956	--	IBR domain-containing protein [Rutstroemia sp. NJR-2017a WRK4]	-	-	-	-	-	GO:0004842//ubiquitin-protein transferase activity	GO:0016567//protein ubiquitination
BCIN_01g01300	BC1G_05861	54.7	59.8	45.56	62.43	81.33	103.23	53.3533	82.33	0.62584	0.0288253	0.0858882	notP'	similar to oxidoreductase [Botrytis cinerea T4]	Metabolism;Metabolism	Global and overview maps;Carbohydrate metabolism	ko01100//Metabolic pathways;ko00051//Fructose and mannose metabolism	K17742;K17742	-	GO:0016491//oxidoreductase activity	-
BCIN_01g01310	BC1G_05862	0.34	0.76	0.38	0.17	0.55	0.4	0.493333	0.373333	-0.402098	0.406382	0.588748	--	similar to D-Ala-D-Ala carboxypeptidase B [Botrytis cinerea T4]	-	-	-	-	-	-	-
BCIN_01g01320	BC1G_05864	9.81	12.56	13.81	7.28	11.53	9.32	12.06	9.37667	-0.363083	0.0247251	0.0761516	MAL11	maltose permease [Sclerotinia borealis F-4128]	-	-	-	-	GO:0016020//membrane;GO:0016021//integral component of membrane	GO:0022857//transmembrane transporter activity	GO:0055085//transmembrane transport
BCIN_01g01330	BC1G_05866	0.25	0.04	0	0.55	0.28	0.3	0.0966667	0.376667	1.9622	0.0747248	0.178325	--	hypothetical protein BCIN__01g01330 [Botrytis cinerea B05.10]	-	-	-	-	-	-	-
BCIN_01g01340	BC1G_05867	6.27	7.06	8.01	7.06	7.63	6.88	7.11333	7.19	0.015466	0.601443	0.754526	ARB_07085	Carboxylic ester hydrolase [Colletotrichum higginsianum IMI 349063]	-	-	-	-	-	-	-
BCIN_01g01350	BC1G_05868	25.49	22.61	26.51	19.21	23.93	30.2	24.87	24.4467	-0.0247687	0.48248	0.659625	sirQ	NAD(P)-binding Rossmann-fold containing protein [Glarea lozoyensis ATCC 20868]	-	-	-	-	-	-	-
BCIN_01g01360	BC1G_05870	0	0	0	0	0.11	0.12	0.001	0.0766667	6.26053	0.3646	0.548564	--	hemerythrin HHE cation binding domain-containing protein [Rutstroemia sp. NJR-2017a BVV2]	-	-	-	-	-	-	-
BCIN_01g01370	BC1G_05871	0.04	0.03	0.04	1.08	1.23	1.27	0.0366667	1.19333	5.02438	6.76e-08	7.99e-07	aclA	similar to MFS multidrug transporter [Botrytis cinerea T4]	-	-	-	-	-	-	GO:0055085//transmembrane transport
BCIN_01g01380	BC1G_05872	1.12	1.89	1.09	2.49	2.27	1.71	1.36667	2.15667	0.658142	0.161474	0.312293	rhmA	similar to 2,4-dihydroxyhept-2-ene-1,7-dioic acid aldolase [Botrytis cinerea T4]	Metabolism;Metabolism	Global and overview maps;Amino acid metabolism	ko01100//Metabolic pathways;ko00350//Tyrosine metabolism	K02510;K02510	-	GO:0003824//catalytic activity	-
BCIN_01g01390	BC1G_05873	12.65	14.38	13.21	14.79	19.75	20.33	13.4133	18.29	0.447387	0.0917502	0.207042	SPAC3C7.04	similar to fungal specific transcription factor [Botrytis cinerea T4]	-	-	-	-	GO:0005634//nucleus	GO:0000981//DNA-binding transcription factor activity, RNA polymerase II-specific;GO:0003677//DNA binding;GO:0008270//zinc ion binding	GO:0006351//transcription, DNA-templated;GO:0006355//regulation of transcription, DNA-templated
BCIN_01g01400	BC1G_05874	5.83	5.98	5.54	5.04	6.15	7.95	5.78333	6.38	0.141655	0.943047	0.972246	acoC	alpha/beta hydrolase [Trichoderma guizhouense]	-	-	-	-	-	-	-
BCIN_01g01410	BC1G_05875	0.46	0.17	0.5	0.54	0.57	0.8	0.376667	0.636667	0.75725	0.239101	0.414477	aat2	Bcaat2 [Botrytis cinerea B05.10]	Metabolism;Metabolism;Metabolism;Metabolism;Metabolism;Metabolism;Metabolism;Metabolism;Metabolism;Metabolism;Metabolism;Metabolism	Global and overview maps;Global and overview maps;Global and overview maps;Global and overview maps;Amino acid metabolism;Amino acid metabolism;Amino acid metabolism;Global and overview maps;Amino acid metabolism;Amino acid metabolism;Amino acid metabolism;Amino acid metabolism	ko01100//Metabolic pathways;ko01110//Biosynthesis of secondary metabolites;ko01200//Carbon metabolism;ko01230//Biosynthesis of amino acids;ko00270//Cysteine and methionine metabolism;ko00330//Arginine and proline metabolism;ko00350//Tyrosine metabolism;ko01210//2-Oxocarboxylic acid metabolism;ko00250//Alanine, aspartate and glutamate metabolism;ko00360//Phenylalanine metabolism;ko00400//Phenylala…	K14454;K14454;K14454;K14454;K14454;K14454;K14454;K14454;K14454;K14454;K14454;K14454	-	GO:0003824//catalytic activity;GO:0008483//transaminase activity;GO:0030170//pyridoxal phosphate binding	GO:0006520//cellular amino acid metabolic process;GO:0009058//biosynthetic process
BCIN_01g01420	BC1G_05876	5.5	4.61	5.2	6.4	9.46	8.79	5.10333	8.21667	0.687113	0.0150826	0.0514794	dlpA	similar to demethylmenaquinone methyltransferase family protein [Botrytis cinerea T4]	-	-	-	-	-	-	-
BCIN_01g01430	BC1G_05878	26.47	28.47	24.34	6.77	5.44	5.53	26.4267	5.91333	-2.15995	8.04e-28	3.36e-26	M2	similar to MFS multidrug transporter [Botrytis cinerea T4]	-	-	-	-	-	-	GO:0055085//transmembrane transport
BCIN_01g01440	BC1G_05880	637.13	579.33	536.42	1.5	0.92	1.33	584.293	1.25	-8.86862	4.24e-281	5.08e-277	tfdA	similar to alpha-ketoglutarate-dependent taurine dioxygenase [Botrytis cinerea T4]	-	-	-	-	-	GO:0016491//oxidoreductase activity	GO:0055114//oxidation-reduction process
BCIN_01g01450	BC1G_05881	0.12	0.23	0.2	0.16	0.17	0.2	0.183333	0.176667	-0.0534393	0.674579	0.809589	atrG	BcatrO [Botrytis cinerea B05.10]	Environmental Information Processing	Membrane transport	ko02010//ABC transporters	K08711	GO:0016020//membrane;GO:0016021//integral component of membrane	GO:0005524//ATP binding;GO:0016887//ATPase activity;GO:0042626//ATPase activity, coupled to transmembrane movement of substances	GO:0055085//transmembrane transport
BCIN_01g01460	BC1G_05882	1.88	2.04	1.78	6.48	6.13	7.37	1.9	6.66	1.80952	3.89e-12	6.96e-11	--	Alpha-mannosyltransferase protein [Rutstroemia sp. NJR-2017a BVV2]	-	-	-	-	-	-	-
BCIN_01g01470	BC1G_05884	0	0.12	0.1	0	0.08	0.04	0.0733333	0.04	-0.874469	0.580471	0.739464	--	glycoside hydrolase family 71 protein [Botrytis cinerea T4]	-	-	-	-	-	-	-
BCIN_01g01480	BC1G_05885	20.55	23.59	20.3	3.11	4.48	3.69	21.48	3.76	-2.51419	1.33e-35	7.37e-34	--	related to circumsporozoite protein precursor [Phialocephala subalpina]	-	-	-	-	-	-	-
BCIN_01g01490	BC1G_05886	7.73	8.73	8.21	11.22	13.24	11.6	8.22333	12.02	0.547642	0.0173779	0.0578152	aflN	similar to cytochrome P450 monooxygenase [Botrytis cinerea T4]	-	-	-	-	-	GO:0005506//iron ion binding;GO:0016705//oxidoreductase activity, acting on paired donors, with incorporation or reduction of molecular oxygen;GO:0020037//heme binding	GO:0055114//oxidation-reduction process
BCIN_01g01500	BC1G_05887	44.02	36.77	36.65	30.83	32.59	38.92	39.1467	34.1133	-0.198554	0.0993143	0.21912	nic-3	Bcbna4 [Botrytis cinerea B05.10]	Metabolism;Metabolism	Global and overview maps;Amino acid metabolism	ko01100//Metabolic pathways;ko00380//Tryptophan metabolism	K00486;K00486	-	GO:0004502//kynurenine 3-monooxygenase activity;GO:0071949//FAD binding	GO:0006569//tryptophan catabolic process;GO:0019805//quinolinate biosynthetic process
BCIN_01g01510	BC1G_05888	12.31	14.8	16.12	30.9	25.25	21.78	14.41	25.9767	0.850146	0.000887726	0.00486787	fma1	methionine aminopeptidase [Sclerotinia borealis F-4128]	-	-	-	-	-	GO:0004177//aminopeptidase activity;GO:0008235//metalloexopeptidase activity	GO:0006508//proteolysis
BCIN_01g01520	BC1G_05889	452.12	370.94	368.47	292.65	363.74	431.34	397.177	362.577	-0.131495	0.203226	0.369775	ERV14	cornichon [Phialocephala scopiformis]	-	-	-	-	-	-	GO:0016192//vesicle-mediated transport
BCIN_01g01530	BC1G_05890	6.72	8.21	10.34	12.21	13.14	9.86	8.42333	11.7367	0.47856	0.11015	0.236455	prp17	Bccdc40 [Botrytis cinerea B05.10]	Genetic Information Processing	Transcription	ko03040//Spliceosome	K12816	GO:0071013//catalytic step 2 spliceosome	GO:0005515//protein binding	GO:0000398//mRNA splicing, via spliceosome
BCIN_01g01540	BC1G_05891	0.5	0.24	0.23	0.15	0.06	0	0.323333	0.07	-2.2076	0.0626125	0.155907	--	hypothetical protein BCIN__01g01540 [Botrytis cinerea B05.10]	-	-	-	-	-	-	-
BCIN_01g01550	BC1G_05894	1876.57	1091.59	1421.53	723.97	781.86	862.17	1463.23	789.333	-0.89045	1.21e-05	0.000101972	--	hypothetical protein BCIN__01g01550 [Botrytis cinerea B05.10]	-	-	-	-	-	-	-
BCIN_01g01560	0	0	0.11	0	0	0	0	0.0366667	0.001	-5.1964	0.623468	0.770385	--	hypothetical protein BCIN__01g01560 [Botrytis cinerea B05.10]	-	-	-	-	-	-	-
BCIN_01g01570	BC1G_05897	141.28	120.77	104.65	54.13	81.57	68.15	122.233	67.95	-0.847092	2.33e-06	2.24e-05	--	pre-mRNA processing factor 4 protein [Rutstroemia sp. NJR-2017a WRK4]	-	-	-	-	-	-	-
BCIN_01g01580	BC1G_05900	5.97	5.57	6.49	2.85	3.43	2.65	6.01	2.97667	-1.01367	1.16e-06	1.16e-05	--	AT hook domain-containing protein family protein [Hyaloscypha bicolor E]	-	-	-	-	-	-	-
BCIN_01g01590	BC1G_05902	49.36	129.44	83.53	150.05	444.76	326.45	87.4433	307.087	1.81223	4.35e-06	3.98e-05	--	Bccpd3 [Botrytis cinerea B05.10]	-	-	-	-	-	-	-
BCIN_01g01600	BC1G_05903	1.25	1.05	1.03	1.18	1.58	1.16	1.11	1.30667	0.235331	0.721969	0.841934	sdnS	similar to transcription factor Cys6 [Botrytis cinerea T4]	-	-	-	-	GO:0005634//nucleus	GO:0000981//DNA-binding transcription factor activity, RNA polymerase II-specific;GO:0008270//zinc ion binding	GO:0006355//regulation of transcription, DNA-templated
BCIN_01g01610	BC1G_05904	6.45	5.66	5	1.25	3.08	2.11	5.70333	2.14667	-1.40971	4.89e-07	5.19e-06	atnD	similar to short-chain dehydrogenase/reductase [Botrytis cinerea T4]	-	-	-	-	-	-	-
BCIN_01g01620	BC1G_16423	0.61	0.75	1.5	1.4	2.42	1.53	0.953333	1.78333	0.903524	0.044291	0.119967	--	Puromycin-sensitive aminopeptidase [Madurella mycetomatis]	-	-	-	-	-	-	-
BCIN_01g01630	BC1G_05907	8.67	9.78	9.88	9.32	15.68	15.7	9.44333	13.5667	0.522698	0.0853685	0.196112	orf5	similar to cytochrome P450 monooxygenase [Botrytis cinerea T4]	-	-	-	-	-	GO:0005506//iron ion binding;GO:0016705//oxidoreductase activity, acting on paired donors, with incorporation or reduction of molecular oxygen;GO:0020037//heme binding	GO:0055114//oxidation-reduction process
BCIN_01g01640	BC1G_05908	0.17	0.36	0.08	0.06	0.14	0.22	0.203333	0.14	-0.53842	0.394616	0.578059	mlcE	similar to MFS multidrug transporter [Botrytis cinerea T4]	-	-	-	-	-	-	GO:0055085//transmembrane transport
BCIN_01g01650	BC1G_05909	0.06	0.02	0.06	0.02	0.09	0.03	0.0466667	0.0466667	0	0.975507	0.988166	--	hypothetical protein BCIN__01g01650 [Botrytis cinerea B05.10]	-	-	-	-	-	-	-
BCIN_01g01660	BC1G_05913	0	0	0	0	0	0	0.001	0.001	0	1	1	--	hypothetical protein BCIN__01g01660 [Botrytis cinerea B05.10]	-	-	-	-	-	-	-
BCIN_01g01670	BC1G_05914	0.04	0	0	0	0	0.03	0.0133333	0.01	-0.415037	0.95071	0.975662	--	hypothetical protein BCIN__01g01670 [Botrytis cinerea B05.10]	-	-	-	-	-	-	-
BCIN_01g01680	BC1G_05916	7.37	9.82	8.16	9	11.18	9.76	8.45	9.98	0.240088	0.54657	0.71261	--	similar to transcription factor Cys6 [Botrytis cinerea T4]	-	-	-	-	GO:0005634//nucleus	GO:0000981//DNA-binding transcription factor activity, RNA polymerase II-specific;GO:0008270//zinc ion binding	GO:0006355//regulation of transcription, DNA-templated
BCIN_01g01690	0	2.15	2.28	2.28	0.58	1.29	1.45	2.23667	1.10667	-1.01513	0.00387186	0.0171009	--	similar to transcription factor Zn, C2H2 [Botrytis cinerea T4]	-	-	-	-	-	GO:0003676//nucleic acid binding	-
BCIN_01g01700	BC1G_05918	36.86	32.24	33.43	35.79	37.21	36.97	34.1767	36.6567	0.101064	0.90016	0.950333	SAC1	Bcsac1 [Botrytis cinerea B05.10]	Metabolism;Metabolism;Environmental Information Processing	Global and overview maps;Carbohydrate metabolism;Signal transduction	ko01100//Metabolic pathways;ko00562//Inositol phosphate metabolism;ko04070//Phosphatidylinositol signaling system	K21797;K21797;K21797	-	GO:0042578//phosphoric ester hydrolase activity	-
BCIN_01g01710	BC1G_05919	463.28	395.58	393.5	293.37	324.62	384.41	417.453	334.133	-0.321191	0.0178636	0.0590544	ypt5	rab family, other [Pseudogymnoascus sp. 23342-1-I1]	Cellular Processes;Cellular Processes	Transport and catabolism;Transport and catabolism	ko04144//Endocytosis;ko04145//Phagosome	K07889;K07889	GO:0031901//early endosome membrane	GO:0003924//GTPase activity;GO:0005525//GTP binding	GO:0034058//endosomal vesicle fusion
BCIN_01g01720	BC1G_05920	28.41	41.4	40.98	60.15	52.94	41.58	36.93	51.5567	0.481366	0.105441	0.228889	mic60	Bcmic60 [Botrytis cinerea B05.10]	-	-	-	-	-	-	-
BCIN_01g01730	BC1G_05921	9.65	12.45	9.23	8.41	13.13	12.46	10.4433	11.3333	0.11799	0.955249	0.976678	--	TPA: F-box domain protein (AFU_orthologue; AFUA_2G14640) [Aspergillus nidulans FGSC A4]	-	-	-	-	-	GO:0005515//protein binding	-
BCIN_01g01740	BC1G_05922	4.77	5.58	6.34	8.42	10.05	8.21	5.56333	8.89333	0.676775	0.00461187	0.0198074	SPBC29A3.09c	similar to ABC transporter [Botrytis cinerea T4]	-	-	-	-	-	GO:0005524//ATP binding;GO:0016887//ATPase activity	-
BCIN_01g01750	BC1G_05923	0	0	0	0	0	0	0.001	0.001	0	1	1	--	glycoside hydrolase family 18 protein [Sclerotinia borealis F-4128]	-	-	-	-	-	-	-
BCIN_01g01760	BC1G_16303	63.38	86.62	75.16	80.58	63.72	50.16	75.0533	64.82	-0.211477	0.173817	0.330249	ctcA	glycoside hydrolase family 18 protein [Botrytis cinerea T4]	Metabolism;Metabolism	Global and overview maps;Carbohydrate metabolism	ko01100//Metabolic pathways;ko00520//Amino sugar and nucleotide sugar metabolism	K01183;K01183	-	GO:0004553//hydrolase activity, hydrolyzing O-glycosyl compounds	GO:0005975//carbohydrate metabolic process
BCIN_01g01770	BC1G_05926	24.88	25.53	25.6	23.45	31.74	35.06	25.3367	30.0833	0.247738	0.532897	0.702315	--	hypothetical protein BCIN__01g01770 [Botrytis cinerea B05.10]	-	-	-	-	-	-	-
BCIN_01g01780	BC1G_05927	2.33	4.28	5.19	7.03	6.48	4.93	3.93333	6.14667	0.644052	0.0883416	0.201314	--	related to RPC31 DNA-directed RNA polymerase III, 31 KD subunit [Phialocephala subalpina]	Genetic Information Processing	Transcription	ko03020//RNA polymerase	K03024	-	GO:0003899//DNA-directed 5'-3' RNA polymerase activity	GO:0006383//transcription by RNA polymerase III
BCIN_01g01790	0	3.3	4.99	4.2	5.73	10.97	8.13	4.16333	8.27667	0.991311	0.000963387	0.00524915	DLD1	D-lactate dehydrogenase [Sclerotinia borealis F-4128]	Metabolism;Metabolism	Global and overview maps;Carbohydrate metabolism	ko01100//Metabolic pathways;ko00620//Pyruvate metabolism	K00102;K00102	-	GO:0003824//catalytic activity;GO:0016491//oxidoreductase activity;GO:0050660//flavin adenine dinucleotide binding;GO:0071949//FAD binding	GO:0055114//oxidation-reduction process
BCIN_01g01800	BC1G_15613	861.04	885.98	831.07	1347.28	1330.7	1311.29	859.363	1329.76	0.629822	0.00144715	0.00743232	RPS4A	40S ribosomal protein S4 [Sclerotinia borealis F-4128]	Genetic Information Processing	Translation	ko03010//Ribosome	K02987	GO:0005840//ribosome	GO:0003723//RNA binding;GO:0003735//structural constituent of ribosome	GO:0006412//translation
BCIN_01g01810	BC1G_15614	2.78	2.24	2.41	2.29	3.71	3.12	2.47667	3.04	0.295672	0.474875	0.653074	rdp1	RdRP-domain-containing protein [Pezoloma ericae]	-	-	-	-	-	GO:0003968//RNA-directed 5'-3' RNA polymerase activity	-
BCIN_01g01820	BC1G_15615	36.54	32.54	32.85	50.91	48.26	57.8	33.9767	52.3233	0.62291	0.00716734	0.0282987	SPCC1827.06c	Bchom2 [Botrytis cinerea B05.10]	Metabolism;Metabolism;Metabolism;Metabolism;Metabolism;Metabolism;Metabolism;Metabolism	Global and overview maps;Global and overview maps;Global and overview maps;Amino acid metabolism;Amino acid metabolism;Global and overview maps;Amino acid metabolism;Biosynthesis of other secondary metabolites	ko01100//Metabolic pathways;ko01110//Biosynthesis of secondary metabolites;ko01230//Biosynthesis of amino acids;ko00260//Glycine, serine and threonine metabolism;ko00270//Cysteine and methionine metabolism;ko01210//2-Oxocarboxylic acid metabolism;ko00300//Lysine biosynthesis;ko00261//Monobactam biosynthesis	K00133;K00133;K00133;K00133;K00133;K00133;K00133;K00133	-	GO:0016620//oxidoreductase activity, acting on the aldehyde or oxo group of donors, NAD or NADP as acceptor;GO:0046983//protein dimerization activity;GO:0050661//NADP binding;GO:0051287//NAD binding	GO:0008652//cellular amino acid biosynthetic process;GO:0055114//oxidation-reduction process
BCIN_01g01830	BC1G_15616	71.69	82.08	73.61	79.73	88.74	86.97	75.7933	85.1467	0.167879	0.783392	0.879756	MIX17	Bcmix17 [Botrytis cinerea B05.10]	-	-	-	-	GO:0005758//mitochondrial intermembrane space	-	GO:0009060//aerobic respiration
BCIN_01g01840	BC1G_15617	4.87	6.51	7.36	14.56	10	8.3	6.24667	10.9533	0.810212	0.0158437	0.0535284	SPCC1739.07	exosome-associated family protein [Rutstroemia sp. NJR-2017a BBW]	Genetic Information Processing	Folding, sorting and degradation	ko03018//RNA degradation	K12592	-	-	-
BCIN_01g01850	0	9.09	9.83	13.43	25.8	9.68	10.81	10.7833	15.43	0.516935	0.232284	0.406005	--	2-dehydropantoate 2-reductase protein [Rutstroemia sp. NJR-2017a WRK4]	Metabolism;Metabolism;Metabolism	Global and overview maps;Global and overview maps;Metabolism of cofactors and vitamins	ko01100//Metabolic pathways;ko01110//Biosynthesis of secondary metabolites;ko00770//Pantothenate and CoA biosynthesis	K00077;K00077;K00077	-	GO:0016491//oxidoreductase activity	GO:0055114//oxidation-reduction process
BCIN_01g01860	BC1G_15619	133.09	111.27	114.46	104.48	128.12	146.81	119.607	126.47	0.0804974	0.807703	0.894653	Memar_1972	2-dehydropantoate 2-reductase protein [Rutstroemia sp. NJR-2017a BBW]	-	-	-	-	-	GO:0003677//DNA binding	-
BCIN_01g01870	BC1G_15620	35.32	34.32	29.28	19.08	36.6	33.23	32.9733	29.6367	-0.153917	0.234372	0.408702	coq4	Bccoq4 [Botrytis cinerea B05.10]	-	-	-	-	GO:0005743//mitochondrial inner membrane	-	GO:0006744//ubiquinone biosynthetic process
BCIN_01g01880	BC1G_15621	5.42	5.26	4.97	3.95	4.17	4.56	5.21667	4.22667	-0.303608	0.0689625	0.167882	Setd4	Bcrkm2 [Botrytis cinerea B05.10]	-	-	-	-	-	GO:0005515//protein binding	-
BCIN_01g01890	BC1G_15622	35.93	42.21	44.51	51.89	51.44	45.16	40.8833	49.4967	0.275819	0.366655	0.550763	--	RRM domain-containing protein, partial [Diplocarpon rosae]	-	-	-	-	-	GO:0003676//nucleic acid binding	-
BCIN_01g01900	BC1G_15623	240.38	244.77	236.84	189.7	210.45	226.53	240.663	208.893	-0.20425	0.0440346	0.119564	9G6.310	Bcsss1 [Botrytis cinerea B05.10]	Genetic Information Processing;Cellular Processes;Genetic Information Processing	Folding, sorting and degradation;Transport and catabolism;Folding, sorting and degradation	ko04141//Protein processing in endoplasmic reticulum;ko04145//Phagosome;ko03060//Protein export	K07342;K07342;K07342	GO:0016020//membrane	GO:0015450//P-P-bond-hydrolysis-driven protein transmembrane transporter activity	GO:0006605//protein targeting;GO:0006886//intracellular protein transport;GO:0015031//protein transport
BCIN_01g01910	BC1G_15624	61.37	65.4	57.78	39.54	61.88	53.12	61.5167	51.5133	-0.256031	0.0427526	0.116923	DCAF11	WD domain-containing protein [Sclerotinia borealis F-4128]	-	-	-	-	-	GO:0005515//protein binding	-
BCIN_01g01920	BC1G_15625	5.66	7.03	7.57	8.53	11.22	7.65	6.75333	9.13333	0.435542	0.154583	0.302379	TAY1	similar to MYB DNA-binding domain-containing protein [Botrytis cinerea T4]	-	-	-	-	-	GO:0003677//DNA binding	-
BCIN_01g01930	BC1G_15626	0.18	0.2	0.3	0.36	0.52	0.35	0.226667	0.41	0.855052	0.343133	0.526785	--	NADp-dependent alcohol dehydrogenase protein [Rutstroemia sp. NJR-2017a WRK4]	-	-	-	-	-	-	-
BCIN_01g01940	BC1G_15627	17.52	17.21	18.96	16.47	20.93	18.38	17.8967	18.5933	0.0550945	0.681191	0.814236	--	similar to UBX domain-containing protein [Botrytis cinerea T4]	-	-	-	-	-	GO:0005515//protein binding	-
BCIN_01g01950	BC1G_15628	23.95	25.47	26.07	23.36	29.42	27.46	25.1633	26.7467	0.0880361	0.831616	0.912205	Surf1	Bcshy1 [Botrytis cinerea B05.10]	-	-	-	-	GO:0016020//membrane	-	-
BCIN_01g01960	BC1G_15629	4.66	7.13	8.43	10.1	10.51	8.02	6.74	9.54333	0.501745	0.127779	0.26363	--	Centromere T protein [Rutstroemia sp. NJR-2017a BBW]	-	-	-	-	-	GO:0046982//protein heterodimerization activity	-
BCIN_01g01970	BC1G_15630	5.24	5.66	6.41	11.63	8.56	8.58	5.77	9.59	0.732959	0.0144291	0.0496875	CSM1	replication regulator protein [Rutstroemia sp. NJR-2017a BBW]	-	-	-	-	-	-	-
BCIN_01g01980	BC1G_15631	6.02	4.36	5.76	3.75	4.63	4.81	5.38	4.39667	-0.291196	0.11989	0.251774	--	Extracellular membrane CFEM domain protein [Rutstroemia sp. NJR-2017a BBW]	-	-	-	-	-	-	-
BCIN_01g01990	BC1G_15633	16.32	15.61	23.55	44.48	26.12	23.99	18.4933	31.53	0.76972	0.0228754	0.0718196	SPBC365.04c	Bcnop6 [Botrytis cinerea B05.10]	-	-	-	-	-	GO:0003676//nucleic acid binding	-
BCIN_01g02000	0	235.01	224.49	252.31	199.17	194.88	207	237.27	200.35	-0.244007	0.0257813	0.0786965	ced-10	Bcrac [Botrytis cinerea B05.10]	Cellular Processes	Transport and catabolism	ko04145//Phagosome	K04392	-	GO:0003924//GTPase activity;GO:0005525//GTP binding	GO:0007264//small GTPase mediated signal transduction
BCIN_01g02010	BC1G_15131	0.39	0.5	0.52	1.39	2.04	2.44	0.47	1.95667	2.05767	0.00014798	0.00100844	--	fungal specific transcription protein [Alternaria alternata]	-	-	-	-	-	-	-
BCIN_01g02020	BC1G_15133	62.23	79.44	82.24	88.2	95.91	80.95	74.6367	88.3533	0.2434	0.481881	0.65917	Arhgap27	Bcrgd1 [Botrytis cinerea B05.10]	-	-	-	-	-	-	GO:0007165//signal transduction
BCIN_01g02030	BC1G_15134	31.88	35.89	39.21	42.37	41.59	35.41	35.66	39.79	0.158099	0.813279	0.898486	srb8	Bcsrb8 [Botrytis cinerea B05.10]	-	-	-	-	GO:0016592//mediator complex	GO:0003712//transcription coregulator activity	GO:0006357//regulation of transcription by RNA polymerase II
BCIN_01g02040	BC1G_15135	360.43	314.63	303.02	287.49	327	407.32	326.027	340.603	0.0631026	0.752226	0.861711	--	translation initiation factor SU [Pezoloma ericae]	-	-	-	-	-	-	-
BCIN_01g02050	BC1G_15137	1032.66	1002.73	951.31	969.27	1053.07	1166.61	995.567	1062.98	0.0945291	0.863043	0.926985	SUI1	translation initiation factor 3 [Sclerotinia borealis F-4128]	Genetic Information Processing	Translation	ko03013//RNA transport	K03113	-	GO:0003743//translation initiation factor activity	GO:0006413//translational initiation
BCIN_01g02060	BC1G_15138	54.59	63.98	53.06	59.08	74.5	72.07	57.21	68.55	0.260889	0.455912	0.634938	--	N-glycosylation protein eos1, partial [Lachnellula cervina]	-	-	-	-	GO:0005789//endoplasmic reticulum membrane	-	GO:0034599//cellular response to oxidative stress
BCIN_01g02070	BC1G_15139	44.14	55.76	57.33	59.17	63.23	49.61	52.41	57.3367	0.129616	0.952436	0.975799	--	Mitochondrial inner membrane Mba1 protein [Rutstroemia sp. NJR-2017a WRK4]	-	-	-	-	GO:0005743//mitochondrial inner membrane	-	GO:0032979//protein insertion into mitochondrial inner membrane from matrix side
BCIN_01g02080	BC1G_15140	1.38	1.91	3.55	5.71	4.81	5.04	2.28	5.18667	1.18577	0.000650919	0.00372794	--	RNA recognition domain-containing protein [Rutstroemia sp. NJR-2017a BBW]	-	-	-	-	-	GO:0003676//nucleic acid binding	-
BCIN_01g02090	BC1G_15142	74.01	73.3	80.02	96.21	109.44	98.38	75.7767	101.343	0.419426	0.0596862	0.150655	ADE1	Bcade1 [Botrytis cinerea B05.10]	Metabolism;Metabolism;Metabolism	Global and overview maps;Global and overview maps;Nucleotide metabolism	ko01100//Metabolic pathways;ko01110//Biosynthesis of secondary metabolites;ko00230//Purine metabolism	K01923;K01923;K01923	-	GO:0004639//phosphoribosylaminoimidazolesuccinocarboxamide synthase activity	GO:0006164//purine nucleotide biosynthetic process
BCIN_01g02100	BC1G_15143	52.78	47.35	43.63	35.52	53.58	62.28	47.92	50.46	0.0745123	0.80004	0.890443	cia30	complex I intermediate-associated 30 protein [Rutstroemia sp. NJR-2017a WRK4]	-	-	-	-	-	-	GO:0032981//mitochondrial respiratory chain complex I assembly
BCIN_01g02110	BC1G_15144	18.07	20.45	20.15	20.34	24.71	23.53	19.5567	22.86	0.225165	0.539889	0.707663	apc5	anaphase-promoting complex subunit Apc [Marssonina coronariae]	Cellular Processes;Cellular Processes;Genetic Information Processing	Cell growth and death;Cell growth and death;Folding, sorting and degradation	ko04111//Cell cycle - yeast;ko04113//Meiosis - yeast;ko04120//Ubiquitin mediated proteolysis	K03352;K03352;K03352	GO:0005680//anaphase-promoting complex	-	-
BCIN_01g02120	BC1G_15145	695.37	691.98	684.88	553.07	642.17	577.42	690.743	590.887	-0.225268	0.0216104	0.0685547	eat-5	Bccox13 [Botrytis cinerea B05.10]	Metabolism;Metabolism	Global and overview maps;Energy metabolism	ko01100//Metabolic pathways;ko00190//Oxidative phosphorylation	K02266;K02266	GO:0005743//mitochondrial inner membrane;GO:0005751//mitochondrial respiratory chain complex IV	GO:0004129//cytochrome-c oxidase activity	-
BCIN_01g02130	BC1G_15146	14.93	16	18.61	14.09	19.85	16.39	16.5133	16.7767	0.0228247	0.607152	0.758513	apn2	Bcapn2 [Botrytis cinerea B05.10]	Genetic Information Processing	Replication and repair	ko03410//Base excision repair	K10772	-	GO:0003677//DNA binding;GO:0004518//nuclease activity;GO:0004519//endonuclease activity;GO:0008270//zinc ion binding	GO:0006281//DNA repair
BCIN_01g02140	BC1G_15147	6.2	3.83	3.92	2.52	3.33	4.24	4.65	3.36333	-0.467339	0.0585602	0.148312	--	MAT1-1-5 [Sclerotinia minor]	-	-	-	-	-	-	-
BCIN_01g02150	BC1G_15148	1.08	1.08	1.09	0.83	1.46	1.28	1.08333	1.19	0.135484	0.976908	0.988393	MAT1	mating type protein MAT1-1 [Botrytis cinerea]	-	-	-	-	GO:0005634//nucleus	GO:0008301//DNA binding, bending	GO:0007531//mating type determination;GO:0045895//positive regulation of mating-type specific transcription, DNA-templated
BCIN_01g02160	BC1G_15149	92.5	87.54	91.47	92.96	83.54	87.65	90.5033	88.05	-0.0396479	0.361168	0.545736	end4	Bcsla2 [Botrytis cinerea B05.10]	-	-	-	-	GO:0030479//actin cortical patch;GO:0031097//medial cortex;GO:0032153//cell division site;GO:0035840//old growing cell tip;GO:0035841//new growing cell tip	GO:0003779//actin binding;GO:0005543//phospholipid binding;GO:0030276//clathrin binding	GO:0006897//endocytosis;GO:0030036//actin cytoskeleton organization;GO:0030866//cortical actin cytoskeleton organization;GO:0030950//establishment or maintenance of actin cytoskeleton polarity;GO:0034613//cellular protein localization
BCIN_01g02170	BC1G_15150	53.08	64.38	70.11	66.53	82.05	65.56	62.5233	71.38	0.191125	0.694497	0.82328	NVJ2	Bcnvj2 [Botrytis cinerea B05.10]	-	-	-	-	-	GO:0008289//lipid binding	-
BCIN_01g02180	BC1G_15151	4.61	4.59	4.18	4.05	5.87	4.86	4.46	4.92667	0.143568	0.94563	0.973501	REV3	Bcrev3 [Botrytis cinerea B05.10]	-	-	-	-	GO:0016035//zeta DNA polymerase complex	GO:0000166//nucleotide binding;GO:0003676//nucleic acid binding;GO:0003677//DNA binding;GO:0003887//DNA-directed DNA polymerase activity	GO:0006281//DNA repair;GO:0019985//translesion synthesis
BCIN_01g02190	BC1G_15152	18.51	18.67	23.83	30.53	30.2	24.06	20.3367	28.2633	0.474848	0.0763779	0.18108	slu7	Bcslu7 [Botrytis cinerea B05.10]	Genetic Information Processing	Transcription	ko03040//Spliceosome	K12819	-	GO:0000386//second spliceosomal transesterification activity;GO:0030628//pre-mRNA 3'-splice site binding	GO:0000398//mRNA splicing, via spliceosome
BCIN_01g02200	BC1G_15153	1613.83	1279.74	1291.48	1768.98	1458.1	1961.03	1395.02	1729.37	0.309964	0.369212	0.553217	RPS9	40S ribosomal protein S9 [Sclerotinia sclerotiorum 1980 UF-70]	Genetic Information Processing	Translation	ko03010//Ribosome	K02997	GO:0015935//small ribosomal subunit	GO:0003723//RNA binding;GO:0003735//structural constituent of ribosome;GO:0019843//rRNA binding	GO:0006412//translation
BCIN_01g02210	BC1G_15154	1093.07	890.16	901.95	1338.49	1162.88	1398.32	961.727	1299.9	0.434698	0.109192	0.235031	rpl2101	60S ribosomal protein L21 [Sclerotinia borealis F-4128]	Genetic Information Processing	Translation	ko03010//Ribosome	K02889	GO:0005840//ribosome	GO:0003735//structural constituent of ribosome	GO:0006412//translation
BCIN_01g02220	BC1G_15157	19.04	19.57	24.92	24.22	24.44	18.59	21.1767	22.4167	0.0820962	0.839545	0.91579	sec2	Bcsec2 [Botrytis cinerea B05.10]	-	-	-	-	-	GO:0005085//guanyl-nucleotide exchange factor activity	-
BCIN_01g02230	BC1G_15158	26.46	28.34	30.08	38.15	31.71	29.58	28.2933	33.1467	0.228402	0.558055	0.721697	sap114	Bcprp21 [Botrytis cinerea B05.10]	Genetic Information Processing	Transcription	ko03040//Spliceosome	K12825	GO:0005686//U2 snRNP	GO:0003723//RNA binding	GO:0006396//RNA processing
BCIN_01g02240	BC1G_12903	9.86	14.78	13.91	25.9	19.53	14.51	12.85	19.98	0.636788	0.046686	0.124889	ASH1L	Histone-lysine N-methyltransferase ASH1L protein [Rutstroemia sp. NJR-2017a BVV2]	Metabolism;Metabolism	Global and overview maps;Amino acid metabolism	ko01100//Metabolic pathways;ko00310//Lysine degradation	K06101;K06101	GO:0005634//nucleus	GO:0005515//protein binding;GO:0018024//histone-lysine N-methyltransferase activity	-
BCIN_01g02250	BC1G_12904	4.99	4.96	6.28	13.99	7.91	6.81	5.41	9.57	0.82289	0.0202986	0.0653759	RIM2	similar to mitochondrial carrier protein RIM2 [Botrytis cinerea T4]	-	-	-	-	-	GO:0022857//transmembrane transporter activity	GO:0055085//transmembrane transport
BCIN_01g02260	0	126.32	102.49	104.74	60.76	93.65	98.48	111.183	84.2967	-0.399393	0.0146322	0.0502382	snx-3	Bcsnx3 [Botrytis cinerea B05.10]	Cellular Processes	Transport and catabolism	ko04144//Endocytosis	K17918	-	GO:0032266//phosphatidylinositol-3-phosphate binding;GO:0035091//phosphatidylinositol binding	-
BCIN_01g02270	BC1G_12905	161.52	143.38	121.44	85.52	138.18	178.35	142.113	134.017	-0.0846295	0.398309	0.58155	--	tetraspanin Tsp3 [Sclerotinia sclerotiorum]	-	-	-	-	GO:0016021//integral component of membrane	-	-
BCIN_01g02280	BC1G_12906	40.37	43.39	48.37	44.84	51.08	42.93	44.0433	46.2833	0.0715691	0.761006	0.867705	--	fungal zn binuclear cluster domain containing protein [Rutstroemia sp. NJR-2017a WRK4]	-	-	-	-	GO:0005634//nucleus	GO:0000981//DNA-binding transcription factor activity, RNA polymerase II-specific;GO:0008270//zinc ion binding	GO:0006355//regulation of transcription, DNA-templated
BCIN_01g02290	BC1G_12911	66.13	77.07	84.5	73.43	79.73	60.44	75.9	71.2	-0.0922226	0.254083	0.43183	ERF2	Bcerf2 [Botrytis cinerea B05.10]	-	-	-	-	-	GO:0016409//palmitoyltransferase activity	-
BCIN_01g02300	BC1G_12912	430.35	351.85	362.3	337.64	366.93	423.64	381.5	376.07	-0.0206818	0.439375	0.619987	--	Ras-related C3 botulinum toxin substrate 1 [Aspergillus niger]	-	-	-	-	-	-	-
BCIN_01g02310	BC1G_12913	38.4	55.91	48.06	83.02	71.28	57.27	47.4567	70.5233	0.57149	0.0415805	0.114581	PMT1	Bcpmt1 [Botrytis cinerea B05.10]	Metabolism;Metabolism;Metabolism	Global and overview maps;Glycan biosynthesis and metabolism;Glycan biosynthesis and metabolism	ko01100//Metabolic pathways;ko00514//Other types of O-glycan biosynthesis;ko00515//Mannose type O-glycan biosyntheis	K00728;K00728;K00728	GO:0016020//membrane	GO:0000030//mannosyltransferase activity	GO:0006493//protein O-linked glycosylation
BCIN_01g02320	BC1G_12914	93.15	101.4	87.95	10.69	12.22	10.1	94.1667	11.0033	-3.09728	1.44e-76	2.74e-74	plb2	lysophospholipase [Sclerotinia borealis F-4128]	Metabolism	Lipid metabolism	ko00564//Glycerophospholipid metabolism	K13333	-	GO:0004620//phospholipase activity	GO:0009395//phospholipid catabolic process
BCIN_01g02330	BC1G_12915	1.34	3.01	2.31	4.38	6.61	6.76	2.22	5.91667	1.41422	0.000115693	0.000805821	--	dienelactone hydrolase family protein-like protein [Hyaloscypha bicolor E]	-	-	-	-	-	GO:0016787//hydrolase activity	-
BCIN_01g02340	BC1G_12916	29.17	30.78	31.3	30.37	30.55	27.9	30.4167	29.6067	-0.03894	0.386009	0.569909	rpmJ	ribosomal L36 protein [Rutstroemia sp. NJR-2017a BBW]	Genetic Information Processing	Translation	ko03010//Ribosome	K02919	GO:0005840//ribosome	GO:0003735//structural constituent of ribosome	GO:0006412//translation
BCIN_01g02350	BC1G_12917	31.81	21.69	20.55	18.67	28.41	25.37	24.6833	24.15	-0.031514	0.516929	0.690564	--	complex 1 protein [Rutstroemia sp. NJR-2017a WRK4]	-	-	-	-	-	-	-
BCIN_01g02360	BC1G_12918	0.69	0.86	1.18	1.35	1.38	1.59	0.91	1.44	0.66213	0.197798	0.362373	--	Acyl- N-acyltransferase protein [Rutstroemia sp. NJR-2017a BBW]	-	-	-	-	-	GO:0008080//N-acetyltransferase activity;GO:0010485//H4 histone acetyltransferase activity;GO:0043998//H2A histone acetyltransferase activity	-
BCIN_01g02370	BC1G_12919	0.87	1	0.66	0.82	1.24	0.94	0.843333	1	0.245825	0.832961	0.913012	--	DUF614 domain protein [Rutstroemia sp. NJR-2017a BVV2]	-	-	-	-	-	-	-
BCIN_01g02380	BC1G_12921	0.89	0.73	0.83	0.64	0.7	0.77	0.816667	0.703333	-0.215539	0.431411	0.612354	SPAC1F5.03c	FAD dependent oxidoreductase protein [Rutstroemia sp. NJR-2017a WRK4]	-	-	-	-	-	GO:0016491//oxidoreductase activity	GO:0055114//oxidation-reduction process
BCIN_01g02390	BC1G_12922	0.57	0.54	0.78	0.15	0.28	0.42	0.63	0.283333	-1.15285	0.0270459	0.0817242	asR1	MFS general substrate transporter [Hyaloscypha bicolor E]	-	-	-	-	-	-	GO:0055085//transmembrane transport
BCIN_01g02400	BC1G_12924	6.91	8.13	9.55	11.63	9.4	8.19	8.19667	9.74	0.248884	0.552787	0.717896	--	translation elongation factor G2 protein [Rutstroemia sp. NJR-2017a WRK4]	-	-	-	-	GO:0000812//Swr1 complex	-	GO:0006338//chromatin remodeling;GO:0043486//histone exchange
BCIN_01g02410	BC1G_12925	28.89	25.06	27.39	15.61	20.28	21.36	27.1133	19.0833	-0.506689	0.000915971	0.00501129	ABHD12B	similar to abhydrolase domain-containing protein (secreted protein) [Botrytis cinerea T4]	-	-	-	-	-	-	-
BCIN_01g02420	BC1G_12926	30.54	29.4	34.18	36.53	44.87	34.85	31.3733	38.75	0.304657	0.2998	0.481766	NMT1	Bcnmt1 [Botrytis cinerea B05.10]	-	-	-	-	-	GO:0004379//glycylpeptide N-tetradecanoyltransferase activity	GO:0006499//N-terminal protein myristoylation
BCIN_01g02430	BC1G_12927	19.97	15.52	14.36	2.44	3.47	3.47	16.6167	3.12667	-2.40993	7.6e-22	2.45e-20	--	Similar to Pc16g11320 [Penicillium chrysogenum Wisconsin 54-1255]; acc. no. XP_002561436 [Pyronema omphalodes CBS 100304]	-	-	-	-	-	-	-
BCIN_01g02440	BC1G_12928	0.83	1.07	1.16	0.43	0.37	0.72	1.02	0.506667	-1.00946	0.0118379	0.0423204	TOXD	similar to oxidoreductase [Botrytis cinerea T4]	-	-	-	-	-	-	-
BCIN_01g02450	BC1G_12929	1.9	2.19	2.93	1.08	0.68	0.8	2.34	0.853333	-1.45533	5.14e-06	4.65e-05	sfnG	alkanesulfonate monooxygenase [Sclerotinia borealis F-4128]	-	-	-	-	-	GO:0016705//oxidoreductase activity, acting on paired donors, with incorporation or reduction of molecular oxygen	GO:0055114//oxidation-reduction process
BCIN_01g02460	BC1G_12931	527.91	549.19	540.66	341.33	269.37	271.72	539.253	294.14	-0.87446	3.64e-07	3.94e-06	EXPB15	Barwin-related endoglucanase protein [Rutstroemia sp. NJR-2017a BBW]	-	-	-	-	-	-	-
BCIN_01g02470	BC1G_12932	0.25	0.41	0.26	0.19	0.36	0.44	0.306667	0.33	0.105795	0.979348	0.989418	AO090103000074	similar to feruloyl esterase B precursor [Botrytis cinerea T4]	-	-	-	-	-	-	-
BCIN_01g02480	BC1G_12934	0	0	0	0.05	0.04	0	0.001	0.03	4.90689	0.62889	0.774344	--	hypothetical protein BCIN__01g02480 [Botrytis cinerea B05.10]	-	-	-	-	-	-	-
BCIN_01g02490	BC1G_12936	79.06	66.52	61.95	61.5	113.34	96.11	69.1767	90.3167	0.384707	0.295656	0.477502	kduD	similar to 2-deoxy-d-gluconate 3-dehydrogenase [Botrytis cinerea T4]	Metabolism;Metabolism	Global and overview maps;Carbohydrate metabolism	ko01100//Metabolic pathways;ko00040//Pentose and glucuronate interconversions	K00065;K00065	-	GO:0016491//oxidoreductase activity	-
BCIN_01g02500	BC1G_12937	63.59	47.55	48.48	54.76	56.36	76.26	53.2067	62.46	0.231326	0.63564	0.779719	SDH	similar to sorbitol dehydrogenase [Botrytis cinerea T4]	Metabolism;Metabolism;Metabolism	Global and overview maps;Carbohydrate metabolism;Carbohydrate metabolism	ko01100//Metabolic pathways;ko00040//Pentose and glucuronate interconversions;ko00051//Fructose and mannose metabolism	K00008;K00008;K00008	-	GO:0008270//zinc ion binding;GO:0016491//oxidoreductase activity	GO:0055114//oxidation-reduction process
BCIN_01g02510	0	35.51	36.86	29.29	51.1	63.47	74.37	33.8867	62.98	0.894176	0.000248062	0.00160211	miox	similar to inositol oxygenase [Botrytis cinerea T4]	Metabolism;Metabolism;Metabolism	Global and overview maps;Carbohydrate metabolism;Carbohydrate metabolism	ko01100//Metabolic pathways;ko00562//Inositol phosphate metabolism;ko00053//Ascorbate and aldarate metabolism	K00469;K00469;K00469	GO:0005737//cytoplasm	GO:0005506//iron ion binding;GO:0050113//inositol oxygenase activity	GO:0019310//inositol catabolic process;GO:0055114//oxidation-reduction process
BCIN_01g02520	BC1G_12940	0.06	0	0.02	0.04	0.02	0	0.0266667	0.02	-0.415037	0.739225	0.853916	chs-1	BcCHSIIIb [Botrytis cinerea B05.10]	Metabolism;Metabolism	Global and overview maps;Carbohydrate metabolism	ko01100//Metabolic pathways;ko00520//Amino sugar and nucleotide sugar metabolism	K00698;K00698	-	GO:0004100//chitin synthase activity;GO:0016758//transferase activity, transferring hexosyl groups	GO:0006031//chitin biosynthetic process
BCIN_01g02530	BC1G_12941	0.11	0.18	0.32	0	0.04	0.23	0.203333	0.09	-1.17585	0.312118	0.495211	--	nuclear pore protein [Purpureocillium lilacinum]	Metabolism;Metabolism	Global and overview maps;Carbohydrate metabolism	ko01100//Metabolic pathways;ko00520//Amino sugar and nucleotide sugar metabolism	K00698;K00698	-	-	-
BCIN_01g02540	BC1G_12942	14.95	12.74	13.85	7.35	10.1	11.08	13.8467	9.51	-0.542021	0.0014022	0.00722935	--	similar to transcription factor Cys6 [Botrytis cinerea T4]	-	-	-	-	-	-	-
BCIN_01g02550	BC1G_12943	2.29	2.62	2.42	1.24	1.39	1.62	2.44333	1.41667	-0.78635	0.000132429	0.000913892	--	ankyrin repeat protein [Rutstroemia sp. NJR-2017a WRK4]	-	-	-	-	-	GO:0005515//protein binding	-
BCIN_01g02560	BC1G_12944	33.76	56.4	54.08	95.15	80.01	65.89	48.08	80.35	0.740861	0.0101617	0.0374794	cdcA	Bccdc14 [Botrytis cinerea B05.10]	Cellular Processes;Cellular Processes	Cell growth and death;Cell growth and death	ko04111//Cell cycle - yeast;ko04113//Meiosis - yeast	K06639;K06639	-	GO:0004721//phosphoprotein phosphatase activity;GO:0004725//protein tyrosine phosphatase activity;GO:0008138//protein tyrosine/serine/threonine phosphatase activity;GO:0016791//phosphatase activity	GO:0006470//protein dephosphorylation;GO:0007096//regulation of exit from mitosis;GO:0016311//dephosphorylation
BCIN_01g02565	0	9.37	11.67	13.76	10.44	9.66	8.24	11.6	9.44667	-0.296248	0.0854668	0.196225	--	Transcription factor Pcc1 [Venustampulla echinocandica]	-	-	-	-	-	-	-
BCIN_01g02570	BC1G_12946	7.85	9.7	11.84	14.11	10.79	9.62	9.79667	11.5067	0.232107	0.603395	0.755867	nuc-1	similar to transcription factor bHLH [Botrytis cinerea T4]	-	-	-	-	-	GO:0046983//protein dimerization activity	-
BCIN_01g02580	BC1G_12947	827.39	796.39	778.93	794.21	851.34	877.07	800.903	840.873	0.0702604	0.740374	0.854643	artA	14-3-3-like protein [Lachnellula hyalina]	Environmental Information Processing	Signal transduction	ko04011//MAPK signaling pathway - yeast	K06630	-	GO:0019904//protein domain specific binding	-
BCIN_01g02590	BC1G_12948	21.62	18.39	16.21	21.33	20.45	19.65	18.74	20.4767	0.12786	0.991367	0.995465	--	hypothetical protein BCIN__01g02590 [Botrytis cinerea B05.10]	-	-	-	-	-	-	-
BCIN_01g02600	BC1G_12950	209.1	165.82	194.8	121.66	215.53	208.47	189.907	181.887	-0.0622508	0.408373	0.59106	--	ATPase inhibitor, mitochondrial [Lachnellula occidentalis]	-	-	-	-	GO:0005739//mitochondrion	GO:0042030//ATPase inhibitor activity	GO:0032780//negative regulation of ATPase activity
BCIN_01g02610	BC1G_12951	12.76	19.15	21.24	35.56	26.82	21.55	17.7167	27.9767	0.659117	0.0355781	0.101348	NSP1	Bcnsp1 [Botrytis cinerea B05.10]	Genetic Information Processing	Translation	ko03013//RNA transport	K14306	GO:0005643//nuclear pore	GO:0017056//structural constituent of nuclear pore	-
BCIN_01g02620	BC1G_12952	89.79	85.6	95.73	94.92	103.97	96.4	90.3733	98.43	0.123201	0.9514	0.975738	SPAC8E11.05c	rRNA-processing protein FCF1 homolog [Aspergillus udagawae]	-	-	-	-	-	-	-
BCIN_01g02630	BC1G_12954	66.93	81.54	77.28	81.49	75.95	72.83	75.25	76.7567	0.0286005	0.622515	0.770161	SPBC23E6.01c	Bcngr1 [Botrytis cinerea B05.10]	-	-	-	-	-	GO:0003676//nucleic acid binding	-
BCIN_01g02640	BC1G_11870	9.52	12.9	12.71	17.93	21.26	16.04	11.71	18.41	0.652749	0.00773329	0.0300725	SPCC1223.01	Bchel2 [Botrytis cinerea B05.10]	-	-	-	-	-	GO:0003676//nucleic acid binding	-
BCIN_01g02650	BC1G_11869	9.15	13.67	14.83	22.99	19.61	15.45	12.55	19.35	0.624646	0.0403394	0.111984	spp27	swib mdm2 domain protein [Rutstroemia sp. NJR-2017a BBW]	-	-	-	-	-	GO:0005515//protein binding	-
BCIN_01g02660	BC1G_11868	34.74	45.14	46.78	65.99	47.58	40.03	42.22	51.2	0.278217	0.47795	0.655814	ppk4	Bcire1 [Botrytis cinerea B05.10]	Genetic Information Processing	Folding, sorting and degradation	ko04141//Protein processing in endoplasmic reticulum	K08852	-	GO:0004540//ribonuclease activity;GO:0004672//protein kinase activity;GO:0005515//protein binding;GO:0005524//ATP binding	GO:0006397//mRNA processing;GO:0006468//protein phosphorylation
BCIN_01g02670	BC1G_11867	152.34	116.36	129.11	150.49	120.59	171.88	132.603	147.653	0.155097	0.862196	0.926586	cct2	Bccct2 [Botrytis cinerea B05.10]	-	-	-	-	GO:0005829//cytosol;GO:0005832//chaperonin-containing T-complex	GO:0005524//ATP binding;GO:0051082//unfolded protein binding	GO:0006457//protein folding
BCIN_01g02680	BC1G_11866	30.71	41.81	48.76	109.65	72.79	57.32	40.4267	79.92	0.983249	0.00159133	0.00807589	prt1	Bcprt1 [Botrytis cinerea B05.10]	Genetic Information Processing	Translation	ko03013//RNA transport	K03253	GO:0005852//eukaryotic translation initiation factor 3 complex	GO:0003676//nucleic acid binding;GO:0003723//RNA binding;GO:0003743//translation initiation factor activity;GO:0005515//protein binding;GO:0031369//translation initiation factor binding	GO:0006413//translational initiation
BCIN_01g02690	BC1G_11865	5.46	5.73	5.82	3.33	5.08	4.56	5.67	4.32333	-0.391205	0.0226816	0.0713795	ARB_01345	similar to extracelular serine carboxypeptidase (secreted protein) [Botrytis cinerea T4]	-	-	-	-	-	GO:0008236//serine-type peptidase activity	GO:0006508//proteolysis
BCIN_01g02700	BC1G_11864	6.71	9.37	7.28	2.97	3.69	2.93	7.78667	3.19667	-1.28444	5.45e-09	7.28e-08	--	HRQ family 2 protein [Rutstroemia sp. NJR-2017a WRK4]	-	-	-	-	-	-	-
BCIN_01g02710	0	2.66	2.5	2.6	1.32	1.33	2.15	2.58667	1.6	-0.693022	0.0493139	0.130175	--	hypothetical protein BCIN__01g02710 [Botrytis cinerea B05.10]	-	-	-	-	-	-	-
BCIN_01g02720	BC1G_11862	7.74	14.94	7.22	41.16	82.39	97.29	9.96667	73.6133	2.88478	4.44e-16	1.08e-14	--	PAR32 protein [Rutstroemia sp. NJR-2017a BBW]	-	-	-	-	-	-	-
BCIN_01g02730	BC1G_11858	27.8	25.4	28.25	61.89	55.7	54.54	27.15	57.3767	1.07951	7.71e-08	9.09e-07	VEL2	Bcvel2 [Botrytis cinerea B05.10]	-	-	-	-	-	-	-
BCIN_01g02740	BC1G_11857	16.95	22.5	20.19	20.54	25.63	21.98	19.88	22.7167	0.192433	0.715047	0.837836	SPAC1D4.05c	Bcerd1 [Botrytis cinerea B05.10]	-	-	-	-	GO:0016021//integral component of membrane	-	-
BCIN_01g02750	0	24.63	28.34	24.23	29.82	34.71	29.18	25.7333	31.2367	0.279602	0.387292	0.570809	PEX10	Bcpex10 [Botrytis cinerea B05.10]	Cellular Processes	Transport and catabolism	ko04146//Peroxisome	K13346	-	-	-
BCIN_01g02760	BC1G_11856	0.54	1	0.95	0.51	0.36	0.47	0.83	0.446667	-0.893913	0.0166284	0.0557841	--	similar to TPR domain protein [Botrytis cinerea T4]	-	-	-	-	-	GO:0005515//protein binding	-
BCIN_01g02770	BC1G_11854	30	32.75	37.11	54.64	28.18	29.82	33.2867	37.5467	0.17374	0.787787	0.882408	SPAC30D11.11	hemolysin-iii family protein [Rutstroemia sp. NJR-2017a BBW]	-	-	-	-	GO:0016021//integral component of membrane	-	-
BCIN_01g02780	BC1G_11853	61.95	79.39	85.29	153.13	106.57	88.35	75.5433	116.017	0.618956	0.0420872	0.115578	CYP51	Bccyp51 [Botrytis cinerea B05.10]	Metabolism;Metabolism;Metabolism	Global and overview maps;Global and overview maps;Lipid metabolism	ko01100//Metabolic pathways;ko01110//Biosynthesis of secondary metabolites;ko00100//Steroid biosynthesis	K05917;K05917;K05917	-	GO:0004497//monooxygenase activity;GO:0005506//iron ion binding;GO:0016705//oxidoreductase activity, acting on paired donors, with incorporation or reduction of molecular oxygen;GO:0020037//heme binding	GO:0055114//oxidation-reduction process
BCIN_01g02790	BC1G_11851	26.78	24.86	26.01	17.13	19.14	18.55	25.8833	18.2733	-0.502284	0.000164299	0.0011071	DGAT2A	Bcdga1 [Botrytis cinerea B05.10]	Metabolism	Lipid metabolism	ko00561//Glycerolipid metabolism	K14457	-	GO:0016747//transferase activity, transferring acyl groups other than amino-acyl groups	-
BCIN_01g02800	BC1G_11850	14.85	20.3	19.88	31.63	24.63	18.78	18.3433	25.0133	0.447441	0.16988	0.324517	--	probable zinc finger protein 771 [Phialocephala subalpina]	-	-	-	-	-	GO:0003676//nucleic acid binding	-
BCIN_01g02810	BC1G_11848	51.75	37.5	34.34	22.67	33.23	40.49	41.1967	32.13	-0.358607	0.0569718	0.145302	SPAC513.02	phosphoglycerate mutase protein [Rutstroemia sp. NJR-2017a BBW]	-	-	-	-	-	-	-
BCIN_01g02820	BC1G_11847	4.04	3.79	3.66	3.91	6.19	5.54	3.83	5.21333	0.444862	0.194732	0.358571	--	Serine-threonine kinase 19 protein [Rutstroemia sp. NJR-2017a BVV2]	-	-	-	-	-	-	-
BCIN_01g02830	BC1G_11844	14.55	20.13	20.21	19.77	17.55	13.5	18.2967	16.94	-0.111147	0.322769	0.505518	kif11	Bckip2 [Botrytis cinerea B05.10]	-	-	-	-	-	GO:0003777//microtubule motor activity;GO:0005524//ATP binding;GO:0008017//microtubule binding	GO:0007018//microtubule-based movement
BCIN_01g02840	BC1G_11842	58.2	69.93	64.65	12.94	19.17	14.09	64.26	15.4	-2.06099	5.31e-31	2.51e-29	--	Bgt-3114 [Blumeria graminis f. sp. tritici]	-	-	-	-	-	-	-
BCIN_01g02850	0	0.5	0.61	0.81	0.47	0.75	0.63	0.64	0.616667	-0.053581	0.720354	0.840787	--	FAD/NAD(P)-binding domain-containing protein [Chalara longipes BDJ]	-	-	-	-	-	-	-
BCIN_01g02860	BC1G_11841	1.78	2.77	2.03	1.42	2.67	2.54	2.19333	2.21	0.0109213	0.750135	0.860466	--	hypothetical protein BCIN__01g02860 [Botrytis cinerea B05.10]	-	-	-	-	-	-	-
BCIN_01g02870	BC1G_11840	15.29	9.96	10.78	3.6	5.99	6.26	12.01	5.28333	-1.18472	1.2e-06	1.2e-05	SPAPB1A11.03	oxidoreductase [Sclerotinia borealis F-4128]	Metabolism;Metabolism	Global and overview maps;Carbohydrate metabolism	ko01100//Metabolic pathways;ko00620//Pyruvate metabolism	K00467;K00467	-	GO:0003824//catalytic activity;GO:0010181//FMN binding;GO:0016491//oxidoreductase activity	GO:0055114//oxidation-reduction process
BCIN_01g02880	BC1G_11838	65.97	63.34	63.63	36.73	62.83	75.96	64.3133	58.5067	-0.136517	0.274159	0.453916	alcB	similar to alcohol dehydrogenase [Botrytis cinerea T4]	Metabolism;Metabolism;Metabolism;Metabolism;Metabolism	Global and overview maps;Global and overview maps;Carbohydrate metabolism;Amino acid metabolism;Lipid metabolism	ko01100//Metabolic pathways;ko01110//Biosynthesis of secondary metabolites;ko00010//Glycolysis / Gluconeogenesis;ko00350//Tyrosine metabolism;ko00071//Fatty acid degradation	K13953;K13953;K13953;K13953;K13953	-	GO:0008270//zinc ion binding;GO:0016491//oxidoreductase activity	GO:0055114//oxidation-reduction process
BCIN_01g02890	BC1G_11837	19.39	22.16	20.98	24.49	29.69	27.2	20.8433	27.1267	0.380126	0.124318	0.258266	--	Zinc finger SWIM-type protein [Rutstroemia sp. NJR-2017a BBW]	-	-	-	-	-	GO:0008270//zinc ion binding	-
BCIN_01g02900	BC1G_11836	66.12	57.28	45.78	47.29	65.78	71.06	56.3933	61.3767	0.122166	0.959465	0.979234	ADH1	GroES-like protein [Hyaloscypha bicolor E]	Metabolism;Metabolism;Metabolism;Metabolism;Metabolism	Global and overview maps;Global and overview maps;Carbohydrate metabolism;Amino acid metabolism;Lipid metabolism	ko01100//Metabolic pathways;ko01110//Biosynthesis of secondary metabolites;ko00010//Glycolysis / Gluconeogenesis;ko00350//Tyrosine metabolism;ko00071//Fatty acid degradation	K13953;K13953;K13953;K13953;K13953	-	GO:0016491//oxidoreductase activity	GO:0055114//oxidation-reduction process
BCIN_01g02910	BC1G_11835	20.77	23.6	19.46	22.91	35.64	29.92	21.2767	29.49	0.470954	0.0893566	0.203094	ARB_05933	acid phosphatase-like protein isoform 2 [Botrytis fabae]	-	-	-	-	-	-	-
BCIN_01g02920	BC1G_11834	10.67	7.49	10.4	2.49	3.37	4.1	9.52	3.32	-1.51978	3.44e-09	4.74e-08	--	similar to dienelactone hydrolase family protein [Botrytis cinerea T4]	-	-	-	-	-	GO:0016787//hydrolase activity	-
BCIN_01g02930	BC1G_11833	17.44	18.93	21.92	30.13	21.21	19.47	19.43	23.6033	0.280705	0.468915	0.647344	dus2	Bcsmm1 [Botrytis cinerea B05.10]	-	-	-	-	-	GO:0003824//catalytic activity;GO:0017150//tRNA dihydrouridine synthase activity;GO:0050660//flavin adenine dinucleotide binding	GO:0008033//tRNA processing;GO:0055114//oxidation-reduction process
BCIN_01g02940	BC1G_11832	122.09	35.52	82.84	5.49	5.99	16.16	80.15	9.21333	-3.12091	5.48e-06	4.94e-05	--	hypothetical protein BCIN__01g02940 [Botrytis cinerea B05.10]	-	-	-	-	-	-	-
BCIN_01g02950	BC1G_11830	11.9	11.42	14.51	38.66	35.79	32.82	12.61	35.7567	1.50364	8.98e-13	1.69e-11	epaB	similar to 4-coumarate-CoA ligase [Botrytis cinerea T4]	-	-	-	-	-	GO:0003824//catalytic activity	-
BCIN_01g02960	BC1G_11827	114.87	83.05	75.27	60.18	68.62	94.33	91.0633	74.3767	-0.29202	0.0902833	0.204657	tvp23	Bctvp23 [Botrytis cinerea B05.10]	-	-	-	-	GO:0016021//integral component of membrane	-	-
BCIN_01g02970	BC1G_11826	28.69	35.86	33.13	20.67	16.55	17.14	32.56	18.12	-0.845518	2.63e-06	2.49e-05	--	carbohydrate-Binding Module family 18 protein [Botrytis cinerea T4]	-	-	-	-	-	GO:0008061//chitin binding	-
BCIN_01g02980	BC1G_11825	38.14	39.7	39.07	33.98	30.63	37.14	38.97	33.9167	-0.20037	0.0825961	0.19153	--	similar to protein transport membrane glycoprotein Sec20 [Botrytis cinerea T4]	Genetic Information Processing	Folding, sorting and degradation	ko04130//SNARE interactions in vesicular transport	K08497	-	GO:0005484//SNAP receptor activity	GO:0006890//retrograde vesicle-mediated transport, Golgi to ER
BCIN_01g02990	BC1G_11824	67.8	54.37	54.29	45.86	48.3	49.98	58.82	48.0467	-0.29187	0.0355768	0.101348	MRPL44	mitochondrial ribosomal protein L44 [Sclerotinia borealis F-4128]	-	-	-	-	GO:0005762//mitochondrial large ribosomal subunit	GO:0003735//structural constituent of ribosome	-
BCIN_01g03000	BC1G_11823	1178.9	955.24	962.87	825.44	787	1095.88	1032.34	902.773	-0.193478	0.137938	0.279066	ipp-1	Bcipp1 [Botrytis cinerea B05.10]	Metabolism	Energy metabolism	ko00190//Oxidative phosphorylation	K01507	GO:0005737//cytoplasm	GO:0000287//magnesium ion binding;GO:0004427//inorganic diphosphatase activity	GO:0006796//phosphate-containing compound metabolic process
BCIN_01g03010	BC1G_11822	18.72	21.38	20.73	11.04	15.4	12.01	20.2767	12.8167	-0.661799	1.57e-05	0.000130246	FUM15	similar to cytochrome P450 monooxygenase [Botrytis cinerea T4]	-	-	-	-	-	GO:0005506//iron ion binding;GO:0016705//oxidoreductase activity, acting on paired donors, with incorporation or reduction of molecular oxygen;GO:0020037//heme binding	GO:0055114//oxidation-reduction process
BCIN_01g03020	BC1G_11821	41.77	53.39	48.9	62.5	93.17	72.92	48.02	76.1967	0.666092	0.00518518	0.0218371	Aldh6a1	similar to methylmalonate-semialdehyde dehydrogenase [Botrytis cinerea T4]	Metabolism;Metabolism;Metabolism;Metabolism;Metabolism;Metabolism	Global and overview maps;Global and overview maps;Amino acid metabolism;Carbohydrate metabolism;Carbohydrate metabolism;Metabolism of other amino acids	ko01100//Metabolic pathways;ko01200//Carbon metabolism;ko00280//Valine, leucine and isoleucine degradation;ko00640//Propanoate metabolism;ko00562//Inositol phosphate metabolism;ko00410//beta-Alanine metabolism	K00140;K00140;K00140;K00140;K00140;K00140	-	GO:0004491//methylmalonate-semialdehyde dehydrogenase (acylating) activity;GO:0016491//oxidoreductase activity;GO:0016620//oxidoreductase activity, acting on the aldehyde or oxo group of donors, NAD or NADP as acceptor	GO:0055114//oxidation-reduction process
BCIN_01g03030	BC1G_11820	7.66	10.41	11.34	18.89	16.77	12.67	9.80333	16.11	0.716612	0.0111817	0.0404207	--	ubiquinone biosynthesis protein [Marssonina coronariae]	-	-	-	-	-	-	-
BCIN_01g03040	BC1G_11819	0.4	0.44	0.5	0.46	1.11	0.77	0.446667	0.78	0.804276	0.105281	0.228644	--	hypothetical protein BCIN__01g03040 [Botrytis cinerea B05.10]	-	-	-	-	-	-	-
BCIN_01g03050	BC1G_11818	16.66	11.53	16.28	7.42	10.11	9.03	14.8233	8.85333	-0.743577	5.83e-05	0.000434357	YPL109C	similar to ubiquinone biosynthesis protein [Botrytis cinerea T4]	-	-	-	-	-	-	-
BCIN_01g03060	BC1G_11816	55.96	54.52	52.59	71.09	86.85	77.96	54.3567	78.6333	0.532684	0.0128324	0.0451059	cyt-2	Bccyc3 [Botrytis cinerea B05.10]	Metabolism	Metabolism of cofactors and vitamins	ko00860//Porphyrin and chlorophyll metabolism	K01764	GO:0005739//mitochondrion	GO:0004408//holocytochrome-c synthase activity	-
BCIN_01g03070	0	8.8	6.55	9.89	9.14	10.05	12.05	8.41333	10.4133	0.307683	0.447259	0.627272	--	Cytochrome c heme lyase protein [Rutstroemia sp. NJR-2017a BBW]	-	-	-	-	-	-	-
BCIN_01g03080	BC1G_11814	1.14	1.34	1.12	1.03	0.79	0.81	1.2	0.876667	-0.452934	0.117928	0.248785	--	Fungal lipase-like domain protein [Rutstroemia sp. NJR-2017a WRK4]	-	-	-	-	-	-	-
BCIN_01g03090	BC1G_11813	0.3	0.26	0.1	0	0.12	0.09	0.22	0.07	-1.65208	0.135914	0.275808	--	hypothetical protein BCIN__01g03090 [Botrytis cinerea B05.10]	-	-	-	-	-	-	-
BCIN_01g03100	BC1G_11812	0	0.08	0.05	0.05	0.07	0	0.0433333	0.04	-0.115477	0.925447	0.963465	--	hypothetical protein BCIN__01g03100 [Botrytis cinerea B05.10]	-	-	-	-	-	-	-
BCIN_01g03110	BC1G_11811	146.75	151.98	154.34	136.17	102.92	139.68	151.023	126.257	-0.258412	0.0609851	0.152839	prp39	pre-mRNA-processing factor 39 [Sclerotinia borealis F-4128]	-	-	-	-	-	GO:0005515//protein binding	GO:0006396//RNA processing
BCIN_01g03120	BC1G_11810	10.13	11.65	8.38	13.5	49	34.58	10.0533	32.36	1.68654	1.1e-05	9.32e-05	SPCC757.13	similar to MFS allantoate transporter [Botrytis cinerea T4]	-	-	-	-	-	-	GO:0055085//transmembrane transport
BCIN_01g03130	BC1G_11809	19.85	15.53	16.98	17.44	19.69	18.92	17.4533	18.6833	0.0982493	0.891186	0.944197	--	conserved fungal protein [Diplocarpon rosae]	-	-	-	-	-	-	GO:0051726//regulation of cell cycle
BCIN_01g03140	BC1G_11808	5.89	7.16	7.74	6.91	7.52	7.3	6.93	7.24333	0.0637984	0.793039	0.886272	arp-6	Bcarp6 [Botrytis cinerea B05.10]	-	-	-	-	GO:0000784//nuclear chromosome, telomeric region;GO:0000812//Swr1 complex;GO:0005634//nucleus;GO:0005737//cytoplasm;GO:0034399//nuclear periphery	GO:0031491//nucleosome binding	GO:0006338//chromatin remodeling;GO:0006348//chromatin silencing at telomere;GO:0043486//histone exchange
BCIN_01g03150	BC1G_11807	9.81	9.58	8.41	4.73	7.72	8.49	9.26667	6.98	-0.408823	0.0347467	0.0994055	--	spherulin-1A [Cadophora sp. DSE1049]	-	-	-	-	-	GO:0030145//manganese ion binding;GO:0045735//nutrient reservoir activity	-
BCIN_01g03160	BC1G_11806	39.43	46.01	43.53	38.1	45.57	42.58	42.99	42.0833	-0.0307521	0.342989	0.526632	CYB2	similar to mitochondrial cytochrome b2 [Botrytis cinerea T4]	-	-	-	-	-	GO:0003824//catalytic activity;GO:0016491//oxidoreductase activity;GO:0020037//heme binding	-
BCIN_01g03170	BC1G_11805	13.09	17.89	18.37	24.66	23.01	17.74	16.45	21.8033	0.406461	0.177753	0.335759	--	KAR9-domain-containing protein [Chalara longipes BDJ]	-	-	-	-	-	-	-
BCIN_01g03180	BC1G_11803	9.38	9.34	9.52	8.99	13.15	12.67	9.41333	11.6033	0.301762	0.381284	0.56558	--	arca protein [Rutstroemia sp. NJR-2017a WRK4]	-	-	-	-	-	-	-
BCIN_01g03190	#N/A	54.22	190.49	63.56	200.48	205.85	207.47	102.757	204.6	0.993574	0.0214693	0.0682453	--	hypothetical protein BCIN__01g03190 [Botrytis cinerea B05.10]	-	-	-	-	-	-	-
BCIN_01g03200	#N/A	357.96	553.31	424.64	417.99	597.52	545.67	445.303	520.393	0.224814	0.647117	0.789355	--	hypothetical protein BCIN__01g03200 [Botrytis cinerea B05.10]	-	-	-	-	-	-	-
BCIN_01g03210	BC1G_10501	370.64	504.15	359.39	49.51	34.32	37.16	411.393	40.33	-3.35059	4.52e-47	3.54e-45	PCH_Pc12g07500	glycoside hydrolase family 71 protein [Botrytis cinerea T4]	-	-	-	-	-	GO:0016787//hydrolase activity	-
BCIN_01g03220	BC1G_10502	3.53	4.98	6.23	18.22	8.87	7.16	4.91333	11.4167	1.21637	0.00149002	0.00762631	NOP14	Bcnop14 [Botrytis cinerea B05.10]	-	-	-	-	GO:0032040//small-subunit processome	-	-
BCIN_01g03230	BC1G_10503	30.11	37.38	40.16	59.33	71.23	56.76	35.8833	62.44	0.799157	0.000168321	0.00113035	DPP5	similar to dipeptidyl-peptidase V precursor [Botrytis cinerea T4]	-	-	-	-	-	GO:0008236//serine-type peptidase activity	GO:0006508//proteolysis
BCIN_01g03240	BC1G_10504	23.41	22.36	20.61	38.78	50.67	57.18	22.1267	48.8767	1.14336	4.88e-07	5.19e-06	--	related to KRE9 Cell wall synthesis protein [Rhynchosporium agropyri]	-	-	-	-	-	-	-
BCIN_01g03250	BC1G_10507	4.27	6.52	7.51	8.66	9.94	7.97	6.1	8.85667	0.537955	0.0935673	0.210036	--	cytoskeleton-associated protein [Rutstroemia sp. NJR-2017a BBW]	-	-	-	-	-	-	-
BCIN_01g03260	BC1G_10508	14.58	18.38	17.97	21.04	21.13	15.88	16.9767	19.35	0.18878	0.724267	0.843711	--	Bcbik1 [Botrytis cinerea B05.10]	-	-	-	-	-	-	-
BCIN_01g03270	BC1G_10509	4.02	3.85	3.49	4.11	6.24	5.13	3.78667	5.16	0.446443	0.228317	0.401119	--	NAD(P)-binding protein [Cadophora sp. DSE1049]	-	-	-	-	-	-	-
BCIN_01g03280	BC1G_10510	0.19	0.13	0.09	0.02	0.12	0.02	0.136667	0.0533333	-1.35755	0.137554	0.278476	UBC5	Ubiquitin-conjugating enzyme E2 [Lachnellula suecica]	Genetic Information Processing;Genetic Information Processing	Folding, sorting and degradation;Folding, sorting and degradation	ko04141//Protein processing in endoplasmic reticulum;ko04120//Ubiquitin mediated proteolysis	K06689;K06689	-	-	-
BCIN_01g03290	BC1G_10511	4.8	5.26	5.02	7.23	9.71	8.95	5.02667	8.63	0.779759	0.00216057	0.0104811	--	NADPH-dependent methylglyoxal reductase GRE2 [Grifola frondosa]	-	-	-	-	-	-	-
BCIN_01g03300	BC1G_10512	6.65	5.18	6.48	2.96	4.41	6.32	6.10333	4.56333	-0.419509	0.0807211	0.188547	--	Ceramidase family protein [Aspergillus niger]	-	-	-	-	-	-	-
BCIN_01g03310	BC1G_10514	0.17	0.12	0.37	0	0.09	0.15	0.22	0.08	-1.45943	0.0978602	0.21659	ustR	similar to transcription factor Cys6 [Botrytis cinerea T4]	-	-	-	-	GO:0005634//nucleus	GO:0000981//DNA-binding transcription factor activity, RNA polymerase II-specific;GO:0008270//zinc ion binding	GO:0006355//regulation of transcription, DNA-templated
BCIN_01g03320	BC1G_10515	4.07	3.4	3.78	0.97	2.77	2.26	3.75	2	-0.906891	0.00420406	0.0183987	--	Ceramidase family protein [Aspergillus niger]	-	-	-	-	-	-	-
BCIN_01g03330	BC1G_10516	0.29	0.57	0.37	0.15	0.3	0.19	0.41	0.213333	-0.942515	0.235654	0.410401	--	hypothetical protein BCIN__01g03330 [Botrytis cinerea B05.10]	-	-	-	-	-	-	-
BCIN_01g03340	BC1G_10517	1.88	1.15	1.25	0.33	0.96	1.07	1.42667	0.786667	-0.858824	0.0475287	0.126493	--	similar to An01g07970 [Aspergillus kawachii IFO 4308]	-	-	-	-	-	-	-
BCIN_01g03350	BC1G_10518	1.66	2.44	1.4	1.11	1.65	1.4	1.83333	1.38667	-0.402848	0.117645	0.248365	--	related to nicotinamide mononucleotide permease [Rhynchosporium agropyri]	-	-	-	-	-	-	GO:0055085//transmembrane transport
BCIN_01g03360	BC1G_10520	7.99	9.15	8.14	7.29	10.69	10.38	8.42667	9.45333	0.165861	0.858885	0.924852	--	related to hsp70 protein [Phialocephala subalpina]	-	-	-	-	-	-	-
BCIN_01g03370	BC1G_10521	11.81	8.88	9.25	6.58	12.02	13	9.98	10.5333	0.0778503	0.836465	0.914512	--	hypothetical protein BCIN__01g03370 [Botrytis cinerea B05.10]	-	-	-	-	-	-	-
BCIN_01g03380	BC1G_10522	0.79	0.7	0.51	0.51	0.74	1.27	0.666667	0.84	0.333424	0.640248	0.783287	--	hypothetical protein BCIN__01g03380 [Botrytis cinerea B05.10]	-	-	-	-	-	-	-
BCIN_01g03390	BC1G_10523	17.18	25.87	24.39	36.44	53.36	35.38	22.48	41.7267	0.892328	0.000563707	0.00330423	ams1	Bcams1 [Botrytis cinerea B05.10]	Metabolism	Glycan biosynthesis and metabolism	ko00511//Other glycan degradation	K01191	-	GO:0003824//catalytic activity;GO:0004559//alpha-mannosidase activity;GO:0030246//carbohydrate binding	GO:0005975//carbohydrate metabolic process;GO:0006013//mannose metabolic process
BCIN_01g03400	BC1G_10524	42.64	50.94	44.91	1.75	3.05	2.37	46.1633	2.39	-4.27166	7.86e-89	1.81e-86	FUB11	similar to MFS multidrug transporter [Botrytis cinerea T4]	-	-	-	-	-	-	GO:0055085//transmembrane transport
BCIN_01g03410	BC1G_10525	15.62	17.29	14.27	16.74	23.89	23.57	15.7267	21.4	0.444398	0.108893	0.234723	--	Ubiquitin fusion degradation protein [Rutstroemia sp. NJR-2017a BVV2]	-	-	-	-	-	-	-
BCIN_01g03420	BC1G_10526	5.95	5.05	5.33	4.46	6.28	4.5	5.44333	5.08	-0.0996619	0.293712	0.475389	--	similar to ubiquitin fusion degradation protein (Ufd1) [Botrytis cinerea T4]	-	-	-	-	-	-	GO:0006511//ubiquitin-dependent protein catabolic process
BCIN_01g03430	BC1G_10527	2.77	2.79	3.09	2.38	2.69	1.82	2.88333	2.29667	-0.328196	0.0598048	0.150862	PMS1	dna mismatch repair protein [Rutstroemia sp. NJR-2017a BBW]	-	-	-	-	GO:0032300//mismatch repair complex	GO:0005524//ATP binding;GO:0016887//ATPase activity;GO:0030983//mismatched DNA binding	GO:0006298//mismatch repair
BCIN_01g03440	BC1G_10528	25.19	29.26	29.52	35.69	37.92	30.97	27.99	34.86	0.316661	0.255204	0.432806	cyt-20	similar to valyl-trna synthetase [Botrytis cinerea T4]	Genetic Information Processing	Translation	ko00970//Aminoacyl-tRNA biosynthesis	K01873	-	GO:0000166//nucleotide binding;GO:0002161//aminoacyl-tRNA editing activity;GO:0004812//aminoacyl-tRNA ligase activity;GO:0004832//valine-tRNA ligase activity;GO:0005524//ATP binding	GO:0006418//tRNA aminoacylation for protein translation;GO:0006438//valyl-tRNA aminoacylation
BCIN_01g03450	BC1G_10529	0.16	0.22	0.07	0.03	0.08	0.08	0.15	0.0633333	-1.24393	0.206796	0.374225	--	splicing factor u2af 35 kda subunit protein [Rutstroemia sp. NJR-2017a BBW]	-	-	-	-	-	-	-
BCIN_01g03460	BC1G_10530	35.55	32.76	35.08	38.05	33.94	37.29	34.4633	36.4267	0.0799327	0.83816	0.91528	SPAP8A3.06	splicing factor U2AF subunit [Sclerotinia borealis F-4128]	Genetic Information Processing	Transcription	ko03040//Spliceosome	K12836	GO:0089701//U2AF	GO:0003676//nucleic acid binding;GO:0003723//RNA binding;GO:0046872//metal ion binding	GO:0000398//mRNA splicing, via spliceosome
BCIN_01g03470	BC1G_10531	98.99	114.01	114.97	131.39	126.93	111.26	109.323	123.193	0.172323	0.609911	0.761087	OBPA	Oxysterol-binding protein-like protein [Lachnellula willkommii]	-	-	-	-	-	-	-
BCIN_01g03480	BC1G_10532	21.92	32.66	30.93	38.24	31.43	26.64	28.5033	32.1033	0.171592	0.785583	0.880927	--	integral membrane protein [Rutstroemia sp. NJR-2017a BVV2]	-	-	-	-	-	-	-
BCIN_01g03490	BC1G_10533	11.72	16.06	15.96	25.5	20.69	18.47	14.58	21.5533	0.56392	0.0406231	0.112537	--	BgtA-21359 [Blumeria graminis f. sp. tritici]	-	-	-	-	-	-	-
BCIN_01g03500	BC1G_10535	13.55	17.17	18.71	27.22	22.55	19.06	16.4767	22.9433	0.477651	0.092569	0.208458	SPAPYUK71.03c	transmembrane protein [Sclerotinia borealis F-4128]	-	-	-	-	-	GO:0008289//lipid binding	GO:0061817//endoplasmic reticulum-plasma membrane tethering
BCIN_01g03510	BC1G_10536	2.81	8.75	3.74	1.52	2.47	2.35	5.1	2.11333	-1.27098	0.000312873	0.00195511	aflN	similar to cytochrome P450 monooxygenase [Botrytis cinerea T4]	-	-	-	-	-	GO:0005506//iron ion binding;GO:0016705//oxidoreductase activity, acting on paired donors, with incorporation or reduction of molecular oxygen;GO:0020037//heme binding	GO:0055114//oxidation-reduction process
BCIN_01g03520	BC1G_10537	2.52	13.11	3.26	5.63	4.18	5.43	6.29667	5.08	-0.30976	0.387333	0.570809	ATR13	Bcstc5 [Botrytis cinerea B05.10]	-	-	-	-	-	-	-
BCIN_01g03530	BC1G_10541	0.22	0.5	0.29	0.57	0.87	0.83	0.336667	0.756667	1.16834	0.0125566	0.0443476	--	Pc20g05210 [Penicillium rubens Wisconsin 54-1255]	-	-	-	-	-	-	-
BCIN_01g03540	BC1G_10542	0	0.02	0	0	0	0.02	0.00666667	0.00666667	0	0.952409	0.975799	--	Pc23g00460 [Penicillium rubens Wisconsin 54-1255]	-	-	-	-	-	-	-
BCIN_01g03550	BC1G_10543	0.58	0.47	0.48	0.89	0.5	0.87	0.51	0.753333	0.562791	0.354164	0.538908	asaE	major facilitator superfamily domain-containing protein [Aspergillus pseudocaelatus]	-	-	-	-	-	-	GO:0055085//transmembrane transport
BCIN_01g03560	BC1G_10544	0.14	0.35	0.62	1.68	4.5	3.41	0.37	3.19667	3.11097	1.38e-07	1.57e-06	adaA	metal binding domain of Ada-domain-containing protein [Aspergillus leporis]	-	-	-	-	-	GO:0003677//DNA binding;GO:0003700//DNA-binding transcription factor activity;GO:0008168//methyltransferase activity;GO:0008270//zinc ion binding;GO:0043565//sequence-specific DNA binding	GO:0006281//DNA repair;GO:0006355//regulation of transcription, DNA-templated
BCIN_01g03570	BC1G_10548	0.08	0.04	0.06	0.02	0.14	0.03	0.06	0.0633333	0.0780025	0.906905	0.953248	STE23	similar to pitrilysin [Botrytis cinerea T4]	-	-	-	-	-	GO:0003824//catalytic activity;GO:0046872//metal ion binding	-
BCIN_01g03580	BC1G_10550	32.65	40.5	31.24	51.64	78.98	67.78	34.7967	66.1333	0.926429	9.04e-05	0.000642956	FMP42	similar to MFS transporter Fmp42 [Botrytis cinerea T4]	-	-	-	-	-	-	GO:0055085//transmembrane transport
BCIN_01g03590	BC1G_10551	7.79	8.24	8.4	8.81	9.93	9.53	8.14333	9.42333	0.210618	0.646141	0.788777	--	Dihydroneopterin aldolase protein [Rutstroemia sp. NJR-2017a BBW]	-	-	-	-	-	GO:0004150//dihydroneopterin aldolase activity	GO:0006760//folic acid-containing compound metabolic process
BCIN_01g03600	BC1G_10552	23.77	23.21	24.94	17.71	21.15	18.58	23.9733	19.1467	-0.324337	0.0201319	0.0649585	Ing3	related to component of histone acetyltransferase complex [Phialocephala subalpina]	-	-	-	-	-	-	-
BCIN_01g03610	BC1G_10553	3.27	5.14	4.85	6.79	6.88	4.69	4.42	6.12	0.469485	0.174382	0.331165	HOS2	Bchos2 [Botrytis cinerea B05.10]	-	-	-	-	-	GO:0004407//histone deacetylase activity	GO:0016575//histone deacetylation
BCIN_01g03620	BC1G_10554	2.37	2.52	3.62	1.9	1.25	1.6	2.83667	1.58333	-0.841232	0.0110704	0.040115	--	N-acetylglucosamine-induced protein [Lachnellula suecica]	-	-	-	-	-	-	-
BCIN_01g03630	BC1G_10555	18.7	19.84	20.64	17.97	16.92	18.86	19.7267	17.9167	-0.138845	0.156736	0.304999	--	Bgt-4048 [Blumeria graminis f. sp. tritici]	-	-	-	-	-	-	-
BCIN_01g03640	BC1G_10557	201.44	217.39	234.54	397.28	374.79	307.44	217.79	359.837	0.724404	0.00094502	0.00515845	fyu1	Bcugp1 [Botrytis cinerea B05.10]	Metabolism;Metabolism;Metabolism;Metabolism;Metabolism;Metabolism	Global and overview maps;Global and overview maps;Carbohydrate metabolism;Carbohydrate metabolism;Carbohydrate metabolism;Carbohydrate metabolism	ko01100//Metabolic pathways;ko01110//Biosynthesis of secondary metabolites;ko00500//Starch and sucrose metabolism;ko00520//Amino sugar and nucleotide sugar metabolism;ko00040//Pentose and glucuronate interconversions;ko00052//Galactose metabolism	K00963;K00963;K00963;K00963;K00963;K00963	-	GO:0003983//UTP:glucose-1-phosphate uridylyltransferase activity;GO:0070569//uridylyltransferase activity	GO:0006011//UDP-glucose metabolic process
BCIN_01g03650	BC1G_10558	15.54	22.75	21.6	26.56	25.08	19.16	19.9633	23.6	0.241434	0.56562	0.728259	CG5270	Bcpib1 [Botrytis cinerea B05.10]	-	-	-	-	-	GO:0046872//metal ion binding	-
BCIN_01g03660	BC1G_10559	14.84	19.83	19.72	23.56	18.55	18.89	18.13	20.3333	0.165468	0.793923	0.886765	himD	Zn2 DNA-binding protein [Venustampulla echinocandica]	-	-	-	-	GO:0005634//nucleus	GO:0000981//DNA-binding transcription factor activity, RNA polymerase II-specific;GO:0008270//zinc ion binding	GO:0006355//regulation of transcription, DNA-templated
BCIN_01g03670	0	25.78	22.23	22.88	16.39	25.33	30.58	23.63	24.1	0.0284135	0.677319	0.811335	--	Plexin-like fold [Trichophyton rubrum]	-	-	-	-	-	-	-
BCIN_01g03680	BC1G_10561	33.98	27.45	31.11	31.22	38.88	43.25	30.8467	37.7833	0.292635	0.433861	0.61458	cnxG	ribosomal protein s28e [Sclerotinia borealis F-4128]	Genetic Information Processing	Folding, sorting and degradation	ko04122//Sulfur relay system	K21232	GO:0005829//cytosol	-	GO:0006777//Mo-molybdopterin cofactor biosynthetic process
BCIN_01g03690	BC1G_10562	1.8	2.89	3.03	3.84	3.99	3.74	2.57333	3.85667	0.583716	0.0574343	0.146078	cyt-4	Bcdss1 [Botrytis cinerea B05.10]	-	-	-	-	-	GO:0003723//RNA binding;GO:0004540//ribonuclease activity	-
BCIN_01g03700	BC1G_10563	0.07	0.06	0	0.14	0.11	0.17	0.0433333	0.14	1.69188	0.337772	0.521291	--	hypothetical protein BCIN__01g03700 [Botrytis cinerea B05.10]	-	-	-	-	-	-	-
BCIN_01g03710	BC1G_10564	9.4	5.43	5.79	3.33	3.36	4.9	6.87333	3.86333	-0.831164	0.0015105	0.00770812	sidF	acetyltransferase SidF [Sclerotinia borealis F-4128]	-	-	-	-	-	-	-
BCIN_01g03720	BC1G_10565	2.06	1.58	1.69	1.62	1.47	1.37	1.77667	1.48667	-0.257092	0.263813	0.442378	sidH	ClpP/crotonase [Rhizodiscina lignyota]	-	-	-	-	-	GO:0003824//catalytic activity	-
BCIN_01g03730	BC1G_10567	1.54	1.59	1.33	1.11	1.28	1.05	1.48667	1.14667	-0.374635	0.0256568	0.078399	NRPS4	Bcnrps6 [Botrytis cinerea B05.10]	-	-	-	-	-	GO:0003824//catalytic activity;GO:0031177//phosphopantetheine binding	-
BCIN_01g03740	BC1G_10568	5.17	5.16	5.27	6.12	5.66	6.44	5.2	6.07333	0.223977	0.576888	0.737077	ABC1	ABC multidrug transporter SitT [Sclerotinia borealis F-4128]	-	-	-	-	GO:0016021//integral component of membrane	GO:0005524//ATP binding;GO:0016887//ATPase activity;GO:0042626//ATPase activity, coupled to transmembrane movement of substances	GO:0055085//transmembrane transport
BCIN_01g03750	BC1G_10570	8.99	9.05	9.62	10.34	10.76	8.98	9.22	10.0267	0.121003	0.994834	0.996997	--	WD domain-containing protein [Rutstroemia sp. NJR-2017a WRK4]	-	-	-	-	-	GO:0005515//protein binding	-
BCIN_01g03760	0	1.37	1.27	1.39	0.65	1.46	1.09	1.34333	1.06667	-0.332708	0.424536	0.606261	--	hypothetical protein BCIN__01g03760 [Botrytis cinerea B05.10]	-	-	-	-	-	-	-
BCIN_01g03770	0	0.38	0.53	0.34	50.59	59.43	61.39	0.416667	57.1367	7.09938	4.38e-96	1.38e-93	--	gnat family acetyltransferase protein [Rutstroemia sp. NJR-2017a BVV2]	-	-	-	-	-	GO:0008080//N-acetyltransferase activity	-
BCIN_01g03780	0	10.23	11.71	11.28	23.62	27.63	21.98	11.0733	24.41	1.14038	3.16e-09	4.37e-08	SKT5	Bcskt5 [Botrytis cinerea B05.10]	-	-	-	-	-	GO:0005515//protein binding	-
BCIN_01g03790	BC1G_15275	32.66	40.08	38.18	48.03	43.23	36.71	36.9733	42.6567	0.206286	0.561977	0.724892	chs-4	BcCHSIV [Botrytis cinerea B05.10]	Metabolism;Metabolism	Global and overview maps;Carbohydrate metabolism	ko01100//Metabolic pathways;ko00520//Amino sugar and nucleotide sugar metabolism	K00698;K00698	-	GO:0016758//transferase activity, transferring hexosyl groups	-
BCIN_01g03800	0	0	0	0	0	0	0	0.001	0.001	0	1	1	--	formylmethionine deformylase protein [Rutstroemia sp. NJR-2017a WRK4]	-	-	-	-	-	-	-
BCIN_01g03810	BC1G_15277	3.06	3.12	3.08	0.31	0.48	0.32	3.08667	0.37	-3.06045	1.84e-18	5.1e-17	--	GPI transamidase component PIG-S protein [Rutstroemia sp. NJR-2017a WRK4]	-	-	-	-	-	-	-
BCIN_01g03820	BC1G_15278	114.32	218.86	198.44	399.48	354.88	260.3	177.207	338.22	0.932529	0.00210091	0.0102456	btgE	Bcscw11 [Botrytis cinerea B05.10]	-	-	-	-	-	-	-
BCIN_01g03830	BC1G_15279	60.84	47.91	51.01	64.9	55.53	64.83	53.2533	61.7533	0.213645	0.638389	0.781811	SPBC16A3.14	Bcsod3 [Botrytis cinerea B05.10]	Cellular Processes;Organismal Systems	Transport and catabolism;Aging	ko04146//Peroxisome;ko04213//Longevity regulating pathway - multiple species	K04564;K04564	-	GO:0004784//superoxide dismutase activity;GO:0046872//metal ion binding	GO:0006801//superoxide metabolic process;GO:0055114//oxidation-reduction process
BCIN_01g03840	BC1G_15280	20.65	22.62	22.31	19.28	21.1	21.38	21.86	20.5867	-0.0865831	0.200394	0.365898	hxB	RecName: Full=Molybdenum cofactor sulfurase; Short=MCS; Short=MOS; Short=MoCo sulfurase; AltName: Full=Molybdenum cofactor sulfurtransferase [Botrytis cinerea B05.10]	Metabolism	Metabolism of cofactors and vitamins	ko00790//Folate biosynthesis	K15631	-	GO:0003824//catalytic activity;GO:0008265//Mo-molybdopterin cofactor sulfurase activity;GO:0030151//molybdenum ion binding;GO:0030170//pyridoxal phosphate binding	GO:0006777//Mo-molybdopterin cofactor biosynthetic process
BCIN_01g03850	BC1G_15281	11.54	9.21	8.22	11.43	11.1	12.14	9.65667	11.5567	0.259128	0.542809	0.710015	--	hypothetical protein BCIN__01g03850 [Botrytis cinerea B05.10]	-	-	-	-	-	-	-
BCIN_01g03860	BC1G_15282	67.79	61.89	64.26	63.96	68.92	78.64	64.6467	70.5067	0.125184	0.988018	0.994072	--	Bcshr3 [Botrytis cinerea B05.10]	-	-	-	-	-	-	-
BCIN_01g03890	0	25.52	19.66	25.44	17.66	30.04	26.89	23.54	24.8633	0.0789054	0.813337	0.898486	--	DUF3632 domain containing protein [Pyrenophora teres f. maculata]	-	-	-	-	-	-	-
BCIN_01g03900	BC1G_12185	58.62	45.82	57.46	481.33	730.16	855.92	53.9667	689.137	3.67465	7.43e-52	6.75e-50	--	hypothetical protein BCIN__01g03900 [Botrytis cinerea B05.10]	-	-	-	-	-	-	-
BCIN_01g03910	BC1G_12186	56.83	45.05	57.3	935.45	1397.44	1551.07	53.06	1294.65	4.6088	1.22e-91	3.34e-89	--	hypothetical protein BCIN__01g03910 [Botrytis cinerea B05.10]	-	-	-	-	-	-	-
BCIN_01g03920	BC1G_12187	0.44	0.56	0.4	0.2	0.25	0.25	0.466667	0.233333	-1	0.062812	0.156274	--	Oxoglutarate iron-dependent oxygenase protein [Rutstroemia sp. NJR-2017a WRK4]	-	-	-	-	-	-	-
BCIN_01g03930	BC1G_12188	7.36	9.1	8.93	5.25	8.79	7.7	8.46333	7.24667	-0.223908	0.145899	0.289936	--	hypothetical protein BCIN__01g03930 [Botrytis cinerea B05.10]	-	-	-	-	-	-	-
BCIN_01g03940	BC1G_12189	2.69	3.5	3.7	16.51	32.81	30.18	3.29667	26.5	3.00691	8.87e-27	3.59e-25	LAC12	similar to MFS sugar transporter [Botrytis cinerea T4]	-	-	-	-	GO:0016020//membrane;GO:0016021//integral component of membrane	GO:0022857//transmembrane transporter activity	GO:0055085//transmembrane transport
BCIN_01g03950	BC1G_12192	101.82	117.66	104.68	30.88	43.46	33.69	108.053	36.01	-1.58527	1.81e-21	5.68e-20	--	dipeptidase 1 precursor protein [Rutstroemia sp. NJR-2017a BVV2]	-	-	-	-	-	-	-
BCIN_01g03960	BC1G_12193	0.64	1.09	1.07	0.36	1.04	1.4	0.933333	0.933333	0	0.836059	0.914402	--	hypothetical protein BCIN__01g03960 [Botrytis cinerea B05.10]	-	-	-	-	-	-	-
BCIN_01g03970	BC1G_12196	608.11	388.39	329.97	565.6	646.67	817.15	442.157	676.473	0.613475	0.0712039	0.171829	--	BTB POZ-like protein [Rutstroemia sp. NJR-2017a BVV2]	-	-	-	-	-	GO:0005515//protein binding	-
BCIN_01g03980	BC1G_12197	11.02	6.57	6.39	7.32	9.99	11.64	7.99333	9.65	0.271732	0.628313	0.774233	--	BTB POZ fold protein [Rutstroemia sp. NJR-2017a WRK4]	-	-	-	-	-	GO:0005515//protein binding	-
BCIN_01g03990	BC1G_12198	4.13	3.34	2.4	1.46	1.16	1.51	3.29	1.37667	-1.25691	8.33e-05	0.000595638	--	BTB POZ-like protein [Rutstroemia sp. NJR-2017a BVV2]	-	-	-	-	-	GO:0005515//protein binding	-
BCIN_01g04000	BC1G_12199	0.57	0.68	0.63	0.54	0.65	0.84	0.626667	0.676667	0.110747	0.976203	0.988361	--	hypothetical protein BCIN__01g04000 [Botrytis cinerea B05.10]	-	-	-	-	GO:0005840//ribosome	GO:0003735//structural constituent of ribosome	GO:0006412//translation
BCIN_01g04010	BC1G_12200	12.13	16.51	18.74	17.55	17.17	13.94	15.7933	16.22	0.0384581	0.734668	0.850866	SMAC_03666.2	Zn-dependent exopeptidase-2 [Coleophoma cylindrospora]	Metabolism;Metabolism;Metabolism;Metabolism;Metabolism	Global and overview maps;Global and overview maps;Global and overview maps;Global and overview maps;Amino acid metabolism	ko01100//Metabolic pathways;ko01110//Biosynthesis of secondary metabolites;ko01230//Biosynthesis of amino acids;ko01210//2-Oxocarboxylic acid metabolism;ko00220//Arginine biosynthesis	K01438;K01438;K01438;K01438;K01438	-	GO:0016787//hydrolase activity	-
BCIN_01g04020	BC1G_12201	36	38.37	33.54	32.45	35.32	35.72	35.97	34.4967	-0.0603372	0.280513	0.460554	PGGT1B	Bccdc43 [Botrytis cinerea B05.10]	-	-	-	-	GO:0005953//CAAX-protein geranylgeranyltransferase complex	GO:0003824//catalytic activity;GO:0004661//protein geranylgeranyltransferase activity	GO:0018344//protein geranylgeranylation
BCIN_01g04030	BC1G_12202	59.77	52.18	56.37	43.72	57.09	61.23	56.1067	54.0133	-0.0548566	0.342179	0.525724	--	Protein ILM1 [Lachnellula arida]	-	-	-	-	-	-	-
BCIN_01g04040	BC1G_12203	11.15	12.09	14.07	7.01	6.2	5.7	12.4367	6.30333	-0.980413	4.06e-08	4.92e-07	--	similar to cytoskeleton organisation protein (Dec1) [Botrytis cinerea T4]	-	-	-	-	-	-	-
BCIN_01g04050	BC1G_12204	12.14	10.19	11.03	8.26	17.09	12	11.12	12.45	0.162989	0.921747	0.961617	cox-23	Bccox23 [Botrytis cinerea B05.10]	-	-	-	-	-	-	-
BCIN_01g04060	BC1G_12206	645.06	641.65	590.17	83.09	174.34	137.64	625.627	131.69	-2.24816	1.53e-23	5.37e-22	--	ubiquitin-conjugating enzyme e2 protein [Rutstroemia sp. NJR-2017a WRK4]	-	-	-	-	-	-	-
BCIN_01g04070	BC1G_12207	12.2	15.08	16.64	21.99	21.1	17.6	14.64	20.23	0.466581	0.0791522	0.185892	--	RING finger domain-containing protein [Rutstroemia sp. NJR-2017a BVV2]	-	-	-	-	-	-	-
BCIN_01g04080	BC1G_12209	14.96	20.37	22.68	35.83	26.1	21.27	19.3367	27.7333	0.520282	0.105208	0.22861	YPL150W	CAMK/CAMKL/KIN1 protein kinase [Sclerotinia borealis F-4128]	-	-	-	-	-	GO:0004672//protein kinase activity;GO:0005524//ATP binding	GO:0006468//protein phosphorylation
BCIN_01g04090	BC1G_12211	24.77	24.34	31.37	69.07	32.99	34.01	26.8267	45.3567	0.757647	0.0330648	0.0954824	PNO1	Bcpno1 [Botrytis cinerea B05.10]	-	-	-	-	GO:0005730//nucleolus	GO:0003676//nucleic acid binding;GO:0003723//RNA binding	-
BCIN_01g04100	BC1G_12212	27.53	31.83	34.33	40.96	26.1	24.06	31.23	30.3733	-0.0401273	0.57571	0.736281	MDM31	Bcmdm32 [Botrytis cinerea B05.10]	-	-	-	-	GO:0005743//mitochondrial inner membrane	-	GO:0000001//mitochondrion inheritance;GO:0006873//cellular ion homeostasis;GO:0007005//mitochondrion organization;GO:1900208//regulation of cardiolipin metabolic process
BCIN_01g04110	BC1G_12213	0.68	0.92	0.84	0.12	0.19	0.45	0.813333	0.253333	-1.68281	0.00236543	0.0113101	SPBC460.04c	similar to tfdA family taurine dioxygenase [Botrytis cinerea T4]	-	-	-	-	-	GO:0016491//oxidoreductase activity	GO:0055114//oxidation-reduction process
BCIN_01g04120	BC1G_12214	2.6	2.31	2.86	1.92	2.14	2.27	2.59	2.11	-0.295709	0.120068	0.252015	YIL166C	similar to major facilitator superfamily transporter [Botrytis cinerea T4]	-	-	-	-	-	-	GO:0055085//transmembrane transport
BCIN_01g04130	BC1G_12215	83.5	103.49	109	175.26	170.56	137.6	98.6633	161.14	0.707729	0.00195909	0.00961654	--	related to TOB3 (member of AAA-ATPase family) [Phialocephala subalpina]	-	-	-	-	-	GO:0005524//ATP binding	-
BCIN_01g04140	BC1G_12216	10.46	11.87	11.84	19.86	18.24	21.4	11.39	19.8333	0.800159	0.000674279	0.00383061	--	similar to transcription factor Zn, C2H2 [Botrytis cinerea T4]	-	-	-	-	-	-	-
BCIN_01g04150	BC1G_12217	34.8	46.37	44.71	76.19	149.85	101.8	41.96	109.28	1.38094	2.26e-07	2.48e-06	--	hypothetical protein BCIN__01g04150 [Botrytis cinerea B05.10]	-	-	-	-	-	-	-
BCIN_01g04160	BC1G_12218	11.04	10.27	10.2	7.1	8.73	7.59	10.5033	7.80667	-0.428069	0.00365422	0.0163019	MET7	similar to folylpolyglutamate synthase, partial sequence [Botrytis cinerea T4]	Metabolism;Metabolism	Global and overview maps;Metabolism of cofactors and vitamins	ko01100//Metabolic pathways;ko00790//Folate biosynthesis	K01930;K01930	-	GO:0004326//tetrahydrofolylpolyglutamate synthase activity;GO:0005524//ATP binding;GO:0016874//ligase activity	GO:0009058//biosynthetic process;GO:0009396//folic acid-containing compound biosynthetic process
BCIN_01g04170	BC1G_12219	9.08	8.32	10.37	9.32	9.77	9.77	9.25667	9.62	0.0555441	0.744808	0.857172	met-6	similar to folylpolyglutamate synthase, partial sequence [Botrytis cinerea T4]	Metabolism;Metabolism	Global and overview maps;Metabolism of cofactors and vitamins	ko01100//Metabolic pathways;ko00790//Folate biosynthesis	K01930;K01930	-	GO:0004326//tetrahydrofolylpolyglutamate synthase activity;GO:0005524//ATP binding;GO:0016874//ligase activity	GO:0009058//biosynthetic process;GO:0009396//folic acid-containing compound biosynthetic process
BCIN_01g04180	BC1G_12220	11.69	11.85	9.01	4.98	6.98	7.02	10.85	6.32667	-0.778178	7.24e-05	0.000524677	SPBC1683.03c	similar to MFS multidrug transporter [Botrytis cinerea T4]	-	-	-	-	-	-	GO:0055085//transmembrane transport
BCIN_01g04190	BC1G_12222	0	0	0.06	0.11	0.02	0.12	0.02	0.0833333	2.05889	0.193609	0.3571	--	similar to transcription factor Homeo, partial sequence [Botrytis cinerea T4]	-	-	-	-	-	-	-
BCIN_01g04200	BC1G_12223	0	0	0	0	0	0	0.001	0.001	0	1	1	--	Bchox5 [Botrytis cinerea B05.10]	-	-	-	-	-	GO:0003677//DNA binding	-
BCIN_01g04210	BC1G_12224	0.26	0.37	0.27	0.2	0.69	0.45	0.3	0.446667	0.574236	0.45508	0.634529	qa-y	similar to MFS sugar transporter [Botrytis cinerea T4]	-	-	-	-	GO:0016020//membrane;GO:0016021//integral component of membrane	GO:0022857//transmembrane transporter activity	GO:0055085//transmembrane transport
BCIN_01g04220	BC1G_12225	0.29	0.64	0.43	0.35	0.95	0.78	0.453333	0.693333	0.612977	0.318307	0.501475	atsA	similar to arylsulfatase [Botrytis cinerea T4]	Metabolism	Lipid metabolism	ko00600//Sphingolipid metabolism	K01130	-	GO:0003824//catalytic activity;GO:0008484//sulfuric ester hydrolase activity	-
BCIN_01g04230	BC1G_12227	44.42	39.81	50.7	81.52	63.98	64.8	44.9767	70.1	0.640238	0.0107403	0.0391558	sA	Bcmet16 [Botrytis cinerea B05.10]	Metabolism;Metabolism	Global and overview maps;Energy metabolism	ko01100//Metabolic pathways;ko00920//Sulfur metabolism	K00390;K00390	-	GO:0003824//catalytic activity;GO:0004604//phosphoadenylyl-sulfate reductase (thioredoxin) activity	GO:0019379//sulfate assimilation, phosphoadenylyl sulfate reduction by phosphoadenylyl-sulfate reductase (thioredoxin);GO:0055114//oxidation-reduction process
BCIN_01g04240	BC1G_12228	108.8	53.72	86.29	17.69	19.29	36.54	82.9367	24.5067	-1.75884	5.5e-09	7.33e-08	--	Outer spore wall protein RRT8 [Lachnellula suecica]	-	-	-	-	-	-	-
BCIN_01g04250	BC1G_12229	0.34	0.18	0.27	0.14	0.16	0.17	0.263333	0.156667	-0.749192	0.095822	0.213776	--	hypothetical protein BCIN__01g04250 [Botrytis cinerea B05.10]	-	-	-	-	-	-	-
BCIN_01g04260	BC1G_12230	77.99	85.29	75.19	70.67	70.99	74.64	79.49	72.1	-0.140774	0.118483	0.249492	SER2	Bcser2 [Botrytis cinerea B05.10]	Metabolism;Metabolism;Metabolism;Metabolism;Metabolism;Metabolism	Global and overview maps;Global and overview maps;Global and overview maps;Global and overview maps;Amino acid metabolism;Energy metabolism	ko01100//Metabolic pathways;ko01110//Biosynthesis of secondary metabolites;ko01200//Carbon metabolism;ko01230//Biosynthesis of amino acids;ko00260//Glycine, serine and threonine metabolism;ko00680//Methane metabolism	K01079;K01079;K01079;K01079;K01079;K01079	-	-	-
BCIN_01g04270	BC1G_12231	9.13	15.13	15.22	28.42	31.18	20.59	13.16	26.73	1.0223	0.000220382	0.00143572	--	homeobox domain-containing protein [Rutstroemia sp. NJR-2017a WRK4]	-	-	-	-	-	-	-
BCIN_01g04280	BC1G_12234	33.69	40.23	41.67	41.25	46.12	35.34	38.53	40.9033	0.0862362	0.850532	0.921822	--	5-methylcytosine g t mismatch-specific dna [Colletotrichum incanum]	-	-	-	-	-	-	-
BCIN_01g04290	BC1G_12235	1.5	1.37	1.72	0.74	1.11	0.84	1.53	0.896667	-0.770888	0.0254219	0.0779167	--	major facilitator superfamily domain-containing 5 protein [Rutstroemia sp. NJR-2017a WRK4]	-	-	-	-	-	-	-
BCIN_01g04300	BC1G_12236	10.72	12.67	13	13.43	16.6	13.42	12.13	14.4833	0.255814	0.493923	0.670136	ayr1	similar to short chain dehydrogenase/reductase [Botrytis cinerea T4]	Metabolism;Metabolism;Metabolism	Global and overview maps;Lipid metabolism;Lipid metabolism	ko01100//Metabolic pathways;ko00564//Glycerophospholipid metabolism;ko00565//Ether lipid metabolism	K06123;K06123;K06123	-	GO:0016491//oxidoreductase activity	-
BCIN_01g04310	BC1G_12237	13.68	17.47	16.04	17.92	14.38	12.88	15.73	15.06	-0.0627969	0.427511	0.608981	PaAT-1	acyltransferase protein [Rutstroemia sp. NJR-2017a BBW]	-	-	-	-	-	GO:0016747//transferase activity, transferring acyl groups other than amino-acyl groups	-
BCIN_01g04320	BC1G_12239	1.41	1.76	1.2	1.55	1.23	1.31	1.45667	1.36333	-0.0955324	0.665404	0.803	--	hypothetical protein BCIN__01g04320 [Botrytis cinerea B05.10]	-	-	-	-	-	-	-
BCIN_01g04330	BC1G_12240	0.13	0.22	0.13	0.27	0.37	0.22	0.16	0.286667	0.841302	0.487611	0.664204	aflD	similar to aflatoxin biosynthesis ketoreductase nor-1 [Botrytis cinerea T4]	Metabolism;Metabolism;Metabolism	Global and overview maps;Global and overview maps;Biosynthesis of other secondary metabolites	ko01100//Metabolic pathways;ko01110//Biosynthesis of secondary metabolites;ko00254//Aflatoxin biosynthesis	K17644;K17644;K17644	-	-	-
BCIN_01g04340	BC1G_12242	59.92	44.73	45.36	50.34	34.27	44.78	50.0033	43.13	-0.213333	0.176445	0.333973	MET3	Bcmet3 [Botrytis cinerea B05.10]	Metabolism;Metabolism;Metabolism;Metabolism;Metabolism;Metabolism	Global and overview maps;Global and overview maps;Nucleotide metabolism;Energy metabolism;Metabolism of other amino acids;Biosynthesis of other secondary metabolites	ko01100//Metabolic pathways;ko01110//Biosynthesis of secondary metabolites;ko00230//Purine metabolism;ko00920//Sulfur metabolism;ko00450//Selenocompound metabolism;ko00261//Monobactam biosynthesis	K00958;K00958;K00958;K00958;K00958;K00958	-	GO:0004020//adenylylsulfate kinase activity;GO:0004781//sulfate adenylyltransferase (ATP) activity;GO:0005524//ATP binding	GO:0000096//sulfur amino acid metabolic process;GO:0000103//sulfate assimilation
BCIN_01g04350	BC1G_12243	66.43	69.33	74.38	60.18	73.71	73.13	70.0467	69.0067	-0.0215807	0.381421	0.565643	bcn92	Bcisd11 [Botrytis cinerea B05.10]	-	-	-	-	-	-	-
BCIN_01g04360	BC1G_12244	6.12	8.95	11.6	17.19	14.66	9.82	8.89	13.89	0.643791	0.0571047	0.145544	--	Lyr family protein [Rutstroemia sp. NJR-2017a WRK4]	-	-	-	-	-	-	-
BCIN_01g04370	BC1G_12246	17.94	20.23	21.57	18.16	19.65	14.75	19.9133	17.52	-0.184732	0.108457	0.23392	lcsO	similar to ABC1 domain protein [Botrytis cinerea T4]	-	-	-	-	-	-	-
BCIN_01g04380	BC1G_12247	17.45	23.47	27.3	32.26	23	18.62	22.74	24.6267	0.114989	0.96267	0.980835	RIM9	Bcrim9 [Botrytis cinerea B05.10]	-	-	-	-	GO:0005886//plasma membrane	-	-
BCIN_01g04390	BC1G_13886	18.67	20.5	18.56	16.3	16.94	15.4	19.2433	16.2133	-0.247178	0.03772	0.106305	CDC11	similar to septin [Botrytis cinerea T4]	-	-	-	-	-	GO:0005525//GTP binding	-
BCIN_01g04400	BC1G_13888	0	0.13	0	0	0.12	0.04	0.0433333	0.0533333	0.29956	0.934658	0.967538	--	hypothetical protein BCIN__01g04400 [Botrytis cinerea B05.10]	-	-	-	-	-	-	-
BCIN_01g04410	BC1G_13890	10.24	14.43	11.63	16.34	16.37	14.93	12.1	15.88	0.392204	0.176061	0.333561	ded1	DEAD DEAH box helicase protein [Rutstroemia sp. NJR-2017a WRK4]	-	-	-	-	-	GO:0003676//nucleic acid binding;GO:0005524//ATP binding	-
BCIN_01g04420	BC1G_13891	0.38	0.53	0.3	6.45	8.69	8.36	0.403333	7.83333	4.27958	2.15e-38	1.32e-36	FUB8	similar to AMP-binding enzyme [Botrytis cinerea T4]	-	-	-	-	-	GO:0003824//catalytic activity	-
BCIN_01g04430	BC1G_13892	0	0.05	0.03	0.92	1.72	1.27	0.0266667	1.30333	5.61102	1.57e-08	1.98e-07	MT1926	similar to MFS multidrug transporter [Botrytis cinerea T4]	-	-	-	-	GO:0016021//integral component of membrane	GO:0022857//transmembrane transporter activity	GO:0055085//transmembrane transport
BCIN_01g04440	BC1G_13894	16.81	21.79	24.5	35.45	34.14	24.5	21.0333	31.3633	0.576401	0.0447885	0.120892	arp9	Bcarp9 [Botrytis cinerea B05.10]	-	-	-	-	-	-	-
BCIN_01g04450	BC1G_13895	0.57	0.87	0.77	0.85	0.91	0.96	0.736667	0.906667	0.29956	0.673898	0.809207	--	hypothetical protein BCIN__01g04450 [Botrytis cinerea B05.10]	-	-	-	-	-	-	-
BCIN_01g04460	BC1G_13896	6.04	8.28	9.28	12.31	9.07	8.25	7.86667	9.87667	0.328272	0.384138	0.568337	ash2	Bcbre2 [Botrytis cinerea B05.10]	-	-	-	-	GO:0048188//Set1C/COMPASS complex	GO:0005515//protein binding	GO:0051568//histone H3-K4 methylation
BCIN_01g04470	BC1G_13898	5.23	6.9	8.1	6.69	5.41	3.74	6.74333	5.28	-0.352924	0.0875389	0.200139	SPBC530.05	similar to fungal specific transcription factor [Botrytis cinerea T4]	-	-	-	-	GO:0005634//nucleus	GO:0000981//DNA-binding transcription factor activity, RNA polymerase II-specific;GO:0003677//DNA binding;GO:0008270//zinc ion binding	GO:0006351//transcription, DNA-templated;GO:0006355//regulation of transcription, DNA-templated
BCIN_01g04480	BC1G_13900	16.84	12.76	15.84	10.92	12.4	12.52	15.1467	11.9467	-0.342392	0.0185195	0.0608033	--	ring-like domain-containing protein [Rutstroemia sp. NJR-2017a WRK4]	-	-	-	-	-	-	-
BCIN_01g04490	BC1G_13901	2.24	4.33	5.18	9.9	8.1	5.61	3.91667	7.87	1.00674	0.00405001	0.0178127	msh6	Bcmsh6 [Botrytis cinerea B05.10]	Genetic Information Processing	Replication and repair	ko03430//Mismatch repair	K08737	-	GO:0005524//ATP binding;GO:0030983//mismatched DNA binding	GO:0006298//mismatch repair
BCIN_01g04500	BC1G_13902	0.29	0.39	0.17	0.29	0.33	0.32	0.283333	0.313333	0.145198	0.996155	0.997501	fnx1	similar to MFS multidrug transporter [Botrytis cinerea T4]	-	-	-	-	GO:0016021//integral component of membrane	GO:0022857//transmembrane transporter activity	GO:0055085//transmembrane transport
BCIN_01g04510	BC1G_13903	0.68	0.63	0.54	0.52	0.51	0.78	0.616667	0.603333	-0.0315356	0.714595	0.837572	AS	similar to arylsulfatase [Botrytis cinerea T4]	Metabolism;Metabolism	Global and overview maps;Glycan biosynthesis and metabolism	ko01100//Metabolic pathways;ko00531//Glycosaminoglycan degradation	K01137;K01137	-	GO:0003824//catalytic activity;GO:0004065//arylsulfatase activity;GO:0008484//sulfuric ester hydrolase activity	GO:0018958//phenol-containing compound metabolic process
BCIN_01g04520	BC1G_13904	0.56	0.41	0.57	0.26	0.59	0.41	0.513333	0.42	-0.289507	0.504454	0.679731	--	hypothetical protein BCIN__01g04520 [Botrytis cinerea B05.10]	-	-	-	-	-	-	-
BCIN_01g04530	BC1G_13905	20.97	16.55	17.86	4.43	6.93	8.05	18.46	6.47	-1.51256	5.32e-11	8.69e-10	--	similar to alpha/beta hydrolase fold [Botrytis cinerea T4]	-	-	-	-	-	-	-
BCIN_01g04540	BC1G_13906	24.04	9.76	23.97	0.88	0.93	1.69	19.2567	1.16667	-4.04489	7.05e-29	3.08e-27	FDD123	Bop2 [Botrytis cinerea B05.10]	-	-	-	-	GO:0016020//membrane	GO:0005216//ion channel activity	GO:0006811//ion transport
BCIN_01g04550	BC1G_13907	31.11	21.27	38.35	33.46	18.44	26.72	30.2433	26.2067	-0.206683	0.291239	0.472662	PDH1	Bcphd1 [Botrytis cinerea B05.10]	Metabolism;Metabolism;Metabolism	Global and overview maps;Global and overview maps;Metabolism of terpenoids and polyketides	ko01100//Metabolic pathways;ko01110//Biosynthesis of secondary metabolites;ko00906//Carotenoid biosynthesis	K15745;K15745;K15745	-	GO:0016491//oxidoreductase activity	GO:0016117//carotenoid biosynthetic process;GO:0055114//oxidation-reduction process
BCIN_01g04560	BC1G_13908	7.66	5.29	6.95	2.7	2.36	4.76	6.63333	3.27333	-1.01897	0.000177428	0.00118619	Lema_P114090.1	Bcphs1 [Botrytis cinerea B05.10]	Metabolism;Metabolism;Metabolism	Global and overview maps;Global and overview maps;Metabolism of terpenoids and polyketides	ko01100//Metabolic pathways;ko01110//Biosynthesis of secondary metabolites;ko00906//Carotenoid biosynthesis	K17841;K17841;K17841	-	GO:0004310//farnesyl-diphosphate farnesyltransferase activity;GO:0016740//transferase activity;GO:0016765//transferase activity, transferring alkyl or aryl (other than methyl) groups;GO:0016872//intramolecular lyase activity;GO:0051996//squalene synthase activity	GO:0006696//ergosterol biosynthetic process;GO:0009058//biosynthetic process
BCIN_01g04570	BC1G_13909	4.9	3.87	5.83	3.51	4.53	4.26	4.86667	4.1	-0.24731	0.10697	0.231161	CCD	Bccao1 [Botrytis cinerea B05.10]	-	-	-	-	-	GO:0016702//oxidoreductase activity, acting on single donors with incorporation of molecular oxygen, incorporation of two atoms of oxygen	GO:0055114//oxidation-reduction process
BCIN_01g04580	BC1G_13910	144.53	178.99	171.15	249.18	269.63	220.6	164.89	246.47	0.579908	0.00787711	0.0304983	--	related to Similarity to glucan 1,4-alpha-glucosidase Sta1p and YAR066w [Phialocephala subalpina]	-	-	-	-	-	-	-
BCIN_01g04590	0	0.84	0.5	0.76	1	1.88	1.16	0.7	1.34667	0.943966	0.127886	0.263736	--	hypothetical protein BCIN__01g04590 [Botrytis cinerea B05.10]	-	-	-	-	-	-	-
BCIN_01g04600	BC1G_13914	85.68	135.72	110.64	263.16	410.98	301.9	110.68	325.347	1.55558	1.42e-10	2.25e-09	acpA	GPR/FUN34 family protein [Sclerotinia borealis F-4128]	-	-	-	-	GO:0016021//integral component of membrane	-	-
BCIN_01g04610	BC1G_13917	0	0	0	0	0	0	0.001	0.001	0	1	1	--	Ribonuclease H-like protein [Glarea lozoyensis ATCC 20868]	-	-	-	-	-	GO:0003676//nucleic acid binding;GO:0008408//3'-5' exonuclease activity	GO:0006139//nucleobase-containing compound metabolic process
BCIN_01g04620	BC1G_13919	0	0.03	0.11	0	0.03	0.03	0.0466667	0.02	-1.22239	0.529572	0.700193	--	Ribonuclease H-like protein [Glarea lozoyensis ATCC 20868]	-	-	-	-	-	GO:0003676//nucleic acid binding	-
BCIN_01g04630	BC1G_13920	48.39	52.84	55.75	74.3	58.46	69.83	52.3267	67.53	0.367982	0.193259	0.356762	--	orf21 protein [Rutstroemia sp. NJR-2017a BVV2]	-	-	-	-	-	-	-
BCIN_01g04640	BC1G_13921	55.91	87.94	84.72	99.57	104.61	69.74	76.19	91.3067	0.261119	0.537119	0.705924	CCN1	cyclin domain containing protein [Rutstroemia sp. NJR-2017a BBW]	-	-	-	-	GO:0005634//nucleus	-	-
BCIN_01g04650	0	1.38	0.7	0.99	0.33	0.33	0.63	1.02333	0.43	-1.25087	0.0427361	0.116905	--	hypothetical protein BCIN__01g04650 [Botrytis cinerea B05.10]	-	-	-	-	-	-	-
BCIN_01g04660	BC1G_13328	0.22	0.32	0.27	0.3	0.44	0.37	0.27	0.37	0.454566	0.377949	0.562303	--	hypothetical protein BCIN__01g04660 [Botrytis cinerea B05.10]	-	-	-	-	-	-	-
BCIN_01g04670	BC1G_13327	11.58	4.2	7.87	0.29	1.95	2.86	7.88333	1.7	-2.21327	0.00641049	0.0258121	--	hypothetical protein BcDW1_5343 [Botrytis cinerea BcDW1]	-	-	-	-	-	-	-
BCIN_01g04680	BC1G_13326	0.08	0.21	0.08	0.08	0	0	0.123333	0.0266667	-2.20945	0.237745	0.412902	--	hypothetical protein BCIN__01g04680 [Botrytis cinerea B05.10]	-	-	-	-	-	-	-
BCIN_01g04690	BC1G_13325	0	0.09	0.05	0.05	0	0	0.0466667	0.0166667	-1.48543	0.50693	0.681646	--	hypothetical protein BCIN__01g04690 [Botrytis cinerea B05.10]	-	-	-	-	-	-	-
BCIN_01g04700	BC1G_13324	3.65	4.47	6.08	7.27	6.61	5.16	4.73333	6.34667	0.423143	0.20386	0.370422	--	upf0183 domain containing protein [Rutstroemia sp. NJR-2017a BVV2]	-	-	-	-	-	-	-
BCIN_01g04710	BC1G_13323	19.99	19.75	30.23	100.25	24.81	36.71	23.3233	53.9233	1.20914	0.0856738	0.19655	nop7	Bcnop7 [Botrytis cinerea B05.10]	-	-	-	-	GO:0005730//nucleolus	-	GO:0042254//ribosome biogenesis
BCIN_01g04720	0	123.25	113.91	102.33	74.21	94.81	111.03	113.163	93.35	-0.277685	0.0446118	0.120523	PIGU	Bcgab1 [Botrytis cinerea B05.10]	Metabolism;Metabolism	Global and overview maps;Glycan biosynthesis and metabolism	ko01100//Metabolic pathways;ko00563//Glycosylphosphatidylinositol(GPI)-anchor biosynthesis	K05293;K05293	GO:0016021//integral component of membrane;GO:0042765//GPI-anchor transamidase complex	-	GO:0016255//attachment of GPI anchor to protein
BCIN_01g04730	BC1G_13321	0.6	1.54	1.09	1.84	0.88	0.93	1.07667	1.21667	0.176362	0.915853	0.958471	--	hypothetical protein BCIN__01g04730 [Botrytis cinerea B05.10]	-	-	-	-	-	-	-
BCIN_01g04740	BC1G_13320	1.55	3.37	3.7	3.37	3.67	3.18	2.87333	3.40667	0.245635	0.676465	0.810946	--	RNA polymerase i specific transcription initiation factor protein [Rutstroemia sp. NJR-2017a WRK4]	-	-	-	-	-	-	-
BCIN_01g04750	BC1G_13318	19.72	20.05	15.19	4.15	4.22	4.85	18.32	4.40667	-2.05566	2.66e-22	8.73e-21	--	integral membrane protein [Diplocarpon rosae]	-	-	-	-	-	-	-
BCIN_01g04760	BC1G_13317	0.77	0.54	0.39	0.25	0.12	0.25	0.566667	0.206667	-1.45519	0.0249793	0.0766975	--	hypothetical protein BofuT4_P044190.1 [Botrytis cinerea T4]	-	-	-	-	-	-	-
BCIN_01g04770	BC1G_13316	4.48	4.89	3.5	1.95	2.98	2.63	4.29	2.52	-0.767554	0.00520239	0.0218888	--	hypothetical protein BCIN__01g04770 [Botrytis cinerea B05.10]	-	-	-	-	-	-	-
BCIN_01g04780	BC1G_13313	14.44	22.02	24.13	22.9	26.45	20.03	20.1967	23.1267	0.19544	0.734627	0.850866	--	BgtA-21207 [Blumeria graminis f. sp. tritici]	-	-	-	-	-	-	-
BCIN_01g04790	BC1G_13312	75.24	72.97	79.13	58.48	62.35	63.44	75.78	61.4233	-0.30303	0.00801025	0.0309539	ubc6	Bcubc6 [Botrytis cinerea B05.10]	Genetic Information Processing;Genetic Information Processing	Folding, sorting and degradation;Folding, sorting and degradation	ko04141//Protein processing in endoplasmic reticulum;ko04120//Ubiquitin mediated proteolysis	K04554;K04554	-	-	-
BCIN_01g04800	BC1G_13311	53.18	56.06	49.19	45.39	68.55	63.24	52.81	59.06	0.16137	0.878781	0.936601	SPAC17C9.06	Bcsam50 [Botrytis cinerea B05.10]	-	-	-	-	GO:0019867//outer membrane	-	-
BCIN_01g04810	BC1G_13310	10.77	12.64	12.41	39.05	46.3	53.4	11.94	46.25	1.95365	3.56e-19	1.02e-17	--	Thioesterase/thiol ester dehydrase-isomerase [Rickenella mellea]	-	-	-	-	-	-	-
BCIN_01g04820	BC1G_13309	2.21	1.01	0.75	4.22	3.23	4.06	1.32333	3.83667	1.53568	0.00826399	0.0316487	--	hypothetical protein BCIN__01g04820 [Botrytis cinerea B05.10]	-	-	-	-	-	-	-
BCIN_01g04830	BC1G_13308	4.56	2.18	3.57	4.54	5.58	5.92	3.43667	5.34667	0.63763	0.117059	0.24765	--	tat pathway signal sequence protein [Rutstroemia sp. NJR-2017a WRK4]	-	-	-	-	-	-	GO:0043386//mycotoxin biosynthetic process
BCIN_01g04840	BC1G_13307	0.75	0.33	0.46	1.33	0.92	0.95	0.513333	1.06667	1.05514	0.040049	0.111359	radE	similar to MFS multidrug transporter [Botrytis cinerea T4]	-	-	-	-	-	-	GO:0055085//transmembrane transport
BCIN_01g04850	BC1G_13306	1.86	2.06	1.99	0.94	1.56	1.3	1.97	1.26667	-0.637159	0.00919579	0.03449	DEP4	similar to flavin-binding monooxygenase-like protein [Botrytis cinerea T4]	-	-	-	-	-	-	-
BCIN_01g04860	BC1G_13305	18.63	22.41	17.74	1.43	3.17	2.31	19.5933	2.30333	-3.08857	4.49e-31	2.13e-29	--	Tautomerase protein [Rutstroemia sp. NJR-2017a BVV2]	-	-	-	-	-	-	-
BCIN_01g04870	BC1G_13304	0.11	0.22	0.11	0.04	0.06	0.19	0.146667	0.0966667	-0.601451	0.480743	0.658515	afvA	similar to NADH-dependent flavin oxidoreductase [Botrytis cinerea T4]	-	-	-	-	-	GO:0003824//catalytic activity;GO:0010181//FMN binding;GO:0016491//oxidoreductase activity	GO:0055114//oxidation-reduction process
BCIN_01g04880	BC1G_13302	0.39	0.48	0.37	7.83	10.88	8.02	0.413333	8.91	4.43005	8.75e-44	6.39e-42	paxP	similar to cytochrome P450 monooxygenase [Botrytis cinerea T4]	Metabolism;Metabolism	Global and overview maps;Metabolism of terpenoids and polyketides	ko01100//Metabolic pathways;ko00904//Diterpenoid biosynthesis	K21292;K21292	-	GO:0004497//monooxygenase activity;GO:0005506//iron ion binding;GO:0016705//oxidoreductase activity, acting on paired donors, with incorporation or reduction of molecular oxygen;GO:0020037//heme binding	GO:0055114//oxidation-reduction process
BCIN_01g04890	BC1G_13301	2.13	1.5	2.03	86.45	97.98	114.22	1.88667	99.55	5.72151	1.17e-134	1.07e-131	cyp-13A3	cytochrome p450 protein [Rutstroemia sp. NJR-2017a WRK4]	-	-	-	-	-	GO:0005506//iron ion binding;GO:0016705//oxidoreductase activity, acting on paired donors, with incorporation or reduction of molecular oxygen;GO:0020037//heme binding	GO:0055114//oxidation-reduction process
BCIN_01g04900	BC1G_13299	9.35	8.19	8.27	43.98	49.51	59.95	8.60333	51.1467	2.57167	4.27e-31	2.04e-29	tpcF	gstII [Botrytis cinerea B05.10]	Metabolism;Metabolism	Global and overview maps;Metabolism of other amino acids	ko01100//Metabolic pathways;ko00480//Glutathione metabolism	K00799;K00799	-	GO:0005515//protein binding	-
BCIN_01g04910	BC1G_13298	0.52	0.52	0.44	0.8	1.63	1.31	0.493333	1.24667	1.33744	0.0111758	0.0404207	--	Btp1 [Botrytis cinerea B05.10]	-	-	-	-	-	-	-
BCIN_01g04920	BC1G_13295	0.31	0.34	0.24	0.64	0.77	0.63	0.296667	0.68	1.19669	0.00632765	0.0255644	PaDC2	Bcdtc1 [Botrytis cinerea B05.10]	-	-	-	-	-	-	-
BCIN_01g04930	BC1G_13293	0.21	1.25	0.84	0.21	1.27	0.72	0.766667	0.733333	-0.0641303	0.809131	0.895738	--	hypothetical protein BCIN__01g04930 [Botrytis cinerea B05.10]	-	-	-	-	-	-	-
BCIN_01g04940	BC1G_13292	5.05	4.48	5.64	4.14	5.39	5.87	5.05667	5.13333	0.0217093	0.634437	0.778642	MSH4	Bcmsh4 [Botrytis cinerea B05.10]	-	-	-	-	-	GO:0005524//ATP binding;GO:0030983//mismatched DNA binding	GO:0006298//mismatch repair
BCIN_01g04950	BC1G_13291	8.07	9.65	12.08	30.58	18.09	14.74	9.93333	21.1367	1.0894	0.00102752	0.00555818	CTHT_0055700	WD repeat-containing protein [Sclerotinia borealis F-4128]	-	-	-	-	GO:0005730//nucleolus	GO:0005515//protein binding	GO:0000027//ribosomal large subunit assembly
BCIN_01g04960	BC1G_13290	6.72	6.74	7.41	5.29	6.54	6.64	6.95667	6.15667	-0.176247	0.154489	0.302294	Acaa1b	similar to 3-ketoacyl-CoA thiolase [Botrytis cinerea T4]	Metabolism;Metabolism;Cellular Processes;Metabolism;Metabolism;Metabolism;Metabolism;Metabolism	Global and overview maps;Global and overview maps;Transport and catabolism;Amino acid metabolism;Global and overview maps;Lipid metabolism;Lipid metabolism;Lipid metabolism	ko01100//Metabolic pathways;ko01110//Biosynthesis of secondary metabolites;ko04146//Peroxisome;ko00280//Valine, leucine and isoleucine degradation;ko01212//Fatty acid metabolism;ko00071//Fatty acid degradation;ko01040//Biosynthesis of unsaturated fatty acids;ko00592//alpha-Linolenic acid metabolism	K07513;K07513;K07513;K07513;K07513;K07513;K07513;K07513	-	GO:0003824//catalytic activity;GO:0016747//transferase activity, transferring acyl groups other than amino-acyl groups	-
BCIN_01g04970	BC1G_13289	1.19	0.98	0.53	0.15	0.35	0.33	0.9	0.276667	-1.70178	0.00277434	0.0129906	--	Antigenic thaumatin protein [Rutstroemia sp. NJR-2017a BBW]	-	-	-	-	-	-	-
BCIN_01g04980	BC1G_13286	191.91	227.91	206.17	195.11	198.5	168.17	208.663	187.26	-0.156134	0.112849	0.240998	SDH2	Bcsdh2 [Botrytis cinerea B05.10]	Metabolism;Metabolism;Metabolism;Metabolism;Metabolism	Global and overview maps;Global and overview maps;Global and overview maps;Energy metabolism;Carbohydrate metabolism	ko01100//Metabolic pathways;ko01110//Biosynthesis of secondary metabolites;ko01200//Carbon metabolism;ko00190//Oxidative phosphorylation;ko00020//Citrate cycle (TCA cycle)	K00235;K00235;K00235;K00235;K00235	-	GO:0009055//electron transfer activity;GO:0016491//oxidoreductase activity;GO:0051536//iron-sulfur cluster binding;GO:0051537//2 iron, 2 sulfur cluster binding	GO:0006099//tricarboxylic acid cycle;GO:0055114//oxidation-reduction process
BCIN_01g04990	0	1.23	1.97	1.39	1.72	2.18	1.72	1.53	1.87333	0.292076	0.704215	0.830363	--	hypothetical protein BCIN__01g04990 [Botrytis cinerea B05.10]	-	-	-	-	-	-	-
BCIN_01g05000	BC1G_13284	0.56	1.43	0.64	0.16	0.58	0.69	0.876667	0.476667	-0.879048	0.16346	0.315269	--	hypothetical protein BCIN__01g05000 [Botrytis cinerea B05.10]	-	-	-	-	-	-	-
BCIN_01g05010	BC1G_13283	65.24	81.48	71.25	47.04	66.94	51.44	72.6567	55.14	-0.397996	0.00457695	0.0197093	HOL1	similar to MFS transporter [Botrytis cinerea T4]	-	-	-	-	-	-	GO:0055085//transmembrane transport
BCIN_01g05020	0	575.15	567.03	523.64	183.09	186.99	187.53	555.273	185.87	-1.5789	2.22e-25	8.35e-24	cfmC	cell wall protein [Fusarium langsethiae]	-	-	-	-	-	-	-
BCIN_01g05030	BC1G_13281	4.71	2.92	3.18	1.07	1.38	2.03	3.60333	1.49333	-1.2708	0.00399296	0.0175904	--	hypothetical protein BCIN__01g05030 [Botrytis cinerea B05.10]	-	-	-	-	-	-	-
BCIN_01g05040	0	26.29	26.4	23.83	11.17	10.62	12.91	25.5067	11.5667	-1.1409	2.63e-11	4.4e-10	--	hypothetical protein BCIN__01g05040 [Botrytis cinerea B05.10]	-	-	-	-	-	-	-
BCIN_01g05050	BC1G_13279	0	0	0	0	0	0	0.001	0.001	0	1	1	--	hypothetical protein BCIN__01g05050 [Botrytis cinerea B05.10]	-	-	-	-	-	-	-
BCIN_01g05060	BC1G_13278	90.61	104.09	91.06	89.25	116.69	105.47	95.2533	103.803	0.124011	0.850832	0.921822	APE2	similar to aminopeptidase N [Botrytis cinerea T4]	-	-	-	-	GO:0000328//fungal-type vacuole lumen;GO:0005771//multivesicular body;GO:0061957//NVT complex	GO:0008237//metallopeptidase activity;GO:0008270//zinc ion binding	GO:0006508//proteolysis;GO:0120113//protein localization by the NVT pathway
BCIN_01g05070	BC1G_13275	19.58	18.26	20.96	22.78	17.83	21.5	19.6	20.7033	0.0790094	0.871056	0.931764	dph4	similar to diphthamide biosynthesis protein 4 [Botrytis cinerea T4]	-	-	-	-	-	-	-
BCIN_01g05080	BC1G_13274	0.47	0.9	0.63	0.6	1.74	1.47	0.666667	1.27	0.929791	0.0978198	0.21654	--	dockerin type 1 protein [Rutstroemia sp. NJR-2017a WRK4]	-	-	-	-	-	-	-
BCIN_01g05090	BC1G_13273	1.23	1.52	1.18	1.26	7.53	6.01	1.31	4.93333	1.913	0.000171499	0.0011504	LAC12	similar to MFS sugar transporter [Botrytis cinerea T4]	-	-	-	-	GO:0016020//membrane;GO:0016021//integral component of membrane	GO:0022857//transmembrane transporter activity	GO:0055085//transmembrane transport
BCIN_01g05100	BC1G_13272	5.53	4.62	3.58	1.58	1.5	2.23	4.57667	1.77	-1.37055	4.59e-06	4.17e-05	mcp7	similar to meiotic nuclear division protein 1 homolog [Botrytis cinerea T4]	-	-	-	-	-	GO:0003690//double-stranded DNA binding	GO:0007131//reciprocal meiotic recombination
BCIN_01g05110	BC1G_13271	21.93	30.02	35.3	25.8	20.49	15.08	29.0833	20.4567	-0.507622	0.0179408	0.0592767	RIM8	Bcrim8 [Botrytis cinerea B05.10]	-	-	-	-	-	-	-
BCIN_01g05120	BC1G_13270	188.52	246.94	273.74	356.86	204.64	181.69	236.4	247.73	0.0675386	0.920926	0.961086	FAH12	oleate delta-12 desaturase [Sclerotinia borealis F-4128]	Metabolism;Metabolism;Metabolism	Global and overview maps;Global and overview maps;Lipid metabolism	ko01100//Metabolic pathways;ko01212//Fatty acid metabolism;ko01040//Biosynthesis of unsaturated fatty acids	K10256;K10256;K10256	-	-	GO:0006629//lipid metabolic process
BCIN_01g05130	BC1G_00524	138.18	125.74	136.18	158.51	131.95	165.95	133.367	152.137	0.18997	0.696785	0.824917	MRPL25	Bcmrpl25 [Botrytis cinerea B05.10]	-	-	-	-	GO:0005762//mitochondrial large ribosomal subunit	GO:0003735//structural constituent of ribosome	-
BCIN_01g05140	BC1G_00523	7.94	10.14	13.64	21.77	18.28	14.27	10.5733	18.1067	0.776091	0.00709723	0.0280867	prp28	Bcprp28 [Botrytis cinerea B05.10]	Genetic Information Processing	Transcription	ko03040//Spliceosome	K12858	-	GO:0003676//nucleic acid binding;GO:0005524//ATP binding	-
BCIN_01g05150	BC1G_00522	3.48	4.39	3.69	5.31	6.03	4.41	3.85333	5.25	0.44621	0.154052	0.301784	mug71	Bcdph6 [Botrytis cinerea B05.10]	-	-	-	-	-	-	-
BCIN_01g05160	BC1G_00521	164.25	211.17	216.39	254.86	193.37	143.84	197.27	197.357	0.00063368	0.670629	0.806707	sebA	BcMsn [Botrytis cinerea B05.10]	-	-	-	-	-	GO:0003676//nucleic acid binding	-
BCIN_01g05170	BC1G_00516	29.79	32.04	26.11	5.89	6.6	6.26	29.3133	6.25	-2.22963	1.03e-33	5.46e-32	AdipoR	hemolysin-III channel protein-like protein Izh2 [Chalara longipes BDJ]	-	-	-	-	GO:0016021//integral component of membrane	-	-
BCIN_01g05180	BC1G_00514	8.77	9.52	7.58	3.62	3.28	3.9	8.62333	3.6	-1.26025	2.71e-07	2.97e-06	--	hypothetical protein BCIN__01g05180 [Botrytis cinerea B05.10]	-	-	-	-	-	-	-
BCIN_01g05190	BC1G_00513	15.49	13.5	14.01	12.45	20.37	26.04	14.3333	19.62	0.452951	0.22234	0.394726	--	HPP family protein [Rutstroemia sp. NJR-2017a WRK4]	-	-	-	-	-	-	-
BCIN_01g05200	BC1G_00512	8	8.04	8.29	9.33	13.76	11.94	8.11	11.6767	0.525855	0.0463865	0.124309	tgs1	Bctgs1 [Botrytis cinerea B05.10]	Genetic Information Processing	Translation	ko03013//RNA transport	K14292	-	GO:0008168//methyltransferase activity	GO:0001510//RNA methylation;GO:0009452//7-methylguanosine RNA capping
BCIN_01g05210	BC1G_00510	34.69	36.08	29.71	28.16	34.71	37.52	33.4933	33.4633	-0.0012928	0.509182	0.68405	SPAC1D4.02c	Bcgrh1 [Botrytis cinerea B05.10]	-	-	-	-	-	GO:0005515//protein binding	-
BCIN_01g05220	BC1G_00509	126.9	135.46	123.77	94.84	132.44	135.87	128.71	121.05	-0.0885211	0.247526	0.424294	DAD1	Bcost2 [Botrytis cinerea B05.10]	Metabolism;Genetic Information Processing;Metabolism;Metabolism	Global and overview maps;Folding, sorting and degradation;Glycan biosynthesis and metabolism;Glycan biosynthesis and metabolism	ko01100//Metabolic pathways;ko04141//Protein processing in endoplasmic reticulum;ko00510//N-Glycan biosynthesis;ko00513//Various types of N-glycan biosynthesis	K12668;K12668;K12668;K12668	GO:0008250//oligosaccharyltransferase complex;GO:0016021//integral component of membrane	GO:0004579//dolichyl-diphosphooligosaccharide-protein glycotransferase activity	-
BCIN_01g05230	BC1G_00508	216.03	180.76	188.65	109.73	147.93	154.76	195.147	137.473	-0.505407	0.00113138	0.00604362	tmem14c	TMEM14-domain-containing protein [Hyaloscypha variabilis F]	-	-	-	-	GO:0016020//membrane	-	-
BCIN_01g05240	BC1G_00507	43.4	42	45.71	29.07	30.77	30.05	43.7033	29.9633	-0.544545	0.000202381	0.00133347	--	cytochrome c oxidase biogenesis Cmc1 protein [Rutstroemia sp. NJR-2017a BBW]	-	-	-	-	-	-	-
BCIN_01g05250	BC1G_00506	74.45	76.08	77.64	55.21	75.78	66.58	76.0567	65.8567	-0.207745	0.0523721	0.136179	SPAC227.10	Bcgim4 [Botrytis cinerea B05.10]	-	-	-	-	GO:0016272//prefoldin complex	GO:0051082//unfolded protein binding	GO:0006457//protein folding
BCIN_01g05260	BC1G_00505	153.68	226.02	221.53	161.27	184.56	147.04	200.41	164.29	-0.28671	0.041925	0.115318	NFYB	Bchap3 [Botrytis cinerea B05.10]	-	-	-	-	GO:0005634//nucleus	GO:0043565//sequence-specific DNA binding;GO:0046982//protein heterodimerization activity	GO:0006355//regulation of transcription, DNA-templated
BCIN_01g05270	BC1G_00504	5.1	9.05	9.12	20.17	11.67	9.62	7.75667	13.82	0.833249	0.0232549	0.0727634	rrn3	Bcrrn3 [Botrytis cinerea B05.10]	-	-	-	-	-	-	-
BCIN_01g05280	BC1G_00501	3.59	6.23	5.11	4.99	7.54	6.53	4.97667	6.35333	0.352334	0.376944	0.561086	pnbA	similar to carboxylesterase (secreted protein) [Botrytis cinerea T4]	-	-	-	-	-	-	-
BCIN_01g05290	BC1G_00499	31.29	28.45	26.45	26.41	36.99	40.61	28.73	34.67	0.27113	0.494151	0.67037	--	1614855e-5e2f-4e90-b1ca-88408c2ffeaf [Thermothielavioides terrestris]	-	-	-	-	-	GO:0005515//protein binding	-
BCIN_01g05300	BC1G_00498	21.32	18.19	15.99	14.63	21.5	28.95	18.5	21.6933	0.229726	0.713883	0.837189	novR	similar to class II aldolase/adducin domain protein [Botrytis cinerea T4]	-	-	-	-	-	-	-
BCIN_01g05310	BC1G_00497	810.55	1151.81	1028.4	519.55	414.62	341.35	996.92	425.173	-1.22943	6.77e-09	8.92e-08	--	cell wall beta-glucan synthesis protein [Rutstroemia sp. NJR-2017a WRK4]	-	-	-	-	-	-	-
BCIN_01g05320	BC1G_00494	1.49	1.77	1.77	1.32	1.1	0.84	1.67667	1.08667	-0.625686	0.0826823	0.19163	--	hypothetical protein BCIN__01g05320 [Botrytis cinerea B05.10]	-	-	-	-	-	-	-
BCIN_01g05330	BC1G_00493	482.47	518.62	451.43	564.05	623.16	809.35	484.173	665.52	0.458958	0.0882803	0.201314	--	protein phosphatase methylesterase 1 [Sclerotinia borealis F-4128]	-	-	-	-	-	-	-
BCIN_01g05340	BC1G_00492	16.48	17.04	14.77	13.32	17.18	15.85	16.0967	15.45	-0.0591551	0.319996	0.502923	PPE1	Bcppe1 [Botrytis cinerea B05.10]	-	-	-	-	-	GO:0051723//protein methylesterase activity	GO:0006482//protein demethylation
BCIN_01g05350	BC1G_00491	18.84	10.89	22.06	5.13	8.19	8.22	17.2633	7.18	-1.26566	8.1e-07	8.29e-06	SPAC23C11.06c	similar to mitochondrial integral membrane protein [Botrytis cinerea T4]	-	-	-	-	-	-	-
BCIN_01g05360	BC1G_00490	10.18	12.62	13.4	22.26	15.72	17.96	12.0667	18.6467	0.627891	0.026692	0.0809812	RFC2	Bcrfc2 [Botrytis cinerea B05.10]	Genetic Information Processing;Genetic Information Processing;Genetic Information Processing	Replication and repair;Replication and repair;Replication and repair	ko03420//Nucleotide excision repair;ko03030//DNA replication;ko03430//Mismatch repair	K10755;K10755;K10755	GO:0031391//Elg1 RFC-like complex	GO:0003677//DNA binding;GO:0003682//chromatin binding;GO:0005524//ATP binding	GO:0006260//DNA replication;GO:0006271//DNA strand elongation involved in DNA replication;GO:0033314//mitotic DNA replication checkpoint;GO:0070914//UV-damage excision repair
BCIN_01g05370	BC1G_00489	9.5	8.36	10.11	12.97	15.9	16.3	9.32333	15.0567	0.691485	0.00296644	0.0137292	--	chromosome segregation SMC common bacterial type protein [Rutstroemia sp. NJR-2017a BVV2]	-	-	-	-	-	-	-
BCIN_01g05380	BC1G_00488	10.97	13.43	13.52	21.16	19.71	13.51	12.64	18.1267	0.520117	0.0696028	0.168858	brr2	Sec63-domain-containing protein [Venustampulla echinocandica]	Genetic Information Processing	Transcription	ko03040//Spliceosome	K12854	-	GO:0003676//nucleic acid binding;GO:0005524//ATP binding	-
BCIN_01g05390	BC1G_00487	28.27	50.68	51.35	93.7	70.08	56.25	43.4333	73.3433	0.755863	0.0192587	0.0627493	--	similar to PWWP domain-containing protein [Botrytis cinerea T4]	-	-	-	-	-	-	-
BCIN_01g05400	BC1G_00486	4.85	5.4	8.61	19.1	9.47	7.93	6.28667	12.1667	0.952567	0.0172227	0.0573947	RCL1	Bcrcl1 [Botrytis cinerea B05.10]	Genetic Information Processing	Translation	ko03008//Ribosome biogenesis in eukaryotes	K11108	GO:0005730//nucleolus	GO:0003824//catalytic activity	GO:0006396//RNA processing;GO:0042254//ribosome biogenesis
BCIN_01g05410	BC1G_00485	30.81	33.36	35.31	28.64	35.82	33.09	33.16	32.5167	-0.0282646	0.371171	0.554935	--	DSC E3 ubiquitin ligase complex subunit 4 protein [Rutstroemia sp. NJR-2017a BVV2]	-	-	-	-	GO:0044695//Dsc E3 ubiquitin ligase complex	-	GO:0035103//sterol regulatory element binding protein cleavage
BCIN_01g05420	BC1G_00484	11.38	9.5	9.03	1.23	3.18	4.19	9.97	2.86667	-1.79822	3.2e-08	3.93e-07	--	hypothetical protein BofuT4_P045100.1 [Botrytis cinerea T4]	-	-	-	-	-	-	-
BCIN_01g05430	BC1G_00483	30.54	29.7	33.7	43.01	51.3	43.19	31.3133	45.8333	0.54962	0.010049	0.0371438	FRS2	Bcfrs2 [Botrytis cinerea B05.10]	Genetic Information Processing	Translation	ko00970//Aminoacyl-tRNA biosynthesis	K01889	GO:0005737//cytoplasm;GO:0009328//phenylalanine-tRNA ligase complex	GO:0000049//tRNA binding;GO:0000166//nucleotide binding;GO:0002161//aminoacyl-tRNA editing activity;GO:0004812//aminoacyl-tRNA ligase activity;GO:0004826//phenylalanine-tRNA ligase activity;GO:0005524//ATP binding	GO:0006432//phenylalanyl-tRNA aminoacylation;GO:0043039//tRNA aminoacylation
BCIN_01g05440	BC1G_00482	1.38	2.14	1.45	1.64	2.9	2.19	1.65667	2.24333	0.437361	0.384105	0.568337	gpatch11	related to G-patch domain protein [Rhynchosporium agropyri]	-	-	-	-	-	GO:0003676//nucleic acid binding	-
BCIN_01g05450	BC1G_00481	3.98	4.6	6	11.18	6.92	5.08	4.86	7.72667	0.66889	0.0693313	0.168438	--	pentatricopeptide repeat protein [Rutstroemia sp. NJR-2017a WRK4]	-	-	-	-	-	GO:0005515//protein binding	-
BCIN_01g05460	BC1G_00480	9.64	8.55	9.94	15.57	13	15.3	9.37667	14.6233	0.641125	0.00966293	0.0359496	Orc3	similar to origin recognition complex subunit 3 [Botrytis cinerea T4]	Cellular Processes;Cellular Processes	Cell growth and death;Cell growth and death	ko04111//Cell cycle - yeast;ko04113//Meiosis - yeast	K02605;K02605	GO:0005664//nuclear origin of replication recognition complex	GO:0003677//DNA binding	GO:0006260//DNA replication
BCIN_01g05470	0	0.33	0.14	0.5	0.59	0.4	0.78	0.323333	0.59	0.867693	0.351944	0.536327	--	beta-xylosidase protein [Rutstroemia sp. NJR-2017a WRK4]	-	-	-	-	-	-	-
BCIN_01g05480	BC1G_00478	111.45	105.5	95.79	85.87	89.73	89.17	104.247	88.2567	-0.240224	0.03352	0.0966109	--	Bcsec66 [Botrytis cinerea B05.10]	-	-	-	-	GO:0031207//Sec62/Sec63 complex	-	GO:0031204//posttranslational protein targeting to membrane, translocation
BCIN_01g05490	BC1G_00477	11.36	12.8	11.18	14.18	17.41	14.79	11.78	15.46	0.392201	0.132392	0.27054	npl4	Bcnpl4 [Botrytis cinerea B05.10]	Genetic Information Processing	Folding, sorting and degradation	ko04141//Protein processing in endoplasmic reticulum	K14015	-	-	GO:0006511//ubiquitin-dependent protein catabolic process
BCIN_01g05500	BC1G_00476	0.07	0	0.14	0.07	0.06	0	0.07	0.0433333	-0.691878	0.611469	0.762476	--	hypothetical protein BCIN__01g05500 [Botrytis cinerea B05.10]	-	-	-	-	-	-	-
BCIN_01g05510	0	400.36	401.63	346.8	201.48	295.98	302.07	382.93	266.51	-0.522891	0.000987056	0.00536348	CTR2	Bcctr2 [Botrytis cinerea B05.10]	-	-	-	-	GO:0000329//fungal-type vacuole membrane;GO:0016021//integral component of membrane	GO:0005375//copper ion transmembrane transporter activity	GO:0006878//cellular copper ion homeostasis;GO:0015677//copper ion import;GO:0015680//protein maturation by copper ion transfer;GO:0035434//copper ion transmembrane transport
BCIN_01g05520	BC1G_00475	163.57	133.41	139.63	42.08	76.89	84.42	145.537	67.7967	-1.1021	8.13e-07	8.31e-06	bna1	Bcbna1 [Botrytis cinerea B05.10]	Metabolism;Metabolism	Global and overview maps;Amino acid metabolism	ko01100//Metabolic pathways;ko00380//Tryptophan metabolism	K00452;K00452	GO:0005737//cytoplasm	GO:0000334//3-hydroxyanthranilate 3,4-dioxygenase activity;GO:0005506//iron ion binding	GO:0034354//'de novo' NAD biosynthetic process from tryptophan;GO:0055114//oxidation-reduction process
BCIN_01g05530	BC1G_00474	152	138.71	126.32	134.25	225.7	231.55	139.01	197.167	0.504227	0.103835	0.226427	SPBC21C3.09c	Bcfmp41 [Botrytis cinerea B05.10]	Metabolism;Metabolism	Global and overview maps;Amino acid metabolism	ko01100//Metabolic pathways;ko00350//Tyrosine metabolism	K01557;K01557	-	GO:0003824//catalytic activity	-
BCIN_01g05540	BC1G_00473	16.09	19.37	19.95	26.28	29.29	28.8	18.47	28.1233	0.606584	0.010707	0.0390937	--	oviduct-specific glycoprotein [Sclerotinia borealis F-4128]	-	-	-	-	-	-	-
BCIN_01g05550	BC1G_00471	33.44	35.5	33.79	88.96	43.18	43.76	34.2433	58.6333	0.775898	0.02373	0.0738068	arg4	Bccpa2 [Botrytis cinerea B05.10]	Metabolism;Metabolism;Metabolism	Global and overview maps;Amino acid metabolism;Nucleotide metabolism	ko01100//Metabolic pathways;ko00250//Alanine, aspartate and glutamate metabolism;ko00240//Pyrimidine metabolism	K01955;K01955;K01955	GO:0005951//carbamoyl-phosphate synthase complex	GO:0004088//carbamoyl-phosphate synthase (glutamine-hydrolyzing) activity;GO:0005524//ATP binding;GO:0046872//metal ion binding	GO:0006526//arginine biosynthetic process;GO:0006807//nitrogen compound metabolic process
BCIN_01g05560	BC1G_00469	14.77	17.45	19.22	25.45	25.51	22.77	17.1467	24.5767	0.519361	0.0302818	0.0891206	Srrm1	PWI domain mRNA processing protein [Sclerotinia borealis F-4128]	Genetic Information Processing;Genetic Information Processing	Translation;Translation	ko03013//RNA transport;ko03015//mRNA surveillance pathway	K13171;K13171	-	-	GO:0006397//mRNA processing
BCIN_01g05570	BC1G_00468	23.43	23.82	29.04	28.09	29.94	28.54	25.43	28.8567	0.182373	0.727301	0.845684	--	NuA4-domain-containing protein [Phialocephala scopiformis]	-	-	-	-	GO:0000123//histone acetyltransferase complex	-	GO:0016573//histone acetylation
BCIN_01g05580	BC1G_00467	17.47	20	21.33	37.02	26.12	26.43	19.6	29.8567	0.607199	0.0280198	0.0841157	At5g06550	similar to F-box and JmjC domain-containing protein [Botrytis cinerea T4]	-	-	-	-	-	GO:0005515//protein binding	-
BCIN_01g05590	BC1G_00466	487.62	596.59	630.47	1428.93	845.36	724.06	571.56	999.45	0.806229	0.0110324	0.0399894	tif1	RecName: Full=ATP-dependent RNA helicase eIF4A; AltName: Full=Eukaryotic initiation factor 4A; Short=eIF-4A; AltName: Full=Translation initiation factor 1 [Botrytis cinerea B05.10]	Genetic Information Processing	Translation	ko03013//RNA transport	K03257	-	GO:0003676//nucleic acid binding;GO:0005524//ATP binding	-
BCIN_01g05600	BC1G_00465	22.49	24.07	22.48	20.21	24.35	25.03	23.0133	23.1967	0.0114475	0.52125	0.694401	--	hypothetical protein BCIN__01g05600 [Botrytis cinerea B05.10]	-	-	-	-	-	-	-
BCIN_01g05610	BC1G_00464	14.36	18.95	18.09	17.36	19.92	19.09	17.1333	18.79	0.133159	0.94695	0.974258	ENV7	Bcenv7 [Botrytis cinerea B05.10]	-	-	-	-	-	GO:0004672//protein kinase activity;GO:0005524//ATP binding	GO:0006468//protein phosphorylation
BCIN_01g05620	BC1G_00462	0	0	0	0	0	0	0.001	0.001	0	1	1	--	major facilitator superfamily transporter multidrug resistance protein [Rutstroemia sp. NJR-2017a BVV2]	-	-	-	-	-	-	-
BCIN_01g05630	BC1G_00461	0	0	0	0	0	0	0.001	0.001	0	1	1	--	major facilitator superfamily transporter multidrug resistance protein [Rutstroemia sp. NJR-2017a BVV2]	-	-	-	-	-	-	-
BCIN_01g05640	BC1G_00460	32	38.89	33.88	35.01	34.02	32.48	34.9233	33.8367	-0.0456038	0.36134	0.545927	--	Kinesin light chain protein [Rutstroemia sp. NJR-2017a BVV2]	-	-	-	-	-	-	-
BCIN_01g05650	BC1G_00458	17.62	20.94	23.53	31.45	33.8	31.79	20.6967	32.3467	0.644219	0.00436183	0.0189646	mgm101	Bcmgm101 [Botrytis cinerea B05.10]	-	-	-	-	GO:0000262//mitochondrial chromosome;GO:0042645//mitochondrial nucleoid	GO:0003697//single-stranded DNA binding	GO:0000002//mitochondrial genome maintenance;GO:0000725//recombinational repair;GO:0000733//DNA strand renaturation;GO:0006281//DNA repair;GO:0036297//interstrand cross-link repair
BCIN_01g05660	BC1G_00457	5.68	4.87	6.22	7.99	8.27	8.46	5.59	8.24	0.559796	0.124591	0.2587	--	Bccoa4 [Botrytis cinerea B05.10]	-	-	-	-	GO:0005758//mitochondrial intermembrane space	-	GO:0033617//mitochondrial respiratory chain complex IV assembly
BCIN_01g05670	BC1G_00456	7.3	8.32	8.47	9.98	10.82	7.62	8.03	9.47333	0.238472	0.575721	0.736281	BPL1	Bcbpl1 [Botrytis cinerea B05.10]	Metabolism;Metabolism	Global and overview maps;Metabolism of cofactors and vitamins	ko01100//Metabolic pathways;ko00780//Biotin metabolism	K01942;K01942	-	GO:0004077//biotin-[acetyl-CoA-carboxylase] ligase activity	GO:0006464//cellular protein modification process
BCIN_01g05680	BC1G_00455	83.39	114.58	107.61	8.62	13.4	7.78	101.86	9.93333	-3.35817	2.61e-52	2.41e-50	mns1B	glycoside hydrolase family 47 protein [Rutstroemia sp. NJR-2017a BVV2]	Metabolism;Genetic Information Processing;Metabolism;Metabolism	Global and overview maps;Folding, sorting and degradation;Glycan biosynthesis and metabolism;Glycan biosynthesis and metabolism	ko01100//Metabolic pathways;ko04141//Protein processing in endoplasmic reticulum;ko00510//N-Glycan biosynthesis;ko00513//Various types of N-glycan biosynthesis	K01230;K01230;K01230;K01230	GO:0016020//membrane	GO:0003824//catalytic activity;GO:0004571//mannosyl-oligosaccharide 1,2-alpha-mannosidase activity;GO:0005509//calcium ion binding	-
BCIN_01g05690	BC1G_00453	0.06	0.14	0.42	0.13	0.13	0.17	0.206667	0.143333	-0.527932	0.464502	0.643103	--	similar to transcription factor Cys6 [Botrytis cinerea T4]	-	-	-	-	GO:0005634//nucleus	GO:0000981//DNA-binding transcription factor activity, RNA polymerase II-specific;GO:0008270//zinc ion binding	GO:0006355//regulation of transcription, DNA-templated
BCIN_01g05700	BC1G_00452	0.28	0.07	0.16	0	0.16	0.1	0.17	0.0866667	-0.971986	0.354766	0.539407	RTM1	similar to RTA1 domain protein [Botrytis cinerea T4]	-	-	-	-	GO:0016021//integral component of membrane	-	-
BCIN_01g05710	BC1G_00451	2.01	2.32	2.65	15.47	9.16	7.63	2.32667	10.7533	2.20845	2.78e-13	5.38e-12	--	glycosyltransferase family 4 protein [Botrytis cinerea T4]	-	-	-	-	-	-	-
BCIN_01g05720	BC1G_00448	5.11	9.14	9.32	108.22	35.56	35.7	7.85667	59.8267	2.9288	5.52e-06	4.97e-05	--	extracellular serine-rich protein [Rutstroemia sp. NJR-2017a BVV2]	-	-	-	-	-	GO:0003824//catalytic activity	GO:0005975//carbohydrate metabolic process
BCIN_01g05730	BC1G_00447	27.24	33.91	29.08	116.17	48.74	44.52	30.0767	69.81	1.21479	0.00123644	0.00652054	--	endo alpha-14 polygalactosaminidase protein [Rutstroemia sp. NJR-2017a BVV2]	-	-	-	-	-	GO:0003824//catalytic activity	-
BCIN_01g05740	BC1G_00446	17.84	16.19	13.6	29.91	23.43	30.81	15.8767	28.05	0.821093	0.00216891	0.0105173	--	similar to spherulin 4-like cell surface protein [Botrytis cinerea T4]	-	-	-	-	-	-	-
BCIN_01g05750	BC1G_00445	14.59	18.85	20.98	149.3	49.98	54.22	18.14	84.5	2.21978	2.21e-08	2.75e-07	UGE5	UDP-glucose 4-epimerase protein [Rutstroemia sp. NJR-2017a BBW]	Metabolism;Metabolism;Metabolism	Global and overview maps;Carbohydrate metabolism;Carbohydrate metabolism	ko01100//Metabolic pathways;ko00520//Amino sugar and nucleotide sugar metabolism;ko00052//Galactose metabolism	K01784;K01784;K01784	-	GO:0003824//catalytic activity;GO:0003978//UDP-glucose 4-epimerase activity;GO:0050662//coenzyme binding	GO:0006012//galactose metabolic process
BCIN_01g05760	BC1G_00444	1.1	1.37	1.04	0.37	0.38	0.27	1.17	0.34	-1.7829	4.04e-12	7.2e-11	--	9b62904b-2b6b-4794-b569-199149b66b40 [Thermothielavioides terrestris]	-	-	-	-	-	-	-
BCIN_01g05770	BC1G_00442	1.2	1.76	0.94	1.27	1.84	1.34	1.3	1.48333	0.190331	0.881599	0.938717	M8	Alpha beta hydrolase fold-1 protein [Rutstroemia sp. NJR-2017a WRK4]	-	-	-	-	-	GO:0016787//hydrolase activity	-
BCIN_01g05780	BC1G_00439	27.99	37.93	37.12	48.8	41.67	32.66	34.3467	41.0433	0.256978	0.514787	0.68905	sre1	similar to transcription factor bHLH [Botrytis cinerea T4]	-	-	-	-	-	GO:0046983//protein dimerization activity	GO:0032933//SREBP signaling pathway;GO:0045944//positive regulation of transcription by RNA polymerase II
BCIN_01g05790	BC1G_00437	1.03	1.64	1.84	2.92	2.4	1.97	1.50333	2.43	0.692791	0.0442635	0.119961	niiA	BcniiA [Botrytis cinerea B05.10]	Metabolism;Metabolism	Global and overview maps;Energy metabolism	ko01100//Metabolic pathways;ko00910//Nitrogen metabolism	K17877;K17877	-	GO:0008942//nitrite reductase [NAD(P)H] activity;GO:0016491//oxidoreductase activity;GO:0020037//heme binding;GO:0051536//iron-sulfur cluster binding;GO:0051537//2 iron, 2 sulfur cluster binding	GO:0055114//oxidation-reduction process
BCIN_01g05800	BC1G_00436	1.86	2.02	2.18	0.74	1.21	1.26	2.02	1.07	-0.916744	0.000101867	0.000716595	HET-E1	similar to kinesin light chain 1 [Botrytis cinerea T4]	-	-	-	-	-	GO:0005515//protein binding;GO:0043531//ADP binding	-
BCIN_01g05810	BC1G_00435	6.17	6.35	6.3	1.86	1.43	1.72	6.27333	1.67	-1.90938	5.28e-12	9.34e-11	--	Reticulocyte-binding protein 2-like protein a [Lachnellula suecica]	-	-	-	-	-	-	-
BCIN_01g05820	BC1G_00433	3.77	3.26	3.81	4.47	8.66	5.39	3.61333	6.17333	0.772719	0.0185706	0.0609546	--	ydg sra domain-containing protein [Rutstroemia sp. NJR-2017a BVV2]	-	-	-	-	-	-	-
BCIN_01g05830	BC1G_00432	6.57	6.98	6.03	6.05	6.21	6.26	6.52667	6.17333	-0.0802967	0.310419	0.49337	pnpA	Para-nitrophenol 4-monooxygenase [Talaromyces pinophilus]	-	-	-	-	-	GO:0071949//FAD binding	-
BCIN_01g05840	BC1G_00430	0.76	1.08	1.45	2.07	2.26	2.25	1.09667	2.19333	1	0.0533431	0.138105	HIDM	similar to prolyl oligopeptidase [Botrytis cinerea T4]	-	-	-	-	-	GO:0016787//hydrolase activity	-
BCIN_01g05850	BC1G_00429	3.65	3.96	4.26	5.6	5.84	4.48	3.95667	5.30667	0.42352	0.174863	0.331868	--	similar to transcription factor Cys6 [Botrytis cinerea T4]	-	-	-	-	GO:0005634//nucleus	GO:0000981//DNA-binding transcription factor activity, RNA polymerase II-specific;GO:0008270//zinc ion binding	GO:0006355//regulation of transcription, DNA-templated
BCIN_01g05860	BC1G_00428	0	0	0	0	0	0	0.001	0.001	0	1	1	DDB_G0286605	NmrA [Botrytis cinerea]	-	-	-	-	-	-	-
BCIN_01g05870	BC1G_00427	0	0.04	0	0	0	0	0.0133333	0.001	-3.73697	0.773521	0.873029	--	related to NAD dependent epimerase/dehydratase family protein [Phialocephala subalpina]	-	-	-	-	-	GO:0003824//catalytic activity;GO:0050662//coenzyme binding	-
BCIN_01g05880	BC1G_00426	4.87	6.96	4.93	4.59	8.74	7.15	5.58667	6.82667	0.289194	0.597576	0.751825	SPBC2A9.02	NAD(P)-binding protein [Tilletiaria anomala UBC 951]	-	-	-	-	-	-	-
BCIN_01g05890	BC1G_00425	80.28	98.17	104.78	81.12	49.2	45.22	94.41	58.5133	-0.690174	0.002948	0.0136542	atrF	Bmr1 [Botrytis cinerea B05.10]	Environmental Information Processing	Membrane transport	ko02010//ABC transporters	K08712	GO:0016020//membrane;GO:0016021//integral component of membrane	GO:0005524//ATP binding;GO:0016887//ATPase activity;GO:0042626//ATPase activity, coupled to transmembrane movement of substances	GO:0055085//transmembrane transport
BCIN_01g05900	BC1G_00422	0.87	0.71	0.98	0.67	0.93	0.72	0.853333	0.773333	-0.142019	0.52248	0.695499	--	plasma membrane Pth11 protein [Rutstroemia sp. NJR-2017a WRK4]	-	-	-	-	-	-	-
BCIN_01g05910	BC1G_00421	0.21	0.23	0.46	0.19	0.52	0.13	0.3	0.28	-0.0995357	0.730914	0.848514	--	hypothetical protein BCIN__01g05910 [Botrytis cinerea B05.10]	-	-	-	-	-	-	-
BCIN_01g05920	BC1G_00420	8.52	13.63	15.65	18.71	14.41	10.18	12.6	14.4333	0.195981	0.746558	0.858663	syj1	phosphoinositide phosphatase [Sclerotinia borealis F-4128]	Metabolism;Metabolism;Environmental Information Processing	Global and overview maps;Carbohydrate metabolism;Signal transduction	ko01100//Metabolic pathways;ko00562//Inositol phosphate metabolism;ko04070//Phosphatidylinositol signaling system	K20279;K20279;K20279	-	GO:0004439//phosphatidylinositol-4,5-bisphosphate 5-phosphatase activity;GO:0005509//calcium ion binding;GO:0030487//inositol-4,5-bisphosphate 5-phosphatase activity;GO:0034485//phosphatidylinositol-3,4,5-trisphosphate 5-phosphatase activity;GO:0042578//phosphoric ester hydrolase activity;GO:0043813//phosphatidylinositol-3,5-bisphosphate 5-phosphatase activity;GO:0052658//inositol-1,4,5-trisphosp…	GO:0046856//phosphatidylinositol dephosphorylation
BCIN_01g05930	BC1G_00418	5.45	6.57	11.3	12.88	5.2	3.9	7.77333	7.32667	-0.0853764	0.699995	0.826577	evgS	Bchhk17 [Botrytis cinerea B05.10]	-	-	-	-	-	GO:0000155//phosphorelay sensor kinase activity;GO:0016772//transferase activity, transferring phosphorus-containing groups	GO:0000160//phosphorelay signal transduction system;GO:0007165//signal transduction;GO:0016310//phosphorylation
BCIN_01g05940	BC1G_00417	35.29	41.52	40.07	33.39	44.26	41.45	38.96	39.7	0.0271453	0.568369	0.730785	lipA	alpha/beta-hydrolase [Phialocephala scopiformis]	-	-	-	-	-	-	GO:0006629//lipid metabolic process
BCIN_01g05950	BC1G_00415	173.08	138.5	142.38	97.73	120.81	162.36	151.32	126.967	-0.253153	0.0931146	0.209372	FAHD2A	fumarylacetoacetate hydrolase [Sclerotinia borealis F-4128]	-	-	-	-	-	GO:0003824//catalytic activity	-
BCIN_01g05960	0	97.66	100.06	90.26	61.02	83.06	85.17	95.9933	76.4167	-0.329047	0.0125802	0.0444048	--	integral membrane protein [Rutstroemia sp. NJR-2017a WRK4]	-	-	-	-	-	-	-
BCIN_01g05970	BC1G_00413	50.26	62.82	57.05	53.3	44.83	42.33	56.71	46.82	-0.276478	0.0499968	0.131583	TRI101	trichothecene 3-O-acetyltransferase protein [Rutstroemia sp. NJR-2017a BVV2]	-	-	-	-	-	GO:0016747//transferase activity, transferring acyl groups other than amino-acyl groups	-
BCIN_01g05980	BC1G_00412	52.26	55.04	51.13	44.12	34.11	33.35	52.81	37.1933	-0.505767	0.00283091	0.0132091	adrH	similar to FAD binding domain-containing protein [Botrytis cinerea T4]	-	-	-	-	-	GO:0071949//FAD binding	-
BCIN_01g05990	BC1G_00411	4.56	5.64	2.72	4.26	5.24	6.83	4.30667	5.44333	0.337919	0.600987	0.754148	SPAC664.12c	Bcsdh6 [Botrytis cinerea B05.10]	-	-	-	-	-	-	GO:0034553//mitochondrial respiratory chain complex II assembly
BCIN_01g06000	0	0.94	1.68	1.84	2.58	2.61	2.13	1.48667	2.44	0.7148	0.0358264	0.101886	--	hypothetical protein BCIN__01g06000 [Botrytis cinerea B05.10]	-	-	-	-	-	-	-
BCIN_01g06010	BC1G_00409	23.96	39.07	30.57	16.81	9.7	9.72	31.2	12.0767	-1.36932	4.12e-07	4.43e-06	crf1	Bccrh1 [Botrytis cinerea B05.10]	-	-	-	-	GO:0005618//cell wall	GO:0004553//hydrolase activity, hydrolyzing O-glycosyl compounds;GO:0016798//hydrolase activity, acting on glycosyl bonds	GO:0005975//carbohydrate metabolic process;GO:0071555//cell wall organization
BCIN_01g06020	BC1G_00408	32.04	50.33	44.08	10.96	14.74	9.04	42.15	11.58	-1.8639	1.45e-17	3.84e-16	BEM3	similar to RhoGAP protein [Botrytis cinerea T4]	-	-	-	-	-	GO:0035091//phosphatidylinositol binding	GO:0007165//signal transduction
BCIN_01g06030	BC1G_00406	1.96	2.67	3.79	6.85	5.6	3.71	2.80667	5.38667	0.940535	0.00487634	0.0207721	rqh1	Bcsgs1 [Botrytis cinerea B05.10]	Genetic Information Processing	Replication and repair	ko03440//Homologous recombination	K10901	-	GO:0003676//nucleic acid binding;GO:0004386//helicase activity;GO:0005524//ATP binding;GO:0043138//3'-5' DNA helicase activity	GO:0006260//DNA replication;GO:0006281//DNA repair;GO:0006310//DNA recombination
BCIN_01g06040	BC1G_00404	43.14	58.99	53.97	104.95	111.48	75.24	52.0333	97.2233	0.901866	0.000272512	0.00173571	MEP3	methylammonium permease 1 [Botrytis cinerea]	-	-	-	-	GO:0016020//membrane	GO:0008519//ammonium transmembrane transporter activity	GO:0015696//ammonium transport;GO:0072488//ammonium transmembrane transport
BCIN_01g06050	BC1G_00402	5.89	5.11	5.84	4.57	7.49	8.04	5.61333	6.7	0.255303	0.616327	0.765688	buaE	similar to oxidoreductase [Botrytis cinerea T4]	-	-	-	-	-	GO:0016491//oxidoreductase activity	GO:0055114//oxidation-reduction process
BCIN_01g06060	0	10.81	11.56	13.64	19.85	4.14	4.49	12.0033	9.49333	-0.338448	0.597661	0.751825	--	Fungal specific transcription factor domain family protein [Aspergillus niger]	-	-	-	-	-	-	-
BCIN_01g06070	BC1G_00399	304.4	209.78	208.95	227.83	230.82	341.46	241.043	266.703	0.145943	0.936897	0.968642	pmm1	Bcsec53 [Botrytis cinerea B05.10]	Metabolism;Metabolism;Metabolism;Metabolism	Global and overview maps;Global and overview maps;Carbohydrate metabolism;Carbohydrate metabolism	ko01100//Metabolic pathways;ko01110//Biosynthesis of secondary metabolites;ko00520//Amino sugar and nucleotide sugar metabolism;ko00051//Fructose and mannose metabolism	K17497;K17497;K17497;K17497	-	GO:0004615//phosphomannomutase activity	GO:0009298//GDP-mannose biosynthetic process
BCIN_01g06080	BC1G_00398	80	79.12	78.94	36.23	50	43.35	79.3533	43.1933	-0.877482	1.53e-09	2.18e-08	--	similar to WW domain-containing protein [Botrytis cinerea T4]	-	-	-	-	-	GO:0005515//protein binding	-
BCIN_01g06090	BC1G_00397	16.7	19.6	17.76	25.49	17.74	12.51	18.02	18.58	0.0441515	0.817247	0.901061	cdc18	Bccdc6 [Botrytis cinerea B05.10]	Cellular Processes;Cellular Processes	Cell growth and death;Cell growth and death	ko04111//Cell cycle - yeast;ko04113//Meiosis - yeast	K02213;K02213	-	-	GO:0006270//DNA replication initiation;GO:0051301//cell division
BCIN_01g06100	BC1G_00396	13.58	15.84	12.58	8.28	13.95	12.56	14	11.5967	-0.271717	0.0740651	0.177103	--	histidine acid phosphatase protein [Rutstroemia sp. NJR-2017a WRK4]	-	-	-	-	-	-	-
BCIN_01g06110	BC1G_00395	21.68	26.9	25.56	35.06	44.73	36.83	24.7133	38.8733	0.653491	0.00240573	0.0114753	GAP2	similar to general amino-acid permease GAP1 [Botrytis cinerea T4]	-	-	-	-	GO:0016020//membrane;GO:0016021//integral component of membrane	GO:0022857//transmembrane transporter activity	GO:0006865//amino acid transport;GO:0055085//transmembrane transport
BCIN_01g06120	BC1G_00394	15.56	22.28	24.07	32.08	30.14	21.45	20.6367	27.89	0.434538	0.175725	0.333187	MNS1	Bcmns1 [Botrytis cinerea B05.10]	Metabolism;Genetic Information Processing;Metabolism;Metabolism	Global and overview maps;Folding, sorting and degradation;Glycan biosynthesis and metabolism;Glycan biosynthesis and metabolism	ko01100//Metabolic pathways;ko04141//Protein processing in endoplasmic reticulum;ko00510//N-Glycan biosynthesis;ko00513//Various types of N-glycan biosynthesis	K23741;K23741;K23741;K23741	GO:0005783//endoplasmic reticulum;GO:0016020//membrane	GO:0003824//catalytic activity;GO:0004571//mannosyl-oligosaccharide 1,2-alpha-mannosidase activity;GO:0005509//calcium ion binding	GO:0030433//ubiquitin-dependent ERAD pathway;GO:0035977//protein deglycosylation involved in glycoprotein catabolic process;GO:0097466//ubiquitin-dependent glycoprotein ERAD pathway
BCIN_01g06130	BC1G_00393	10.37	10.26	9.34	12.01	10.75	14.34	9.99	12.3667	0.3079	0.409047	0.59175	ATG10	similar to autophagy-related protein Atg10 [Botrytis cinerea T4]	Cellular Processes;Cellular Processes	Transport and catabolism;Transport and catabolism	ko04138//Autophagy - yeast;ko04136//Autophagy - other eukaryotes	K17888;K17888	-	-	-
BCIN_01g06140	BC1G_00392	68.02	71.11	69.3	81.97	70.54	80.97	69.4767	77.8267	0.163736	0.795608	0.887985	OsI_11177	Bcmsl1 [Botrytis cinerea B05.10]	Genetic Information Processing	Transcription	ko03040//Spliceosome	K11094	-	GO:0003676//nucleic acid binding	-
BCIN_01g06150	BC1G_00391	217.57	228.58	201.04	171.89	225.04	230.4	215.73	209.11	-0.0449648	0.330714	0.514172	arc1	Bcarc40 [Botrytis cinerea B05.10]	Cellular Processes	Transport and catabolism	ko04144//Endocytosis	K05757	GO:0005885//Arp2/3 protein complex;GO:0015629//actin cytoskeleton	GO:0005515//protein binding	GO:0030833//regulation of actin filament polymerization;GO:0034314//Arp2/3 complex-mediated actin nucleation
BCIN_01g06160	BC1G_00390	2.08	1.48	1.92	0.56	1.95	1.64	1.82667	1.38333	-0.401065	0.213577	0.383255	--	hypothetical protein BCIN__01g06160 [Botrytis cinerea B05.10]	-	-	-	-	-	-	-
BCIN_01g06170	BC1G_00389	17.28	16.33	14.87	11.48	13.29	16.75	16.16	13.84	-0.223583	0.102171	0.223407	fmo1	similar to flavin dependent monooxygenase [Botrytis cinerea T4]	-	-	-	-	-	GO:0004499//N,N-dimethylaniline monooxygenase activity;GO:0050660//flavin adenine dinucleotide binding;GO:0050661//NADP binding	GO:0055114//oxidation-reduction process
BCIN_01g06180	BC1G_00388	0.63	0.31	0.55	0.18	0.11	0.16	0.496667	0.15	-1.72732	0.0145014	0.0498934	--	hypothetical protein BCIN__01g06180 [Botrytis cinerea B05.10]	-	-	-	-	-	-	-
BCIN_01g06190	BC1G_00387	4.35	5.17	5.25	2.43	2.27	2.55	4.92333	2.41667	-1.02662	7.11e-07	7.34e-06	--	hypothetical protein BCIN__01g06190 [Botrytis cinerea B05.10]	-	-	-	-	-	-	-
BCIN_01g06200	BC1G_00385	5.52	8.16	8.55	15.35	12.15	8.95	7.41	12.15	0.713411	0.0246008	0.0758853	--	Bchox7 [Botrytis cinerea B05.10]	-	-	-	-	-	GO:0003677//DNA binding;GO:0043565//sequence-specific DNA binding	GO:0006355//regulation of transcription, DNA-templated
BCIN_01g06210	BC1G_00384	34.18	37.69	37.31	23.69	34.74	28.74	36.3933	29.0567	-0.324805	0.0119018	0.0424604	SCPA	similar to carboxypeptidase S1 (secreted protein) [Botrytis cinerea T4]	-	-	-	-	-	GO:0004185//serine-type carboxypeptidase activity	GO:0006508//proteolysis
BCIN_01g06220	BC1G_00383	2523.29	2138.72	2031.67	1782.78	1649.55	2261.37	2231.23	1897.9	-0.233433	0.089405	0.203165	GSP1	GTP-binding nuclear protein GSP1/Ran [Sclerotinia sclerotiorum 1980 UF-70]	Genetic Information Processing;Genetic Information Processing	Translation;Translation	ko03013//RNA transport;ko03008//Ribosome biogenesis in eukaryotes	K07936;K07936	-	GO:0003924//GTPase activity;GO:0005525//GTP binding	GO:0006913//nucleocytoplasmic transport
BCIN_01g06230	BC1G_00382	31.59	29.85	26.46	25.03	34.06	41.37	29.3	33.4867	0.192686	0.776739	0.875401	Psmd9	Bcnas2 [Botrytis cinerea B05.10]	-	-	-	-	-	GO:0005515//protein binding	GO:0070682//proteasome regulatory particle assembly
BCIN_01g06240	BC1G_00381	0.09	0.12	0.15	0.03	0.15	0.08	0.12	0.0866667	-0.469485	0.423291	0.605128	--	similar to RhoGEF protein [Botrytis cinerea T4]	-	-	-	-	-	GO:0005085//guanyl-nucleotide exchange factor activity	-
BCIN_01g06250	BC1G_00376	30.28	47.29	50.23	56.53	38.7	29.82	42.6	41.6833	-0.0313828	0.643635	0.786388	plb1	similar to lysophospholipase [Botrytis cinerea T4]	Metabolism	Lipid metabolism	ko00564//Glycerophospholipid metabolism	K13333	-	GO:0004620//phospholipase activity	GO:0009395//phospholipid catabolic process
BCIN_01g06260	BC1G_00374	45.81	67.67	71.77	136.55	123.74	89.79	61.75	116.693	0.918211	0.000562033	0.00329603	NIK1	Bos1 [Botrytis cinerea B05.10]	-	-	-	-	GO:0016021//integral component of membrane	GO:0000155//phosphorelay sensor kinase activity;GO:0016772//transferase activity, transferring phosphorus-containing groups	GO:0000160//phosphorelay signal transduction system;GO:0007165//signal transduction;GO:0016310//phosphorylation
BCIN_01g06270	BC1G_00372	14.13	15.67	18.96	25.06	20.7	17.82	16.2533	21.1933	0.382875	0.204279	0.371013	YOR296W	similar to C2 domain containing protein [Botrytis cinerea T4]	-	-	-	-	-	-	-
BCIN_01g06280	BC1G_00370	14.56	21.1	20.55	29.65	29.51	23.19	18.7367	27.45	0.550942	0.03981	0.110949	--	F-box domain-containing protein [Rutstroemia sp. NJR-2017a BBW]	-	-	-	-	-	-	-
BCIN_01g06290	BC1G_00369	10.82	17.04	16.14	15.03	14.68	11.45	14.6667	13.72	-0.0962605	0.367931	0.55192	crnA	BccrnA [Botrytis cinerea B05.10]	Metabolism	Energy metabolism	ko00910//Nitrogen metabolism	K02575	GO:0016021//integral component of membrane	GO:0015112//nitrate transmembrane transporter activity;GO:0015113//nitrite transmembrane transporter activity	GO:0015706//nitrate transport;GO:0015707//nitrite transport;GO:0055085//transmembrane transport
BCIN_01g06300	BC1G_00367	3.18	4.86	4.97	10.03	8.32	7.23	4.33667	8.52667	0.975395	0.000477078	0.00285508	orf8	similar to transcription factor Zn, C2H2 [Botrytis cinerea T4]	-	-	-	-	-	-	-
BCIN_01g06310	0	3.76	3.94	4.19	3.14	4.23	3.6	3.96333	3.65667	-0.116185	0.230923	0.404452	qutD	similar to MFS sugar transporter [Botrytis cinerea T4]	-	-	-	-	GO:0016020//membrane;GO:0016021//integral component of membrane	GO:0022857//transmembrane transporter activity	GO:0055085//transmembrane transport
BCIN_01g06320	BC1G_00365	69.68	60.48	71.97	106.01	79.78	110.02	67.3767	98.6033	0.549387	0.0410249	0.113393	pcn1	similar to proliferating cell nuclear antigen [Botrytis cinerea T4]	Genetic Information Processing;Genetic Information Processing;Genetic Information Processing;Genetic Information Processing	Replication and repair;Replication and repair;Replication and repair;Replication and repair	ko03420//Nucleotide excision repair;ko03030//DNA replication;ko03430//Mismatch repair;ko03410//Base excision repair	K04802;K04802;K04802;K04802	GO:0000790//nuclear chromatin;GO:0005634//nucleus;GO:0005654//nucleoplasm;GO:0005657//replication fork;GO:0035861//site of double-strand break;GO:0043596//nuclear replication fork;GO:0043626//PCNA complex	GO:0003677//DNA binding;GO:0030337//DNA polymerase processivity factor activity;GO:0042802//identical protein binding	GO:0000278//mitotic cell cycle;GO:0000710//meiotic mismatch repair;GO:0006271//DNA strand elongation involved in DNA replication;GO:0006272//leading strand elongation;GO:0006273//lagging strand elongation;GO:0006275//regulation of DNA replication;GO:0006289//nucleotide-excision repair;GO:0006298//mismatch repair;GO:0006301//postreplication repair;GO:0006348//chromatin silencing at telomere;GO:000…
BCIN_01g06330	BC1G_00364	28.1	26.84	28.67	33.93	31.8	31.2	27.87	32.31	0.213268	0.59443	0.749323	SPAC6F6.11c	similar to pyridoxal kinase [Botrytis cinerea T4]	Metabolism;Metabolism	Global and overview maps;Metabolism of cofactors and vitamins	ko01100//Metabolic pathways;ko00750//Vitamin B6 metabolism	K00868;K00868	-	GO:0008478//pyridoxal kinase activity	GO:0009443//pyridoxal 5'-phosphate salvage
BCIN_01g06340	BC1G_00363	26.28	36.73	35.56	41.87	46.92	41.43	32.8567	43.4067	0.401731	0.145083	0.288745	dut-1	Bcdut1 [Botrytis cinerea B05.10]	Metabolism;Metabolism	Global and overview maps;Nucleotide metabolism	ko01100//Metabolic pathways;ko00240//Pyrimidine metabolism	K01520;K01520	-	GO:0000287//magnesium ion binding;GO:0004170//dUTP diphosphatase activity	GO:0006226//dUMP biosynthetic process;GO:0046081//dUTP catabolic process
BCIN_01g06350	BC1G_00362	0.16	0	0	0.17	0.2	0.21	0.0533333	0.193333	1.85798	0.308366	0.491062	--	hypothetical protein BCIN__01g06350 [Botrytis cinerea B05.10]	-	-	-	-	-	-	-
BCIN_01g06360	BC1G_00361	0.87	0.69	1.22	0.75	0.44	0.4	0.926667	0.53	-0.806058	0.124977	0.259321	--	hypothetical protein BCIN__01g06360 [Botrytis cinerea B05.10]	-	-	-	-	-	-	-
BCIN_01g06370	BC1G_00360	11.66	15.24	17.2	15.62	16.97	12.6	14.7	15.0633	0.0352249	0.698367	0.825968	--	Transcription factor SUM-1 protein [Rutstroemia sp. NJR-2017a BVV2]	-	-	-	-	-	-	-
BCIN_01g06380	BC1G_00358	1.49	1.1	1.4	0.47	0.42	0.4	1.33	0.43	-1.62902	0.000374295	0.00229968	--	hypothetical protein BCIN__01g06380 [Botrytis cinerea B05.10]	-	-	-	-	-	-	-
BCIN_01g06390	BC1G_00357	1.32	1.32	1.6	0.43	0.69	0.82	1.41333	0.646667	-1.12801	0.00659109	0.0264062	--	hypothetical protein BCIN__01g06390 [Botrytis cinerea B05.10]	-	-	-	-	-	-	-
BCIN_01g06400	0	3.54	1.4	1.29	0.28	1.48	1.8	2.07667	1.18667	-0.807355	0.130788	0.268083	--	hypothetical protein BCIN__01g06400 [Botrytis cinerea B05.10]	-	-	-	-	-	-	-
BCIN_01g06410	BC1G_00354	13.03	11.82	14.05	8.33	8.38	7.6	12.9667	8.10333	-0.67822	1.63e-05	0.000134699	--	related to C2 domain protein [Phialocephala subalpina]	Cellular Processes	Transport and catabolism	ko04144//Endocytosis	K12488	-	-	-
BCIN_01g06420	BC1G_00353	13.17	15.8	14.69	14.34	14.72	13.7	14.5533	14.2533	-0.0300503	0.379522	0.563943	csx2	Bcage1 [Botrytis cinerea B05.10]	Cellular Processes	Transport and catabolism	ko04144//Endocytosis	K12488	-	GO:0005096//GTPase activator activity	-
BCIN_01g06430	BC1G_00352	40.24	43.5	44.51	49.42	56.59	50.48	42.75	52.1633	0.287112	0.306239	0.488807	--	thioesterase family protein [Rutstroemia sp. NJR-2017a BBW]	-	-	-	-	-	-	-
BCIN_01g06440	BC1G_00351	47.59	45.55	54.66	80.11	65.8	59.25	49.2667	68.3867	0.473103	0.0785458	0.18493	hcr-1	similar to eukaryotic translation initiation factor 3 subunit J [Botrytis cinerea T4]	Genetic Information Processing	Translation	ko03013//RNA transport	K03245	GO:0005737//cytoplasm;GO:0005852//eukaryotic translation initiation factor 3 complex	GO:0003743//translation initiation factor activity	-
BCIN_01g06450	BC1G_00350	2583.09	2220.13	2416.32	1417.04	1565.2	1596.87	2406.51	1526.37	-0.65684	1.93e-06	1.87e-05	enoA	Bcenol1 [Botrytis cinerea B05.10]	Metabolism;Metabolism;Metabolism;Metabolism;Genetic Information Processing;Metabolism;Metabolism	Global and overview maps;Global and overview maps;Global and overview maps;Global and overview maps;Folding, sorting and degradation;Carbohydrate metabolism;Energy metabolism	ko01100//Metabolic pathways;ko01110//Biosynthesis of secondary metabolites;ko01200//Carbon metabolism;ko01230//Biosynthesis of amino acids;ko03018//RNA degradation;ko00010//Glycolysis / Gluconeogenesis;ko00680//Methane metabolism	K01689;K01689;K01689;K01689;K01689;K01689;K01689	GO:0000015//phosphopyruvate hydratase complex	GO:0000287//magnesium ion binding;GO:0004634//phosphopyruvate hydratase activity	GO:0006096//glycolytic process
BCIN_01g06460	BC1G_00348	168.49	103.47	118.22	101.13	102.83	146.03	130.06	116.663	-0.156826	0.263637	0.442174	rpt4	Bcrpt4 [Botrytis cinerea B05.10]	Genetic Information Processing	Folding, sorting and degradation	ko03050//Proteasome	K03064	GO:0005634//nucleus;GO:0005737//cytoplasm;GO:0008540//proteasome regulatory particle, base subcomplex	GO:0005524//ATP binding;GO:0016787//hydrolase activity;GO:0019904//protein domain specific binding;GO:0031625//ubiquitin protein ligase binding	GO:0006289//nucleotide-excision repair;GO:0030163//protein catabolic process;GO:0030433//ubiquitin-dependent ERAD pathway;GO:0032968//positive regulation of transcription elongation from RNA polymerase II promoter;GO:0045899//positive regulation of RNA polymerase II transcriptional preinitiation complex assembly;GO:0070682//proteasome regulatory particle assembly
BCIN_01g06470	BC1G_00347	289.05	301.14	268.43	291.12	308.63	301.91	286.207	300.553	0.0705637	0.745509	0.857767	GFA1	glucosamine-fructose-6-phosphate aminotransferase [Sclerotinia borealis F-4128]	Metabolism;Metabolism;Metabolism	Global and overview maps;Carbohydrate metabolism;Amino acid metabolism	ko01100//Metabolic pathways;ko00520//Amino sugar and nucleotide sugar metabolism;ko00250//Alanine, aspartate and glutamate metabolism	K00820;K00820;K00820	-	GO:0097367//carbohydrate derivative binding	GO:1901135//carbohydrate derivative metabolic process
BCIN_01g06480	BC1G_00346	27.15	21.01	32.01	42.84	20.79	31.46	26.7233	31.6967	0.246231	0.613023	0.763381	fhkC	similar to serine/threonine-protein kinase chk2 [Botrytis cinerea T4]	Cellular Processes	Cell growth and death	ko04111//Cell cycle - yeast	K06641	-	GO:0004672//protein kinase activity;GO:0005515//protein binding;GO:0005524//ATP binding	GO:0006468//protein phosphorylation
BCIN_01g06490	BC1G_00345	22.22	23.28	22.21	20.4	21.93	23.81	22.57	22.0467	-0.0338459	0.379729	0.564181	--	20s proteasome subunit beta 7 protein [Rutstroemia sp. NJR-2017a BVV2]	-	-	-	-	-	-	GO:0006355//regulation of transcription, DNA-templated
BCIN_01g06500	BC1G_00344	311.45	255.84	262.73	247.41	284.98	372.86	276.673	301.75	0.12517	0.996234	0.997501	PRE4	Bcpre4 [Botrytis cinerea B05.10]	Genetic Information Processing	Folding, sorting and degradation	ko03050//Proteasome	K02736	GO:0005839//proteasome core complex;GO:0019774//proteasome core complex, beta-subunit complex;GO:0034515//proteasome storage granule	GO:0004175//endopeptidase activity;GO:0004298//threonine-type endopeptidase activity	GO:0010499//proteasomal ubiquitin-independent protein catabolic process;GO:0043161//proteasome-mediated ubiquitin-dependent protein catabolic process;GO:0043248//proteasome assembly;GO:0051603//proteolysis involved in cellular protein catabolic process
BCIN_01g06510	BC1G_00343	2.64	3.31	3.39	4.47	4.36	3.23	3.11333	4.02	0.368735	0.35556	0.540242	acr3	Bcarr3 [Botrytis cinerea B05.10]	-	-	-	-	GO:0016020//membrane;GO:0016021//integral component of membrane	GO:0015103//inorganic anion transmembrane transporter activity;GO:0015297//antiporter activity	-
BCIN_01g06520	BC1G_00342	2.28	3.25	4.19	4.66	6.26	4.12	3.24	5.01333	0.629776	0.0472745	0.125985	mph1	Bcmph1 [Botrytis cinerea B05.10]	-	-	-	-	-	GO:0003677//DNA binding;GO:0005524//ATP binding;GO:0016787//hydrolase activity;GO:0043138//3'-5' DNA helicase activity	GO:0006281//DNA repair
BCIN_01g06530	BC1G_00340	0.89	0.11	0.64	0.41	0.75	0.63	0.546667	0.596667	0.126264	0.997897	0.998646	SPAC922.05c	DUF895 domain membrane protein [Rutstroemia sp. NJR-2017a BVV2]	-	-	-	-	-	-	-
BCIN_01g06540	BC1G_00338	1.95	1.94	1.6	1.15	2.23	2.16	1.83	1.84667	0.0130798	0.716488	0.838567	--	glycosyltransferase family 4 protein [Botrytis cinerea T4]	-	-	-	-	-	-	-
BCIN_01g06550	BC1G_00337	13.92	22.46	20.59	34.64	28.09	20.47	18.99	27.7333	0.546381	0.100417	0.220538	hir-1	Bchir1 [Botrytis cinerea B05.10]	-	-	-	-	GO:0005634//nucleus	GO:0005515//protein binding	GO:0006325//chromatin organization;GO:0006351//transcription, DNA-templated;GO:0006355//regulation of transcription, DNA-templated
BCIN_01g06560	BC1G_00336	19.97	18.7	17.68	8.91	17.68	17.65	18.7833	14.7467	-0.349064	0.0562951	0.144098	YJR124C	similar to major facilitator superfamily MFS_1 [Botrytis cinerea T4]	-	-	-	-	-	-	GO:0055085//transmembrane transport
BCIN_01g06570	BC1G_00334	15.34	21.77	19.39	23.27	30.51	21.48	18.8333	25.0867	0.413632	0.159188	0.308768	DAL81	Bcdal81 [Botrytis cinerea B05.10]	-	-	-	-	GO:0005634//nucleus	GO:0000981//DNA-binding transcription factor activity, RNA polymerase II-specific;GO:0003677//DNA binding;GO:0008270//zinc ion binding	GO:0006351//transcription, DNA-templated;GO:0006355//regulation of transcription, DNA-templated
BCIN_01g06580	BC1G_00333	19.96	22.7	22.04	21.76	31.08	25.31	21.5667	26.05	0.27248	0.42176	0.603658	pacG	similar to transcriptional regulator PacG/VIB-1 [Botrytis cinerea T4]	-	-	-	-	-	GO:0003677//DNA binding;GO:0003700//DNA-binding transcription factor activity	GO:0006355//regulation of transcription, DNA-templated
BCIN_01g06590	BC1G_00332	0.83	0.84	1.32	0.92	1.32	1.29	0.996667	1.17667	0.239523	0.711612	0.835495	--	hypothetical protein BCIN__01g06590 [Botrytis cinerea B05.10]	-	-	-	-	-	-	-
BCIN_01g06600	BC1G_00331	4.16	4.6	3.85	31.75	65.12	52.32	4.20333	49.73	3.56451	9.65e-41	6.36e-39	AN1503	dihydrodipicolinate synthase [Sclerotinia borealis F-4128]	Metabolism;Metabolism;Metabolism	Global and overview maps;Amino acid metabolism;Carbohydrate metabolism	ko01100//Metabolic pathways;ko00330//Arginine and proline metabolism;ko00630//Glyoxylate and dicarboxylate metabolism	K18123;K18123;K18123	-	GO:0003824//catalytic activity;GO:0016829//lyase activity	-
BCIN_01g06610	0	4.71	4.24	5	2.88	5.79	5.55	4.65	4.74	0.0276563	0.740047	0.854454	--	hypothetical protein BCIN__01g06610 [Botrytis cinerea B05.10]	-	-	-	-	-	-	-
BCIN_01g06620	BC1G_00329	10.98	9.97	10.58	9.94	12.47	11.49	10.51	11.3	0.10456	0.901168	0.95074	fap1	Bcfap1 [Botrytis cinerea B05.10]	-	-	-	-	GO:0005634//nucleus	GO:0003676//nucleic acid binding;GO:0003700//DNA-binding transcription factor activity;GO:0008270//zinc ion binding;GO:0051537//2 iron, 2 sulfur cluster binding	GO:0006355//regulation of transcription, DNA-templated
BCIN_01g06630	0	2.42	1.65	1.57	1.27	2.58	2.14	1.88	1.99667	0.0868608	0.911912	0.956401	--	Pectinesterase [Colletotrichum higginsianum IMI 349063]	-	-	-	-	-	-	-
BCIN_01g06640	BC1G_00328	57.22	44.46	48.14	53.13	64.08	70.15	49.94	62.4533	0.322583	0.32174	0.504869	HIS1	Bchis1 [Botrytis cinerea B05.10]	Metabolism;Metabolism;Metabolism;Metabolism	Global and overview maps;Global and overview maps;Global and overview maps;Amino acid metabolism	ko01100//Metabolic pathways;ko01110//Biosynthesis of secondary metabolites;ko01230//Biosynthesis of amino acids;ko00340//Histidine metabolism	K00765;K00765;K00765;K00765	GO:0005737//cytoplasm	GO:0000287//magnesium ion binding;GO:0003879//ATP phosphoribosyltransferase activity	GO:0000105//histidine biosynthetic process
BCIN_01g06650	BC1G_00327	616.1	496.31	493.56	663.65	607.29	761.94	535.323	677.627	0.34008	0.276569	0.456518	rps-28	related to 40S ribosomal protein S28 [Rhynchosporium commune]	Genetic Information Processing	Translation	ko03010//Ribosome	K02979	GO:0005840//ribosome	GO:0003735//structural constituent of ribosome	GO:0006412//translation
BCIN_01g06660	0	0.42	0.56	0.28	0.29	0.19	0.36	0.42	0.28	-0.584963	0.300572	0.482681	--	hypothetical protein BCIN__01g06660 [Botrytis cinerea B05.10]	-	-	-	-	-	-	-
BCIN_01g06670	BC1G_00325	16.12	24.24	26.24	59.27	19.91	16.74	22.2	31.9733	0.526309	0.482869	0.659769	SPBC215.06c	LYAR-type C2HC zinc finger protein [Rutstroemia sp. NJR-2017a WRK4]	-	-	-	-	-	GO:0003677//DNA binding	-
BCIN_01g06680	0	0.59	0.34	0.6	0.6	0	0.68	0.51	0.426667	-0.257388	0.776517	0.875316	--	hypothetical protein BCIN__01g06680 [Botrytis cinerea B05.10]	-	-	-	-	-	-	-
BCIN_01g06690	0	7.66	8.89	10.7	14.09	4.27	5.81	9.08333	8.05667	-0.173039	0.523786	0.696309	--	hypothetical protein BCIN__01g06690 [Botrytis cinerea B05.10]	-	-	-	-	-	-	-
BCIN_01g06700	BC1G_00323	91.47	92.7	107.01	118.14	83.9	87.94	97.06	96.66	-0.00595786	0.602098	0.755111	bem46	similar to BEM46 family protein [Botrytis cinerea T4]	-	-	-	-	-	-	-
BCIN_01g06710	BC1G_00322	3.21	5.12	5.84	7.2	8.21	5.22	4.72333	6.87667	0.541904	0.0972898	0.215846	DNMBP	similar to RhoGEF protein [Botrytis cinerea T4]	-	-	-	-	-	GO:0005085//guanyl-nucleotide exchange factor activity	-
BCIN_01g06720	BC1G_00321	2.32	2.26	2.49	2.36	2.87	2.2	2.35667	2.47667	0.071652	0.804566	0.892581	trt1	Bcest2 [Botrytis cinerea B05.10]	-	-	-	-	-	GO:0003677//DNA binding;GO:0003721//telomerase RNA reverse transcriptase activity;GO:0003964//RNA-directed DNA polymerase activity	-
BCIN_01g06730	BC1G_00319	6.43	7.22	8.25	9.77	9.58	7.61	7.3	8.98667	0.29989	0.365846	0.549961	ASG1	similar to transcription factor Cys6 [Botrytis cinerea T4]	-	-	-	-	GO:0005634//nucleus	GO:0000981//DNA-binding transcription factor activity, RNA polymerase II-specific;GO:0003677//DNA binding;GO:0008270//zinc ion binding	GO:0006351//transcription, DNA-templated;GO:0006355//regulation of transcription, DNA-templated
BCIN_01g06740	BC1G_00314	10.68	11.39	11.05	21.64	19.77	18.58	11.04	19.9967	0.857019	7.42e-05	0.000535478	ITP1	MFS general substrate transporter [Gymnopus androsaceus JB14]	-	-	-	-	-	-	GO:0055085//transmembrane transport
BCIN_01g06750	BC1G_00313	5.48	5.58	5.63	2.78	3.57	3.53	5.56333	3.29333	-0.756401	3.73e-05	0.000289604	--	hypothetical protein BCIN__01g06750 [Botrytis cinerea B05.10]	-	-	-	-	-	-	-
BCIN_01g06760	BC1G_00311	16.81	10.1	13.24	4.3	5.51	5.99	13.3833	5.26667	-1.34548	5.11e-09	6.87e-08	--	MYND finger family protein [Rutstroemia sp. NJR-2017a WRK4]	-	-	-	-	-	-	-
BCIN_01g06770	BC1G_00310	0.85	0.76	0.78	0.63	1.1	0.45	0.796667	0.726667	-0.132682	0.487144	0.663794	--	similar to transcription factor Zn, C2H2 [Botrytis cinerea T4]	-	-	-	-	-	GO:0003676//nucleic acid binding;GO:0046872//metal ion binding	-
BCIN_01g06780	BC1G_00309	1.4	0.45	0.62	0	0.36	0.08	0.823333	0.146667	-2.48894	0.00995142	0.0368627	--	hypothetical protein BCIN__01g06780 [Botrytis cinerea B05.10]	-	-	-	-	-	-	GO:0006355//regulation of transcription, DNA-templated
BCIN_01g06790	BC1G_00308	8.49	7.01	8.05	3.52	6.36	7.17	7.85	5.68333	-0.465955	0.0270765	0.0817958	rha1	Rhamnogalacturonan acetylesterase [Lachnellula subtilissima]	-	-	-	-	-	-	-
BCIN_01g06800	BC1G_00306	29.13	21.87	21.54	24.47	30.07	38.7	24.18	31.08	0.362172	0.323783	0.506551	aro-8	phospho-2-dehydro-3-deoxyheptonate aldolase [Sclerotinia borealis F-4128]	Metabolism;Metabolism;Metabolism;Metabolism	Global and overview maps;Global and overview maps;Global and overview maps;Amino acid metabolism	ko01100//Metabolic pathways;ko01110//Biosynthesis of secondary metabolites;ko01230//Biosynthesis of amino acids;ko00400//Phenylalanine, tyrosine and tryptophan biosynthesis	K01626;K01626;K01626;K01626	-	GO:0003824//catalytic activity;GO:0003849//3-deoxy-7-phosphoheptulonate synthase activity	GO:0009073//aromatic amino acid family biosynthetic process
BCIN_01g06810	BC1G_00305	67.96	60.28	64.29	62.78	90.36	97.22	64.1767	83.4533	0.378921	0.223241	0.396121	--	Huntingtin-interacting K protein [Rutstroemia sp. NJR-2017a BBW]	-	-	-	-	-	-	-
BCIN_01g06820	BC1G_00303	3.19	2.77	2.01	2.41	2.24	2.79	2.65667	2.48	-0.0992771	0.451321	0.63186	--	integral membrane PTH11 protein [Rutstroemia sp. NJR-2017a BBW]	-	-	-	-	-	-	-
BCIN_01g06830	BC1G_00300	0.22	0.32	0.15	0.08	0	0.13	0.23	0.07	-1.71621	0.175318	0.33268	--	hypothetical protein BCIN__01g06830 [Botrytis cinerea B05.10]	-	-	-	-	-	-	-
BCIN_01g06840	BC1G_00299	23.91	14.33	13.66	9.32	17.45	19.58	17.3	15.45	-0.163165	0.328087	0.511547	mpl6	similar to oxidoreductase [Botrytis cinerea T4]	-	-	-	-	-	-	-
BCIN_01g06850	BC1G_00298	36.73	45.8	39.16	69.24	120.3	121.42	40.5633	103.653	1.35352	1.12e-07	1.3e-06	notP'	similar to short chain dehydrogenase/oxidoreductase [Botrytis cinerea T4]	-	-	-	-	-	GO:0016491//oxidoreductase activity	-
BCIN_01g06860	BC1G_00297	7.36	7.73	6.52	3.69	6.15	6.52	7.20333	5.45333	-0.401526	0.0289688	0.0862088	--	serine kinase protein [Rutstroemia sp. NJR-2017a BVV2]	-	-	-	-	-	-	-
BCIN_01g06870	BC1G_00296	23.6	21.07	17.01	11.28	20.68	23.33	20.56	18.43	-0.157784	0.278875	0.458787	--	Ribophorin II protein [Rutstroemia sp. NJR-2017a WRK4]	-	-	-	-	-	-	-
BCIN_01g06880	BC1G_00294	39.5	42.85	44.22	33.86	40.13	38.8	42.19	37.5967	-0.166296	0.0695358	0.168798	COX10	Bccox10 [Botrytis cinerea B05.10]	Metabolism;Metabolism;Metabolism;Metabolism	Global and overview maps;Global and overview maps;Energy metabolism;Metabolism of cofactors and vitamins	ko01100//Metabolic pathways;ko01110//Biosynthesis of secondary metabolites;ko00190//Oxidative phosphorylation;ko00860//Porphyrin and chlorophyll metabolism	K02257;K02257;K02257;K02257	GO:0016021//integral component of membrane;GO:0031966//mitochondrial membrane	GO:0008495//protoheme IX farnesyltransferase activity;GO:0016765//transferase activity, transferring alkyl or aryl (other than methyl) groups	GO:0006783//heme biosynthetic process;GO:0006784//heme a biosynthetic process;GO:0048034//heme O biosynthetic process
BCIN_01g06890	BC1G_00293	0.46	0.12	0.28	0.13	0.06	0.06	0.286667	0.0833333	-1.78241	0.114607	0.243683	--	BA75_03679T0 [Komagataella pastoris]	-	-	-	-	-	-	-
BCIN_01g06900	BC1G_00291	17.04	30.37	28.8	45.54	41.55	33.18	25.4033	40.09	0.658225	0.0291671	0.0866483	NUP	purine nucleoside permease isoform 2 [Botrytis fabae]	-	-	-	-	-	GO:0003824//catalytic activity	GO:0009116//nucleoside metabolic process;GO:0055085//transmembrane transport
BCIN_01g06910	BC1G_00286	3.4	3.57	3.49	1.33	1.84	1.75	3.48667	1.64	-1.08815	8.58e-07	8.73e-06	--	Myb family transcription factor protein [Rutstroemia sp. NJR-2017a BBW]	-	-	-	-	-	GO:0003677//DNA binding	-
BCIN_01g06920	BC1G_00285	2.35	2.41	2.9	17.98	16.85	18.16	2.55333	17.6633	2.7903	1.3e-28	5.61e-27	--	hypothetical protein BCIN__01g06920 [Botrytis cinerea B05.10]	-	-	-	-	-	-	-
BCIN_01g06930	BC1G_00284	0	0	0	0	0	0	0.001	0.001	0	1	1	cpa1	BccarA [Botrytis cinerea B05.10]	Metabolism;Metabolism;Metabolism	Global and overview maps;Amino acid metabolism;Nucleotide metabolism	ko01100//Metabolic pathways;ko00250//Alanine, aspartate and glutamate metabolism;ko00240//Pyrimidine metabolism	K01956;K01956;K01956	-	GO:0004088//carbamoyl-phosphate synthase (glutamine-hydrolyzing) activity	GO:0006207//'de novo' pyrimidine nucleobase biosynthetic process;GO:0006541//glutamine metabolic process
BCIN_01g06935	#N/A	103.65	140.53	156.55	279.91	137.91	143.02	133.577	186.947	0.484959	0.198224	0.363043	--	hypothetical protein BCIN__01g06935 [Botrytis cinerea B05.10]	-	-	-	-	-	-	-
BCIN_01g06940	BC1G_00283	5.45	7.21	8.42	14.75	12.24	9.81	7.02667	12.2667	0.803831	0.00506005	0.0214101	--	similar to SAP domain-containing protein [Botrytis cinerea T4]	-	-	-	-	-	-	-
BCIN_01g06950	BC1G_00282	23.31	24.31	23.58	13.07	18.05	16.52	23.7333	15.88	-0.579704	0.000114591	0.000799072	--	related to integral membrane protein PTH11 [Phialocephala subalpina]	-	-	-	-	-	-	-
BCIN_01g06960	BC1G_00281	43.83	49.75	50.48	58.62	81.88	66.81	48.02	69.1033	0.52512	0.0242436	0.0750733	ETFB	Bccir1 [Botrytis cinerea B05.10]	-	-	-	-	-	GO:0009055//electron transfer activity	-
BCIN_01g06970	BC1G_00280	5.87	6.37	5.29	1.33	2.94	2.35	5.84333	2.20667	-1.40492	5.35e-08	6.41e-07	ACHE	Bclip1 [Botrytis cinerea B05.10]	Metabolism	Lipid metabolism	ko00564//Glycerophospholipid metabolism	K01049	-	-	-
BCIN_01g06980	BC1G_00279	0.04	0.18	0.17	0.91	1.38	1.32	0.13	1.20333	3.21045	2.26e-06	2.17e-05	--	similar to Platelet-activating factor acetylhydrolase plasma/intracellular isoform II [Botrytis cinerea T4]	-	-	-	-	-	GO:0003847//1-alkyl-2-acetylglycerophosphocholine esterase activity	GO:0016042//lipid catabolic process
BCIN_01g06990	BC1G_00278	2.41	2.87	3.87	8.99	5.11	3.65	3.05	5.91667	0.955975	0.0118969	0.0424556	spas	AAA-domain-containing protein [Trematosphaeria pertusa]	-	-	-	-	-	GO:0005524//ATP binding	-
BCIN_01g07000	BC1G_00276	0	0	0	0	0	0.09	0.001	0.03	4.90689	0.692314	0.82223	--	amidoligase enzyme protein [Rutstroemia sp. NJR-2017a BVV2]	-	-	-	-	-	-	-
BCIN_01g07010	BC1G_00275	0.14	0	0	0.14	0	0	0.0466667	0.0466667	0	0.973029	0.986938	--	hypothetical protein BCIN__01g07010 [Botrytis cinerea B05.10]	-	-	-	-	-	-	-
BCIN_01g07020	BC1G_00274	3.87	5.25	3.58	3.58	4.17	2.66	4.23333	3.47	-0.286858	0.144998	0.28872	PUG1	similar to RTA1 domain protein [Botrytis cinerea T4]	-	-	-	-	GO:0016021//integral component of membrane	-	-
BCIN_01g07030	BC1G_00271	10.53	10.44	11.34	9.67	11.05	10.58	10.77	10.4333	-0.0458181	0.333896	0.516907	--	similar to transcription factor Cys6 [Botrytis cinerea T4]	-	-	-	-	GO:0005634//nucleus	GO:0000981//DNA-binding transcription factor activity, RNA polymerase II-specific;GO:0008270//zinc ion binding	GO:0006355//regulation of transcription, DNA-templated
BCIN_01g07040	BC1G_00269	2.88	3.16	3.09	4.51	4.83	4.06	3.04333	4.46667	0.553546	0.0536671	0.138793	--	Bgt-2682 [Blumeria graminis f. sp. tritici]	-	-	-	-	-	-	-
BCIN_01g07050	BC1G_00268	3.12	4.15	4.67	8.23	7.67	5.22	3.98	7.04	0.822807	0.00372386	0.0165448	rif1	telomere length regulator rif1 protein [Rutstroemia sp. NJR-2017a WRK4]	-	-	-	-	-	-	-
BCIN_01g07060	BC1G_00267	0	0	0	0	0	0	0.001	0.001	0	1	1	--	hypothetical protein BCIN__01g07060 [Botrytis cinerea B05.10]	-	-	-	-	-	-	-
BCIN_01g07070	BC1G_00266	111.86	125.51	122.27	116.61	146.62	127.31	119.88	130.18	0.118917	0.971743	0.986417	YMR099C	similar to aldose 1-epimerase [Botrytis cinerea T4]	Metabolism;Metabolism;Metabolism	Global and overview maps;Global and overview maps;Carbohydrate metabolism	ko01100//Metabolic pathways;ko01110//Biosynthesis of secondary metabolites;ko00010//Glycolysis / Gluconeogenesis	K01792;K01792;K01792	-	GO:0003824//catalytic activity;GO:0016853//isomerase activity;GO:0030246//carbohydrate binding	GO:0005975//carbohydrate metabolic process
BCIN_01g07080	0	3007.56	2336.6	2135.86	1328.93	2389.57	2208.79	2493.34	1975.76	-0.335669	0.0496527	0.130753	--	Pre-mRNA-splicing factor [Venturia inaequalis]	-	-	-	-	GO:0016021//integral component of membrane	GO:0005375//copper ion transmembrane transporter activity	GO:0035434//copper ion transmembrane transport
BCIN_01g07090	BC1G_00264	1116.15	1103.43	944.56	837.06	1079.18	1131.05	1054.71	1015.76	-0.0542866	0.320717	0.503792	--	similar to ferric-chelate reductase [Botrytis cinerea T4]	-	-	-	-	-	GO:0016491//oxidoreductase activity	GO:0055114//oxidation-reduction process
BCIN_01g07100	BC1G_00262	1727.91	1323.5	1333.69	985.06	1241.64	1313.77	1461.7	1180.16	-0.308669	0.028703	0.0855666	CTR3	Bcctr1 [Botrytis cinerea B05.10]	-	-	-	-	GO:0016021//integral component of membrane	GO:0005375//copper ion transmembrane transporter activity	GO:0035434//copper ion transmembrane transport
BCIN_01g07110	BC1G_00261	138.41	141.77	134.53	118.64	110.52	119.22	138.237	116.127	-0.251441	0.0279189	0.0838758	SPHK1	diacylglycerol kinase catalytic domain-containing protein [Rutstroemia sp. NJR-2017a WRK4]	-	-	-	-	-	GO:0003951//NAD+ kinase activity;GO:0016301//kinase activity	-
BCIN_01g07120	BC1G_00257	184.22	187.94	185.69	109.19	116.18	112.66	185.95	112.677	-0.722726	2.77e-08	3.42e-07	--	glycosyltransferase family 31 protein [Rutstroemia sp. NJR-2017a BBW]	-	-	-	-	-	-	-
BCIN_01g07130	BC1G_00256	0.48	0.32	0.59	0.33	0.22	0.23	0.463333	0.26	-0.833539	0.183685	0.343768	--	hypothetical protein BCIN__01g07130 [Botrytis cinerea B05.10]	-	-	-	-	-	-	-
BCIN_01g07140	BC1G_00255	0.49	0.42	0.14	0	0	0.06	0.35	0.02	-4.12928	0.00880322	0.0332779	--	hypothetical protein BCIN__01g07140 [Botrytis cinerea B05.10]	-	-	-	-	-	-	-
BCIN_01g07150	BC1G_00254	0.79	1.17	1.09	0.29	0.82	0.68	1.01667	0.596667	-0.76885	0.132673	0.270928	--	hypothetical protein BCIN__01g07150 [Botrytis cinerea B05.10]	-	-	-	-	-	-	-
BCIN_01g07160	BC1G_00252	0	0	0.13	0	0.05	0	0.0433333	0.0166667	-1.37851	0.706576	0.832079	--	transcription initiation factor TFIIB [Blastomyces parvus]	Genetic Information Processing	Transcription	ko03022//Basal transcription factors	K03124	-	-	-
BCIN_01g07170	BC1G_00251	28.38	38.44	36.61	36.94	33.81	29.57	34.4767	33.44	-0.0440454	0.516281	0.69016	SPBC3H7.13	FHA domain-containing protein [Rutstroemia sp. NJR-2017a WRK4]	-	-	-	-	-	GO:0005515//protein binding	-
BCIN_01g07180	BC1G_00249	130.17	127.51	121.03	103.16	127	145.04	126.237	125.067	-0.0134337	0.45223	0.632468	mgr2	Bcmgr2 [Botrytis cinerea B05.10]	-	-	-	-	-	-	-
BCIN_01g07190	BC1G_00248	0.65	1.18	1.44	0.82	1.2	0.88	1.09	0.966667	-0.173238	0.429462	0.610744	ptaK	Bclcc5 [Botrytis cinerea B05.10]	-	-	-	-	-	GO:0005507//copper ion binding;GO:0016491//oxidoreductase activity	GO:0055114//oxidation-reduction process
BCIN_01g07200	BC1G_00246	4.27	4.95	3.24	0.27	0.26	0.55	4.15333	0.36	-3.5282	5.05e-16	1.22e-14	--	extracellular serine-rich protein [Rutstroemia sp. NJR-2017a BBW]	-	-	-	-	-	-	-
BCIN_01g07210	BC1G_00245	5.92	3.38	5.35	8.2	5.31	6.95	4.88333	6.82	0.481905	0.196387	0.36056	ARB_07629	glycoside hydrolase family 92 protein [Botrytis cinerea T4]	-	-	-	-	-	GO:0003824//catalytic activity;GO:0030246//carbohydrate binding	-
BCIN_01g07220	BC1G_00244	0.7	0.32	0.55	0.33	0.29	0.46	0.523333	0.36	-0.539733	0.109146	0.234974	STE6	similar to ABC transporter [Botrytis cinerea T4]	Environmental Information Processing	Membrane transport	ko02010//ABC transporters	K05658	GO:0016021//integral component of membrane	GO:0005524//ATP binding;GO:0016887//ATPase activity;GO:0042626//ATPase activity, coupled to transmembrane movement of substances	GO:0055085//transmembrane transport
BCIN_01g07230	BC1G_00241	3.39	3.85	3.43	2.46	4.74	3.63	3.55667	3.61	0.0214731	0.651824	0.79316	NCER2	neutral ceramidase precursor [Sclerotinia borealis F-4128]	Metabolism;Metabolism	Global and overview maps;Lipid metabolism	ko01100//Metabolic pathways;ko00600//Sphingolipid metabolism	K12349;K12349	-	GO:0017040//N-acylsphingosine amidohydrolase activity	GO:0046514//ceramide catabolic process
BCIN_01g07240	0	10.73	9.59	8.85	11.7	9.38	10.32	9.72333	10.4667	0.106279	0.955799	0.977073	hgh1	Bchgh1 [Botrytis cinerea B05.10]	-	-	-	-	-	-	-
BCIN_01g07250	BC1G_00240	0.9	0.96	0.59	1.15	2.24	2	0.816667	1.79667	1.1375	0.0111277	0.0402864	pgaX	glycoside hydrolase family 28 protein [Botrytis cinerea T4]	Metabolism;Metabolism	Global and overview maps;Carbohydrate metabolism	ko01100//Metabolic pathways;ko00040//Pentose and glucuronate interconversions	K01213;K01213	-	GO:0004650//polygalacturonase activity	GO:0005975//carbohydrate metabolic process
BCIN_01g07260	BC1G_00239	10.02	10.66	10.05	8.04	13.5	12.97	10.2433	11.5033	0.167367	0.871405	0.931886	BACOVA_02656	glycoside hydrolase family 43 protein [Botrytis cinerea T4]	-	-	-	-	-	GO:0004553//hydrolase activity, hydrolyzing O-glycosyl compounds	GO:0005975//carbohydrate metabolic process
BCIN_01g07270	BC1G_00238	6.22	34.92	10.8	111.41	207.94	160.06	17.3133	159.803	3.20634	6.5e-05	0.000478127	qutD	Bchxt19 [Botrytis cinerea B05.10]	-	-	-	-	GO:0016020//membrane;GO:0016021//integral component of membrane	GO:0022857//transmembrane transporter activity	GO:0055085//transmembrane transport
BCIN_01g07280	BC1G_00237	3.73	4.28	4.73	3.13	4.78	3.02	4.24667	3.64333	-0.221072	0.128098	0.264014	cid1	similar to caffeine-induced death protein [Botrytis cinerea T4]	-	-	-	-	-	-	-
BCIN_01g07290	BC1G_00236	3.17	4.3	5.58	7.07	6.06	4.27	4.35	5.8	0.415037	0.271246	0.451023	tfg1	Bctfg1 [Botrytis cinerea B05.10]	Genetic Information Processing	Transcription	ko03022//Basal transcription factors	K03138	GO:0005634//nucleus	GO:0003677//DNA binding	GO:0006367//transcription initiation from RNA polymerase II promoter;GO:0032968//positive regulation of transcription elongation from RNA polymerase II promoter
BCIN_01g07300	BC1G_00235	17.95	23.57	24.2	21.04	23.31	19.68	21.9067	21.3433	-0.0375845	0.420495	0.602639	cwc26	Bcbud13 [Botrytis cinerea B05.10]	-	-	-	-	GO:0005684//U2-type spliceosomal complex	-	-
BCIN_01g07310	BC1G_00234	0.43	0.74	0.11	0.78	1.06	0.47	0.426667	0.77	0.851749	0.4293	0.610662	--	hypothetical protein BCIN__01g07310 [Botrytis cinerea B05.10]	-	-	-	-	-	-	-
BCIN_01g07320	BC1G_00232	105.1	204.82	175.36	167.52	142.76	93.07	161.76	134.45	-0.266785	0.193091	0.35656	--	CND7 [Botrytis cinerea B05.10]	-	-	-	-	-	-	-
BCIN_01g07330	BC1G_00230	115.99	88.81	68.64	1.9	2.2	2.33	91.1467	2.14333	-5.41026	8.51e-96	2.61e-93	pgaE	Bcpg5 [Botrytis cinerea B05.10]	Metabolism;Metabolism	Global and overview maps;Carbohydrate metabolism	ko01100//Metabolic pathways;ko00040//Pentose and glucuronate interconversions	K01184;K01184	-	GO:0004650//polygalacturonase activity	GO:0005975//carbohydrate metabolic process
BCIN_01g07340	BC1G_00227	271.79	284.99	284.42	290.16	365.01	281.67	280.4	312.28	0.155354	0.857741	0.924119	--	9ba76f0a-b210-4479-a94d-af74db8261e0 [Thermothielavioides terrestris]	-	-	-	-	-	-	-
BCIN_01g07350	BC1G_00226	7.62	11.19	10.56	2.25	2.55	2.71	9.79	2.50333	-1.96746	4.32e-17	1.11e-15	--	similar to An06g02200 [Aspergillus kawachii IFO 4308]	-	-	-	-	-	-	-
BCIN_01g07360	BC1G_00224	0.24	0.47	0.21	0.03	0.39	0.26	0.306667	0.226667	-0.436099	0.481242	0.658823	--	a358f87e-a0ef-4b03-a24b-4d8b2845a9dc [Thermothielavioides terrestris]	-	-	-	-	-	-	-
BCIN_01g07370	BC1G_00222	0.13	0.24	0.44	0.51	0.34	0.3	0.27	0.383333	0.50564	0.546306	0.71261	--	a358f87e-a0ef-4b03-a24b-4d8b2845a9dc [Thermothielavioides terrestris]	-	-	-	-	-	-	-
BCIN_01g07380	BC1G_00220	124.82	190.24	181.84	214.62	161.32	128.28	165.633	168.073	0.0210978	0.742206	0.855777	--	hypothetical protein BCIN__01g07380 [Botrytis cinerea B05.10]	-	-	-	-	-	-	-
BCIN_01g07390	BC1G_00217	6.92	7.45	8.55	12.65	14.54	16.62	7.64	14.6033	0.934653	0.000104802	0.000735518	--	syndecan domain-containing protein [Rutstroemia sp. NJR-2017a WRK4]	-	-	-	-	-	-	-
BCIN_01g07400	BC1G_00216	5.07	5.18	4.81	4.16	5.37	5.84	5.02	5.12333	0.0293954	0.669914	0.806332	--	similar to Auxin Efflux Carrier superfamily [Botrytis cinerea T4]	-	-	-	-	GO:0016021//integral component of membrane	-	GO:0055085//transmembrane transport
BCIN_01g07410	BC1G_00213	33.62	56.32	39.3	17.38	75.19	52.71	43.08	48.4267	0.168783	0.97194	0.986417	--	HpcH/HpaI aldolase/citrate lyase family protein [Verticillium dahliae VDG2]	-	-	-	-	-	-	-
BCIN_01g07420	BC1G_00212	2	1.68	3.03	10.85	6.44	3.96	2.23667	7.08333	1.66308	4.82e-05	0.000367245	pxr1	Bcpxr1 [Botrytis cinerea B05.10]	-	-	-	-	-	GO:0003676//nucleic acid binding	-
BCIN_01g07430	BC1G_00209	3.78	3.76	4.15	2.56	4.48	5.35	3.89667	4.13	0.0839013	0.927966	0.964559	--	major facilitator superfamily protein [Rutstroemia sp. NJR-2017a WRK4]	-	-	-	-	-	-	-
BCIN_01g07440	BC1G_00208	147.17	129.16	113.29	75.36	122.15	133.15	129.873	110.22	-0.236719	0.113581	0.242086	SVP26	Bcsvp26 [Botrytis cinerea B05.10]	-	-	-	-	GO:0016021//integral component of membrane;GO:0030134//COPII-coated ER to Golgi transport vesicle;GO:0030173//integral component of Golgi membrane;GO:0030176//integral component of endoplasmic reticulum membrane	GO:0097020//COPII adaptor activity	GO:0006888//ER to Golgi vesicle-mediated transport;GO:0031505//fungal-type cell wall organization;GO:0045053//protein retention in Golgi apparatus
BCIN_01g07450	BC1G_00207	8.02	11.05	13.73	26.58	16.23	14.47	10.9333	19.0933	0.804336	0.0195333	0.0634369	BUD23	Bcbud23 [Botrytis cinerea B05.10]	-	-	-	-	GO:0005730//nucleolus	GO:0008168//methyltransferase activity;GO:0016435//rRNA (guanine) methyltransferase activity	GO:0000056//ribosomal small subunit export from nucleus;GO:0000447//endonucleolytic cleavage in ITS1 to separate SSU-rRNA from 5.8S rRNA and LSU-rRNA from tricistronic rRNA transcript (SSU-rRNA, 5.8S rRNA, LSU-rRNA);GO:0070476//rRNA (guanine-N7)-methylation
BCIN_01g07460	BC1G_00206	251.42	198.55	207.49	243.56	162.3	245.24	219.153	217.033	-0.014024	0.59986	0.753644	IDH1	Bcidh1 [Botrytis cinerea B05.10]	Metabolism;Metabolism;Metabolism;Metabolism;Metabolism;Metabolism	Global and overview maps;Global and overview maps;Global and overview maps;Global and overview maps;Global and overview maps;Carbohydrate metabolism	ko01100//Metabolic pathways;ko01110//Biosynthesis of secondary metabolites;ko01200//Carbon metabolism;ko01230//Biosynthesis of amino acids;ko01210//2-Oxocarboxylic acid metabolism;ko00020//Citrate cycle (TCA cycle)	K00030;K00030;K00030;K00030;K00030;K00030	GO:0005759//mitochondrial matrix;GO:0005962//mitochondrial isocitrate dehydrogenase complex (NAD+);GO:0042645//mitochondrial nucleoid	GO:0000287//magnesium ion binding;GO:0004449//isocitrate dehydrogenase (NAD+) activity;GO:0016616//oxidoreductase activity, acting on the CH-OH group of donors, NAD or NADP as acceptor;GO:0051287//NAD binding	GO:0006099//tricarboxylic acid cycle;GO:0006102//isocitrate metabolic process;GO:0055114//oxidation-reduction process
BCIN_01g07470	BC1G_00204	0.56	0.32	1.43	0.77	0.38	0.65	0.77	0.6	-0.359896	0.551716	0.71698	--	hypothetical protein BCIN__01g07470 [Botrytis cinerea B05.10]	-	-	-	-	-	-	-
BCIN_01g07480	BC1G_00203	40.83	36.16	35.13	16.31	32.02	33.27	37.3733	27.2	-0.458403	0.022737	0.0714975	--	mfs transporter protein [Rutstroemia sp. NJR-2017a WRK4]	-	-	-	-	-	-	-
BCIN_01g07490	BC1G_00202	17.25	25.08	29.41	34.6	33.06	27.05	23.9133	31.57	0.400739	0.21372	0.383313	--	Ribosomal L50 mitochondria protein [Rutstroemia sp. NJR-2017a BBW]	-	-	-	-	GO:0005739//mitochondrion	-	-
BCIN_01g07500	BC1G_00201	0.65	0.52	0.81	0.51	0.25	0.36	0.66	0.373333	-0.822002	0.0833633	0.192546	--	clock-controlled pheromone ccg-4 protein [Rutstroemia sp. NJR-2017a BBW]	-	-	-	-	-	-	-
BCIN_01g07510	BC1G_00200	130.5	118.68	136.06	139.55	95.31	130.38	128.413	121.747	-0.0769127	0.400138	0.582801	SPAC2E1P5.03	Bcerj5 [Botrytis cinerea B05.10]	-	-	-	-	-	-	-
BCIN_01g07520	BC1G_00199	67.01	81.4	85.09	100.42	100.07	84.31	77.8333	94.9333	0.286527	0.358064	0.542961	--	prenylated Rab acceptor 1 protein [Rutstroemia sp. NJR-2017a BVV2]	-	-	-	-	-	-	-
BCIN_01g07530	BC1G_00198	16.11	24.9	28	39.34	79.35	67.63	23.0033	62.1067	1.43291	1.33e-06	1.32e-05	mug157	similar to DUF1237 domain-containing protein [Botrytis cinerea T4]	-	-	-	-	-	GO:0003824//catalytic activity	-
BCIN_01g07540	BC1G_00196	4.09	4.06	4	2.85	3.42	3.2	4.05	3.15667	-0.35952	0.0142423	0.0491289	cyt-20	similar to valyl-tRNA synthetase [Botrytis cinerea T4]	Genetic Information Processing	Translation	ko00970//Aminoacyl-tRNA biosynthesis	K01873	-	GO:0000166//nucleotide binding;GO:0002161//aminoacyl-tRNA editing activity;GO:0004812//aminoacyl-tRNA ligase activity;GO:0004832//valine-tRNA ligase activity;GO:0005524//ATP binding	GO:0006418//tRNA aminoacylation for protein translation;GO:0006438//valyl-tRNA aminoacylation
BCIN_01g07550	BC1G_00195	10.36	13.7	12.3	9.05	16.07	12.66	12.12	12.5933	0.0552705	0.741828	0.855604	YHR112C	Cys Met metabolism PLP-dependent enzyme protein [Rutstroemia sp. NJR-2017a WRK4]	-	-	-	-	-	GO:0003824//catalytic activity;GO:0030170//pyridoxal phosphate binding	GO:0019346//transsulfuration
BCIN_01g07560	BC1G_00194	6.36	6.11	5.07	4.83	5.01	7.29	5.84667	5.71	-0.0341236	0.562571	0.725502	--	similar to alpha-galactosidase A [Botrytis cinerea T4]	-	-	-	-	-	-	-
BCIN_01g07570	BC1G_00193	0.74	0.38	0.82	0.49	0.75	0.73	0.646667	0.656667	0.022139	0.858565	0.924654	--	hypothetical protein BCIN__01g07570 [Botrytis cinerea B05.10]	-	-	-	-	-	-	-
BCIN_01g07580	BC1G_00192	5.25	7.83	8.83	12.07	10.87	8.95	7.30333	10.63	0.541515	0.0705957	0.170795	--	F-box domain-containing protein [Rutstroemia sp. NJR-2017a BVV2]	-	-	-	-	-	GO:0005515//protein binding	-
BCIN_01g07590	BC1G_00191	37.44	37.73	42.1	49.31	48.03	42.31	39.09	46.55	0.251982	0.440551	0.620842	--	translocation complex component protein [Rutstroemia sp. NJR-2017a BBW]	-	-	-	-	-	-	-
BCIN_01g07600	BC1G_00190	31.74	46.68	44.17	42.74	44.74	37.63	40.8633	41.7033	0.0293558	0.663965	0.801747	tvp38	Bctvp38 [Botrytis cinerea B05.10]	-	-	-	-	-	-	-
BCIN_01g07610	BC1G_00189	17.42	25.67	26.23	43.09	39.61	33.81	23.1067	38.8367	0.74911	0.00348561	0.0156487	N4BP2	similar to CCCH zinc finger and SMR domain containing protein [Botrytis cinerea T4]	-	-	-	-	-	GO:0046872//metal ion binding	-
BCIN_01g07620	BC1G_00188	16.69	15.16	16	10.7	21.66	16.7	15.95	16.3533	0.0360283	0.683212	0.815785	PCD1	Bcpcd1 [Botrytis cinerea B05.10]	Cellular Processes	Transport and catabolism	ko04146//Peroxisome	K17879	-	GO:0016787//hydrolase activity	-
BCIN_01g07630	BC1G_00187	8.15	6.51	7.93	5	7.19	8.7	7.53	6.96333	-0.112872	0.379049	0.563449	mtcA1	similar to carbonic anhydrase [Botrytis cinerea T4]	Metabolism;Metabolism	Global and overview maps;Energy metabolism	ko01100//Metabolic pathways;ko00910//Nitrogen metabolism	K01673;K01673	-	GO:0004089//carbonate dehydratase activity;GO:0008270//zinc ion binding	-
BCIN_01g07640	BC1G_00185	3.79	5.54	5.15	0.21	0.37	0.43	4.82667	0.336667	-3.84163	1.67e-23	5.83e-22	--	major facilitator superfamily MFS_1 [Aspergillus oryzae]	-	-	-	-	-	-	-
BCIN_01g07650	BC1G_00183	10.61	10.73	11.9	14.32	14.65	10.34	11.08	13.1033	0.241976	0.535093	0.70408	--	involucrin repeat protein [Rutstroemia sp. NJR-2017a WRK4]	-	-	-	-	-	-	-
BCIN_01g07660	BC1G_00181	2.94	3.38	3.42	4.2	4.84	4.43	3.24667	4.49	0.467756	0.0664292	0.163174	BEA3	P-loop containing nucleoside triphosphate hydrolase protein [Cadophora sp. DSE1049]	Environmental Information Processing	Membrane transport	ko02010//ABC transporters	K05658	GO:0016021//integral component of membrane	GO:0005524//ATP binding;GO:0016887//ATPase activity;GO:0042626//ATPase activity, coupled to transmembrane movement of substances	GO:0055085//transmembrane transport
BCIN_01g07670	BC1G_00175	227.3	287.72	319.46	303.06	215.61	181.92	278.16	233.53	-0.252307	0.140813	0.282917	--	vegetative cell wall gp1 protein [Rutstroemia sp. NJR-2017a BVV2]	-	-	-	-	-	-	-
BCIN_01g07680	BC1G_00174	4.34	6.78	5.1	3.73	3.71	3.22	5.40667	3.55333	-0.605566	0.00644682	0.0259235	SPAC23C4.06c	UPF0665 family protein [Lachnellula subtilissima]	-	-	-	-	-	-	-
BCIN_01g07690	BC1G_00173	15.54	18.58	19.58	17.06	21.73	17.35	17.9	18.7133	0.064107	0.740812	0.854844	--	gtp binding protein [Rutstroemia sp. NJR-2017a BVV2]	-	-	-	-	-	GO:0005096//GTPase activator activity	GO:0043547//positive regulation of GTPase activity
BCIN_01g07700	BC1G_00171	6	8.91	9.55	10.37	10.65	8.27	8.15333	9.76333	0.259984	0.529523	0.700193	--	FAD-dependent oxidoreductase-like enzyme protein [Rutstroemia sp. NJR-2017a BVV2]	-	-	-	-	-	-	-
BCIN_01g07710	BC1G_00170	28.5	47.92	40.43	30.89	33.9	24.79	38.95	29.86	-0.383409	0.0283859	0.0849804	--	similar to leucine Rich Repeat family protein [Botrytis cinerea T4]	-	-	-	-	-	GO:0005515//protein binding	-
BCIN_01g07720	BC1G_00169	550.74	533.48	474.21	371.43	501.69	533.71	519.477	468.943	-0.147645	0.146013	0.290067	--	similar to dolichol phosphate mannosyltransferase subunit 3 [Botrytis cinerea T4]	Metabolism;Metabolism	Global and overview maps;Glycan biosynthesis and metabolism	ko01100//Metabolic pathways;ko00510//N-Glycan biosynthesis	K09659;K09659	-	-	GO:0006486//protein glycosylation
BCIN_01g07730	BC1G_00168	10.07	12.63	10.98	10.05	14.92	15.25	11.2267	13.4067	0.256021	0.580605	0.739529	YPL107W	Oxidoreductase protein [Rutstroemia sp. NJR-2017a BBW]	-	-	-	-	-	-	-
BCIN_01g07740	BC1G_00167	2.86	5.59	4.87	8.76	7.93	5.91	4.44	7.53333	0.762729	0.0199844	0.0645348	--	Bgt-1524 [Blumeria graminis f. sp. tritici]	-	-	-	-	-	-	-
BCIN_01g07750	BC1G_00166	5.72	7.67	6.75	7.31	9.46	6.77	6.71333	7.84667	0.225051	0.64467	0.787411	--	hypothetical protein BCIN__01g07750 [Botrytis cinerea B05.10]	-	-	-	-	-	-	-
BCIN_01g07760	BC1G_00165	43.94	32.88	38.6	9.89	19.12	14.76	38.4733	14.59	-1.39888	2.61e-10	4.03e-09	SPAC977.14c	oxidoreductase [Sclerotinia borealis F-4128]	-	-	-	-	-	-	-
BCIN_01g07770	BC1G_00164	231.49	177.01	185.37	109.41	159.85	208.88	197.957	159.38	-0.312714	0.0727659	0.174764	trx	Bctrx2 [Botrytis cinerea B05.10]	-	-	-	-	-	-	GO:0045454//cell redox homeostasis
BCIN_01g07780	BC1G_00163	21.68	21.39	22.52	25.47	23.73	25.93	21.8633	25.0433	0.195913	0.667229	0.804164	SPOUT1	deoxyribose-phosphate aldolase protein [Rutstroemia sp. NJR-2017a WRK4]	-	-	-	-	-	-	-
BCIN_01g07790	0	0.9	0.9	0.53	1.53	1.09	1.61	0.776667	1.41	0.860328	0.162508	0.313736	--	hypothetical protein BCIN__01g07790 [Botrytis cinerea B05.10]	-	-	-	-	-	-	-
BCIN_01g07800	BC1G_00161	9.04	12.41	12.64	21.82	13.34	12.97	11.3633	16.0433	0.497588	0.143943	0.28743	PAP2	Poly(A) RNA polymerase protein 1 [Lachnellula arida]	Genetic Information Processing	Folding, sorting and degradation	ko03018//RNA degradation	K03514	-	GO:0016779//nucleotidyltransferase activity	-
BCIN_01g07810	BC1G_00160	69.9	80.47	79.34	54.24	72.7	65.03	76.57	63.99	-0.258933	0.0198403	0.0642078	PEX30	peroxisomal membrane PEX31 protein [Rutstroemia sp. NJR-2017a WRK4]	-	-	-	-	GO:0016021//integral component of membrane	-	-
BCIN_01g07820	BC1G_00159	27.17	29.22	30.72	39.4	40.55	33.89	29.0367	37.9467	0.386097	0.133639	0.272297	yip1	Bcyip1 [Botrytis cinerea B05.10]	-	-	-	-	GO:0016020//membrane	-	-
BCIN_01g07830	BC1G_00158	32.58	30.42	40.6	57.16	31.6	35.45	34.5333	41.4033	0.261757	0.547209	0.712977	pam16	Bcpam16 [Botrytis cinerea B05.10]	-	-	-	-	GO:0005744//TIM23 mitochondrial import inner membrane translocase complex	-	GO:0030150//protein import into mitochondrial matrix
BCIN_01g07840	BC1G_00157	5.52	7.76	7.01	4.29	6.5	6.64	6.76333	5.81	-0.219196	0.125056	0.259357	atnN	similar to transcription factor Cys6 [Botrytis cinerea T4]	-	-	-	-	GO:0005634//nucleus	GO:0000981//DNA-binding transcription factor activity, RNA polymerase II-specific;GO:0008270//zinc ion binding	GO:0006355//regulation of transcription, DNA-templated
BCIN_01g07850	BC1G_00156	6.97	9.27	10.71	8.71	7.35	6.35	8.98333	7.47	-0.266143	0.130263	0.267307	atnI	similar to RTA1 domain protein [Botrytis cinerea T4]	-	-	-	-	GO:0016021//integral component of membrane	-	-
BCIN_01g07860	BC1G_00154	51.64	62.64	62.96	91.47	94.82	86.88	59.08	91.0567	0.624095	0.00266615	0.0125478	--	Tubulin glycylase 3B protein [Rutstroemia sp. NJR-2017a BBW]	-	-	-	-	-	-	-
BCIN_01g07870	0	90.65	34.31	75.7	12.32	19.49	30.1	66.8867	20.6367	-1.69651	6.3e-07	6.62e-06	--	esterase lipase protein [Rutstroemia sp. NJR-2017a BBW]	-	-	-	-	-	-	-
BCIN_01g07880	BC1G_00152	109.25	54.36	67.11	36.63	54.72	79.63	76.9067	56.9933	-0.432315	0.0607088	0.152497	vip1	RNA recognition domain-containing protein [Rutstroemia sp. NJR-2017a WRK4]	-	-	-	-	-	GO:0003676//nucleic acid binding	-
BCIN_01g07890	BC1G_00151	3.51	3.66	3.21	3.15	4.75	5.39	3.46	4.43	0.356535	0.334662	0.517692	atzF	allophanate hydrolase protein [Rutstroemia sp. NJR-2017a WRK4]	-	-	-	-	-	-	-
BCIN_01g07900	BC1G_00149	0.68	0.25	0.29	0.99	1.1	1.18	0.406667	1.09	1.42241	0.0724111	0.173981	--	hypothetical protein BCIN__01g07900 [Botrytis cinerea B05.10]	-	-	-	-	-	-	-
BCIN_01g07910	BC1G_00144	17.07	20.57	23.83	35.89	23.19	25.34	20.49	28.14	0.457702	0.147361	0.291971	--	similar to transcription factor Cys6 [Botrytis cinerea T4]	-	-	-	-	GO:0005634//nucleus	GO:0000981//DNA-binding transcription factor activity, RNA polymerase II-specific;GO:0008270//zinc ion binding	GO:0006355//regulation of transcription, DNA-templated
BCIN_01g07920	BC1G_00143	88.54	98.35	85.93	73.65	100.82	94.28	90.94	89.5833	-0.0216847	0.395987	0.579299	SPS19	Bcsps19 [Botrytis cinerea B05.10]	Cellular Processes	Transport and catabolism	ko04146//Peroxisome	K13237	-	-	-
BCIN_01g07930	BC1G_00142	209.16	199.79	176.85	84.96	180.59	179.26	195.267	148.27	-0.397219	0.0405381	0.11243	ATG33	autophagy-related 33 protein [Rutstroemia sp. NJR-2017a WRK4]	Cellular Processes	Transport and catabolism	ko04139//Mitophagy - yeast	K19717	-	-	-
BCIN_01g07940	0	0.15	0.4	0.39	0.32	0.44	0.27	0.313333	0.343333	0.131912	0.992227	0.995712	--	hypothetical protein BCIN__01g07940 [Botrytis cinerea B05.10]	-	-	-	-	-	-	-
BCIN_01g07950	BC1G_00138	0.88	1.33	1.06	0.39	0.51	0.74	1.09	0.546667	-0.995595	0.00228244	0.010979	lcc1	Bclcc1 [Botrytis cinerea B05.10]	-	-	-	-	-	GO:0005507//copper ion binding;GO:0016491//oxidoreductase activity	GO:0055114//oxidation-reduction process
BCIN_01g07960	BC1G_00137	112.46	158.82	146.01	138	122.98	103.88	139.097	121.62	-0.193707	0.144451	0.288067	SPBP4H10.16c	Bcwhi2 [Botrytis cinerea B05.10]	-	-	-	-	-	-	-
BCIN_01g07970	BC1G_00130	4.75	7.12	7.2	9.43	9.63	7.56	6.35667	8.87333	0.481206	0.0974923	0.216055	--	Splicing coactivator SRm160 protein [Rutstroemia sp. NJR-2017a BBW]	-	-	-	-	-	-	-
BCIN_01g07980	0	2.53	4.1	4.45	15.71	22.13	28.81	3.69333	22.2167	2.58865	3.72e-18	1.01e-16	--	similar to TPA: TPA_inf: GPR1/FUN34/YaaH-class plasma membrane protein [Botrytis cinerea T4]	-	-	-	-	GO:0016021//integral component of membrane	-	-
BCIN_01g07990	BC1G_00128	18.23	24.09	21.63	33.46	31.75	27.96	21.3167	31.0567	0.542921	0.0257382	0.0786048	kha1	Bckha1 [Botrytis cinerea B05.10]	-	-	-	-	GO:0016021//integral component of membrane	GO:0015299//solute:proton antiporter activity	GO:0006812//cation transport;GO:0055085//transmembrane transport
BCIN_01g08000	BC1G_00126	20.28	19.22	19.61	8.71	13.3	14.52	19.7033	12.1767	-0.69432	0.000187011	0.00124125	mpaDE	similar to metallo-beta-lactamase superfamily protein [Botrytis cinerea T4]	-	-	-	-	-	-	-
BCIN_01g08010	BC1G_00125	96.63	57.71	71.82	50.51	62.45	71.65	75.3867	61.5367	-0.292863	0.0819575	0.190429	hpt1	hypoxanthine guanine phosphoribosyltransferase [Sclerotinia borealis F-4128]	-	-	-	-	-	-	GO:0009116//nucleoside metabolic process
BCIN_01g08020	BC1G_00124	46.89	37.37	37.9	30.79	44.48	46.29	40.72	40.52	-0.00710339	0.514513	0.689036	ddh	2-hydroxyacid dehydrogenase protein [Rutstroemia sp. NJR-2017a WRK4]	-	-	-	-	-	GO:0051287//NAD binding	GO:0055114//oxidation-reduction process
BCIN_01g08030	BC1G_00123	22.59	30.11	27.33	32.39	38.69	37.72	26.6767	36.2667	0.443066	0.0744413	0.17779	GCN20	Bcgcn20 [Botrytis cinerea B05.10]	-	-	-	-	-	GO:0005524//ATP binding;GO:0016887//ATPase activity	-
BCIN_01g08040	BC1G_00122	595.5	724.59	658.65	966.1	939.55	826.93	659.58	910.86	0.465682	0.0469129	0.125325	tubA	BctubA [Botrytis cinerea B05.10]	Cellular Processes	Transport and catabolism	ko04145//Phagosome	K07375	GO:0005874//microtubule;GO:0005876//spindle microtubule;GO:0005881//cytoplasmic microtubule;GO:0045298//tubulin complex	GO:0003924//GTPase activity;GO:0005200//structural constituent of cytoskeleton;GO:0005525//GTP binding	GO:0007010//cytoskeleton organization;GO:0007017//microtubule-based process;GO:0031122//cytoplasmic microtubule organization;GO:0048312//intracellular distribution of mitochondria;GO:0071963//establishment or maintenance of cell polarity regulating cell shape;GO:0090307//mitotic spindle assembly;GO:0090316//positive regulation of intracellular protein transport;GO:0098863//nuclear migration by mi…
BCIN_01g08050	BC1G_00121	189.81	170.39	156.92	214.32	159.83	224.34	172.373	199.497	0.210828	0.661958	0.800334	ARG1	Bcass1 [Botrytis cinerea B05.10]	Metabolism;Metabolism;Metabolism;Metabolism;Metabolism	Global and overview maps;Global and overview maps;Global and overview maps;Amino acid metabolism;Amino acid metabolism	ko01100//Metabolic pathways;ko01110//Biosynthesis of secondary metabolites;ko01230//Biosynthesis of amino acids;ko00250//Alanine, aspartate and glutamate metabolism;ko00220//Arginine biosynthesis	K01940;K01940;K01940;K01940;K01940	-	GO:0004055//argininosuccinate synthase activity;GO:0005524//ATP binding	GO:0006526//arginine biosynthetic process
BCIN_01g08060	0	1.65	1.01	1.43	0.24	0.77	0	1.36333	0.336667	-2.01775	0.0124539	0.0440628	--	hypothetical protein BCIN__01g08060 [Botrytis cinerea B05.10]	-	-	-	-	-	-	-
BCIN_01g08070	BC1G_00119	7.96	7.26	4.93	5.18	6.7	7.93	6.71667	6.60333	-0.024551	0.571287	0.732957	SPAC9E9.15	CIA30 family protein [Rutstroemia sp. NJR-2017a BBW]	-	-	-	-	-	-	GO:0032981//mitochondrial respiratory chain complex I assembly
BCIN_01g08080	BC1G_00118	12.46	16.23	16.49	155.36	162.42	116.16	15.06	144.647	3.26374	9.38e-51	8.33e-49	--	transcription factor bzip protein [Rutstroemia sp. NJR-2017a BBW]	-	-	-	-	-	GO:0003700//DNA-binding transcription factor activity	GO:0006355//regulation of transcription, DNA-templated
BCIN_01g08090	BC1G_00113	2.78	1.19	1.66	0.32	1.18	1.2	1.87667	0.9	-1.06018	0.0250945	0.0770251	--	hypothetical protein BCIN__01g08090 [Botrytis cinerea B05.10]	-	-	-	-	-	-	-
BCIN_01g08100	BC1G_00112	33.55	23.53	25.62	12.72	20.21	21.56	27.5667	18.1633	-0.601896	0.00312758	0.0143421	--	phytanoyl-CoA dioxygenase [Sclerotinia borealis F-4128]	-	-	-	-	-	-	-
BCIN_01g08110	BC1G_00111	2.8	2.65	2.21	2.54	3.35	2.63	2.55333	2.84	0.153509	0.92709	0.96417	aglA	glycoside hydrolase family 27 protein [Botrytis cinerea T4]	Metabolism;Metabolism;Metabolism;Metabolism;Metabolism	Global and overview maps;Lipid metabolism;Lipid metabolism;Carbohydrate metabolism;Glycan biosynthesis and metabolism	ko01100//Metabolic pathways;ko00561//Glycerolipid metabolism;ko00600//Sphingolipid metabolism;ko00052//Galactose metabolism;ko00603//Glycosphingolipid biosynthesis - globo and isoglobo series	K07407;K07407;K07407;K07407;K07407	-	GO:0003824//catalytic activity;GO:0004553//hydrolase activity, hydrolyzing O-glycosyl compounds	GO:0005975//carbohydrate metabolic process
BCIN_01g08120	BC1G_00109	2.32	1.89	1.78	1.53	2.1	1.77	1.99667	1.8	-0.149597	0.372317	0.555717	--	Spherulation-specific family 4 protein [Rutstroemia sp. NJR-2017a BBW]	-	-	-	-	-	-	-
BCIN_01g08130	BC1G_00105	0.08	0	0.06	0.03	0	0	0.0466667	0.01	-2.22239	0.239244	0.414623	--	hypothetical protein BCIN__01g08130 [Botrytis cinerea B05.10]	-	-	-	-	-	-	-
BCIN_01g08140	BC1G_00104	0.22	0.14	0.05	0.22	0.04	0	0.136667	0.0866667	-0.657112	0.576555	0.736876	--	hypothetical protein BCIN__01g08140 [Botrytis cinerea B05.10]	-	-	-	-	-	-	-
BCIN_01g08150	0	0.35	0.52	0.15	0.13	0.05	0.21	0.34	0.13	-1.38702	0.029576	0.087646	--	Arylsulfotransferase (ASST) family protein [Aspergillus niger]	-	-	-	-	-	-	-
BCIN_01g08160	BC1G_00102	0.08	0.1	0.04	0	0	0.07	0.0733333	0.0233333	-1.65208	0.321599	0.50482	--	hemeolysin E protein [Rutstroemia sp. NJR-2017a BBW]	-	-	-	-	-	-	-
BCIN_01g08170	BC1G_00100	7.33	6.7	6.77	12.56	11.92	13.81	6.93333	12.7633	0.880384	0.000270064	0.00172378	TMT1	similar to methyltransferase domain-containing protein [Botrytis cinerea T4]	-	-	-	-	-	GO:0008168//methyltransferase activity	-
BCIN_01g08180	BC1G_00099	38.39	39.67	35.41	21.41	24.25	23.13	37.8233	22.93	-0.72204	6.57e-07	6.85e-06	--	MYB-like protein [Rutstroemia sp. NJR-2017a WRK4]	-	-	-	-	-	GO:0003677//DNA binding	-
BCIN_01g08190	BC1G_00098	2.82	4.12	3.36	2.06	3.13	2.73	3.43333	2.64	-0.379072	0.0572111	0.145698	MT2788	similar to prolyl aminopeptidase [Botrytis cinerea T4]	-	-	-	-	-	-	-
BCIN_01g08200	BC1G_00097	27.8	28.79	27.64	7.01	10.69	10.7	28.0767	9.46667	-1.56844	3.75e-17	9.75e-16	--	hrq family protein [Rutstroemia sp. NJR-2017a BVV2]	-	-	-	-	-	-	-
BCIN_01g08210	BC1G_00096	8.26	8.94	8.77	9.2	11.06	8.36	8.65667	9.54	0.140178	0.887763	0.941819	--	neurofilament heavy polypeptide protein [Rutstroemia sp. NJR-2017a BVV2]	-	-	-	-	-	-	-
BCIN_01g08220	BC1G_00094	5.9	5.87	7.04	5.45	8.1	6.65	6.27	6.73333	0.102855	0.920002	0.960716	ACTTS2	TOXD protein [Rutstroemia sp. NJR-2017a WRK4]	-	-	-	-	-	GO:0016491//oxidoreductase activity	GO:0055114//oxidation-reduction process
BCIN_01g08230	BC1G_00093	19.22	24.63	23.41	40.05	31.26	25.77	22.42	32.36	0.529425	0.0672655	0.164755	crzA	Bccrz1 [Botrytis cinerea B05.10]	-	-	-	-	-	GO:0003676//nucleic acid binding	-
BCIN_01g08240	BC1G_00092	30.25	28.83	28.65	33.38	25.92	29.93	29.2433	29.7433	0.0244586	0.654973	0.795699	MTP5	cation diffusion facilitator 10 protein [Rutstroemia sp. NJR-2017a BVV2]	-	-	-	-	GO:0016021//integral component of membrane	GO:0008324//cation transmembrane transporter activity	GO:0006812//cation transport;GO:0055085//transmembrane transport
BCIN_01g08250	BC1G_00089	53.11	76.03	76.4	93.57	67.08	55.98	68.5133	72.21	0.0758139	0.940997	0.970601	--	Bgt-1424 [Blumeria graminis f. sp. tritici]	-	-	-	-	-	-	-
BCIN_01g08260	BC1G_00088	27.08	34.57	38.43	35.76	49.6	41.52	33.36	42.2933	0.342311	0.267066	0.445742	MGG_04626	Bcrib4 [Botrytis cinerea B05.10]	Metabolism;Metabolism;Metabolism	Global and overview maps;Global and overview maps;Metabolism of cofactors and vitamins	ko01100//Metabolic pathways;ko01110//Biosynthesis of secondary metabolites;ko00740//Riboflavin metabolism	K00794;K00794;K00794	GO:0009349//riboflavin synthase complex	GO:0000906//6,7-dimethyl-8-ribityllumazine synthase activity	GO:0009231//riboflavin biosynthetic process
BCIN_01g08270	BC1G_00087	31.51	32.23	29.36	18.02	22.44	22.51	31.0333	20.99	-0.564117	0.000136447	0.000938917	--	START-like domain-containing protein [Rutstroemia sp. NJR-2017a BBW]	-	-	-	-	-	-	-
BCIN_01g08280	BC1G_00086	14.96	9.81	10.07	15.1	21.13	20.07	11.6133	18.7667	0.69239	0.0233087	0.0728938	ade5	Bcade8 [Botrytis cinerea B05.10]	Metabolism;Metabolism;Metabolism;Metabolism	Global and overview maps;Global and overview maps;Nucleotide metabolism;Metabolism of cofactors and vitamins	ko01100//Metabolic pathways;ko01110//Biosynthesis of secondary metabolites;ko00230//Purine metabolism;ko00670//One carbon pool by folate	K00601;K00601;K00601;K00601	-	GO:0004644//phosphoribosylglycinamide formyltransferase activity;GO:0016742//hydroxymethyl-, formyl- and related transferase activity	GO:0006189//'de novo' IMP biosynthetic process;GO:0009058//biosynthetic process
BCIN_01g08290	BC1G_00085	18.59	17.54	20.68	23.43	19.02	24.06	18.9367	22.17	0.227426	0.587829	0.744223	thoc5	THO complex subunit 5 protein [Rutstroemia sp. NJR-2017a BVV2]	Genetic Information Processing	Translation	ko03013//RNA transport	K13174	-	-	-
BCIN_01g08300	BC1G_00084	2.02	1.51	1.69	3.62	4.66	5.46	1.74	4.58	1.39626	6.29e-06	5.6e-05	--	extracellular serine-rich protein [Rutstroemia sp. NJR-2017a WRK4]	-	-	-	-	-	-	-
BCIN_01g08310	BC1G_00083	20.8	25.05	21.19	22.12	39.03	35.37	22.3467	32.1733	0.525806	0.0816478	0.189857	mde1	Bcmde1 [Botrytis cinerea B05.10]	Metabolism;Metabolism	Global and overview maps;Amino acid metabolism	ko01100//Metabolic pathways;ko00270//Cysteine and methionine metabolism	K08964;K08964	GO:0005737//cytoplasm	GO:0046570//methylthioribulose 1-phosphate dehydratase activity;GO:0046872//metal ion binding	GO:0019509//L-methionine salvage from methylthioadenosine
BCIN_01g08320	BC1G_00082	364.93	438.63	380.94	400.92	454.32	395.06	394.833	416.767	0.0779961	0.785498	0.880927	ARB_00147	Bccne1 [Botrytis cinerea B05.10]	Genetic Information Processing;Cellular Processes	Folding, sorting and degradation;Transport and catabolism	ko04141//Protein processing in endoplasmic reticulum;ko04145//Phagosome	K08054;K08054	GO:0005783//endoplasmic reticulum	GO:0005509//calcium ion binding;GO:0005515//protein binding;GO:0051082//unfolded protein binding	GO:0006457//protein folding
BCIN_01g08330	BC1G_00081	12.25	15.14	13.42	14.74	20.08	20.24	13.6033	18.3533	0.432082	0.127363	0.263042	BAT2	similar to branched-chain-amino-acid aminotransferase [Botrytis cinerea T4]	Metabolism;Metabolism;Metabolism;Metabolism;Metabolism;Metabolism;Metabolism;Metabolism	Global and overview maps;Global and overview maps;Global and overview maps;Amino acid metabolism;Amino acid metabolism;Global and overview maps;Metabolism of cofactors and vitamins;Amino acid metabolism	ko01100//Metabolic pathways;ko01110//Biosynthesis of secondary metabolites;ko01230//Biosynthesis of amino acids;ko00270//Cysteine and methionine metabolism;ko00280//Valine, leucine and isoleucine degradation;ko01210//2-Oxocarboxylic acid metabolism;ko00770//Pantothenate and CoA biosynthesis;ko00290//Valine, leucine and isoleucine biosynthesis	K00826;K00826;K00826;K00826;K00826;K00826;K00826;K00826	-	GO:0003824//catalytic activity;GO:0004084//branched-chain-amino-acid transaminase activity	GO:0009081//branched-chain amino acid metabolic process
BCIN_01g08340	BC1G_00080	3.08	2.7	2.72	0.91	2.29	3	2.83333	2.06667	-0.455195	0.109864	0.235969	--	similar to methyltransferase [Botrytis cinerea T4]	-	-	-	-	-	-	-
BCIN_01g08350	BC1G_00079	54.82	44.8	50.3	49.31	41.71	48.36	49.9733	46.46	-0.105169	0.258868	0.437296	NPT1	similar to nicotinate phosphoribosyltransferase [Botrytis cinerea T4]	Metabolism;Metabolism	Global and overview maps;Metabolism of cofactors and vitamins	ko01100//Metabolic pathways;ko00760//Nicotinate and nicotinamide metabolism	K00763;K00763	GO:0005634//nucleus	GO:0004514//nicotinate-nucleotide diphosphorylase (carboxylating) activity;GO:0004516//nicotinate phosphoribosyltransferase activity	GO:0000183//chromatin silencing at rDNA;GO:0001302//replicative cell aging;GO:0006348//chromatin silencing at telomere;GO:0009435//NAD biosynthetic process;GO:0019358//nicotinate nucleotide salvage
BCIN_01g08360	BC1G_00078	32.81	34.59	34.83	17.79	29.38	22.29	34.0767	23.1533	-0.557564	0.000439403	0.00265346	TGL4	similar to Patatin family phospholipase [Botrytis cinerea T4]	Metabolism;Metabolism;Metabolism;Metabolism;Metabolism;Metabolism;Metabolism;Metabolism;Metabolism	Global and overview maps;Global and overview maps;Lipid metabolism;Lipid metabolism;Lipid metabolism;Lipid metabolism;Lipid metabolism;Lipid metabolism;Lipid metabolism	ko01100//Metabolic pathways;ko01110//Biosynthesis of secondary metabolites;ko00564//Glycerophospholipid metabolism;ko00561//Glycerolipid metabolism;ko00100//Steroid biosynthesis;ko00565//Ether lipid metabolism;ko00590//Arachidonic acid metabolism;ko00592//alpha-Linolenic acid metabolism;ko00591//Linoleic acid metabolism	K14674;K14674;K14674;K14674;K14674;K14674;K14674;K14674;K14674	-	GO:0004806//triglyceride lipase activity	GO:0006629//lipid metabolic process
BCIN_01g08370	BC1G_00077	13.47	11.32	9.66	8.02	13.86	12.37	11.4833	11.4167	-0.0084	0.554275	0.718902	xanA	Taurine catabolism dioxygenase protein [Rutstroemia sp. NJR-2017a BBW]	-	-	-	-	-	GO:0016491//oxidoreductase activity	GO:0055114//oxidation-reduction process
BCIN_01g08380	BC1G_00076	1.76	1.47	2.13	1.05	2.43	1.39	1.78667	1.62333	-0.138311	0.501593	0.677094	--	related to chitinase [Ramularia collo-cygni]	-	-	-	-	-	-	-
BCIN_01g08390	BC1G_00075	21.18	20.16	19.85	6.49	9.64	12.1	20.3967	9.41	-1.11607	1.52e-07	1.73e-06	mpaDE	similar to cytochrome P450 [Botrytis cinerea T4]	-	-	-	-	-	GO:0005506//iron ion binding;GO:0016705//oxidoreductase activity, acting on paired donors, with incorporation or reduction of molecular oxygen;GO:0020037//heme binding	GO:0055114//oxidation-reduction process
BCIN_01g08400	BC1G_00074	242.6	180.23	178.66	146.6	173.76	240.73	200.497	187.03	-0.100309	0.339087	0.522715	--	oligosaccharyltransferase subunit ribophorin ii protein [Rutstroemia sp. NJR-2017a WRK4]	Metabolism;Genetic Information Processing;Metabolism;Metabolism	Global and overview maps;Folding, sorting and degradation;Glycan biosynthesis and metabolism;Glycan biosynthesis and metabolism	ko01100//Metabolic pathways;ko04141//Protein processing in endoplasmic reticulum;ko00510//N-Glycan biosynthesis;ko00513//Various types of N-glycan biosynthesis	K12667;K12667;K12667;K12667	GO:0008250//oligosaccharyltransferase complex;GO:0016021//integral component of membrane	-	GO:0006487//protein N-linked glycosylation
BCIN_01g08410	BC1G_00073	67.59	70.27	65.09	71.95	98.18	84.87	67.65	85	0.329373	0.252168	0.429427	nudC	nuclear movement protein nudC [Sclerotinia borealis F-4128]	-	-	-	-	-	-	-
BCIN_01g08420	BC1G_00072	11.62	13.66	14.65	15.17	17.32	16.04	13.31	16.1767	0.281404	0.388189	0.571438	TFB3	Bctfb3 [Botrytis cinerea B05.10]	Genetic Information Processing;Genetic Information Processing	Replication and repair;Transcription	ko03420//Nucleotide excision repair;ko03022//Basal transcription factors	K10842;K10842	GO:0005675//transcription factor TFIIH holo complex	GO:0061575//cyclin-dependent protein serine/threonine kinase activator activity	GO:0006289//nucleotide-excision repair;GO:0045737//positive regulation of cyclin-dependent protein serine/threonine kinase activity
BCIN_01g08430	BC1G_00071	29.98	37.32	39.34	48.62	42.68	36.92	35.5467	42.74	0.265873	0.446369	0.626757	SPBC19F8.03c	ANTH-domain-containing protein [Sclerotinia borealis F-4128]	-	-	-	-	GO:0030136//clathrin-coated vesicle	GO:0005543//phospholipid binding;GO:0005545//1-phosphatidylinositol binding;GO:0030276//clathrin binding	GO:0048268//clathrin coat assembly
BCIN_01g08440	BC1G_00069	4.99	6.42	6.38	4.89	8.42	5.62	5.93	6.31	0.0896079	0.862476	0.926638	msd1	Bcmsd1 [Botrytis cinerea B05.10]	Genetic Information Processing	Translation	ko00970//Aminoacyl-tRNA biosynthesis	K01876	GO:0005737//cytoplasm	GO:0000166//nucleotide binding;GO:0004812//aminoacyl-tRNA ligase activity;GO:0005524//ATP binding;GO:0016874//ligase activity	GO:0006418//tRNA aminoacylation for protein translation
BCIN_01g08450	BC1G_00067	6.44	4.45	4.74	2.46	4.86	4.6	5.21	3.97333	-0.390934	0.0683502	0.166764	--	hypothetical protein BCIN__01g08450 [Botrytis cinerea B05.10]	-	-	-	-	-	-	-
BCIN_01g08460	BC1G_00065	20.49	20.3	19.79	17.19	25.16	21.63	20.1933	21.3267	0.0787794	0.794698	0.887382	mpl1	similar to citrinin biosynthesis oxydoreductase CtnB [Botrytis cinerea T4]	-	-	-	-	-	-	-
BCIN_01g08470	BC1G_00064	50.22	47.67	52.36	42.79	47.43	54.24	50.0833	48.1533	-0.0566949	0.327327	0.510495	--	similar to BolA domain protein [Botrytis cinerea T4]	-	-	-	-	-	-	-
BCIN_01g08480	BC1G_00063	9.92	12.83	12.47	15.19	23	16.8	11.74	18.33	0.642774	0.0130063	0.0456402	Acsf3	similar to AMP-binding enzyme [Botrytis cinerea T4]	Metabolism;Metabolism;Metabolism;Metabolism	Global and overview maps;Amino acid metabolism;Global and overview maps;Lipid metabolism	ko01100//Metabolic pathways;ko00280//Valine, leucine and isoleucine degradation;ko01212//Fatty acid metabolism;ko00061//Fatty acid biosynthesis	K18660;K18660;K18660;K18660	-	GO:0003824//catalytic activity	-
BCIN_01g08490	BC1G_00062	147.78	156.26	146.43	114.77	123.57	115.56	150.157	117.967	-0.348089	0.00253485	0.0120242	tif451	Bccdc33 [Botrytis cinerea B05.10]	Genetic Information Processing	Translation	ko03013//RNA transport	K03259	GO:0005634//nucleus;GO:0005737//cytoplasm;GO:0010494//cytoplasmic stress granule;GO:0016281//eukaryotic translation initiation factor 4F complex	GO:0003723//RNA binding;GO:0003743//translation initiation factor activity;GO:0032266//phosphatidylinositol-3-phosphate binding;GO:0098808//mRNA cap binding	GO:0000184//nuclear-transcribed mRNA catabolic process, nonsense-mediated decay;GO:0006413//translational initiation;GO:0051726//regulation of cell cycle;GO:1901195//positive regulation of formation of translation preinitiation complex
BCIN_01g08500	BC1G_00061	174.68	140.45	159.44	165.02	145.98	202.08	158.19	171.027	0.112563	0.978915	0.989231	sym-1	Bcsym1 [Botrytis cinerea B05.10]	Cellular Processes	Transport and catabolism	ko04146//Peroxisome	K13348	GO:0016021//integral component of membrane	-	-
BCIN_01g08510	BC1G_00060	28.24	26.96	28.34	18.19	25.08	27.8	27.8467	23.69	-0.233226	0.0660526	0.162415	FUB11	similar to MFS multidrug transporter [Botrytis cinerea T4]	-	-	-	-	-	-	GO:0055085//transmembrane transport
BCIN_01g08520	BC1G_00059	62.5	72.02	72.45	79.58	94.48	81.81	68.99	85.29	0.305989	0.260776	0.43921	PRX1	Bcprx4 [Botrytis cinerea B05.10]	-	-	-	-	-	GO:0016209//antioxidant activity;GO:0016491//oxidoreductase activity;GO:0051920//peroxiredoxin activity	GO:0045454//cell redox homeostasis;GO:0055114//oxidation-reduction process
BCIN_01g08530	BC1G_00058	32.27	39.67	38.03	43.22	37.01	31.05	36.6567	37.0933	0.0170843	0.655186	0.795731	ral2	similar to kelch domain-containing protein [Botrytis cinerea T4]	-	-	-	-	-	GO:0005515//protein binding	-
BCIN_01g08540	BC1G_00057	7.98	5.83	8.68	8.48	9.96	8.43	7.49667	8.95667	0.256713	0.568744	0.730786	SPBC409.17c	f-box domain containing protein [Rutstroemia sp. NJR-2017a BVV2]	-	-	-	-	-	-	-
BCIN_01g08550	BC1G_00056	32.91	39.54	38.71	41.81	43.26	35.36	37.0533	40.1433	0.115557	0.986446	0.993423	--	F-box-like domain-containing protein [Rutstroemia sp. NJR-2017a BBW]	-	-	-	-	-	-	-
BCIN_01g08560	BC1G_00055	13.82	17.69	15.67	20.2	23.42	21.05	15.7267	21.5567	0.454921	0.0687826	0.167615	gpi14	Bcgpi14 [Botrytis cinerea B05.10]	Metabolism;Metabolism	Global and overview maps;Glycan biosynthesis and metabolism	ko01100//Metabolic pathways;ko00563//Glycosylphosphatidylinositol(GPI)-anchor biosynthesis	K05284;K05284	GO:0016021//integral component of membrane	GO:0016758//transferase activity, transferring hexosyl groups	GO:0006506//GPI anchor biosynthetic process
BCIN_01g08570	BC1G_00053	18.1	19.9	20.97	18.36	23.98	22.96	19.6567	21.7667	0.147102	0.901595	0.950938	Tsnax	similar to translin associated factor X [Botrytis cinerea T4]	-	-	-	-	-	GO:0043565//sequence-specific DNA binding	-
BCIN_01g08580	0	2.27	2.48	2.45	1.71	1.96	1.77	2.4	1.81333	-0.40439	0.0166569	0.0558038	--	Ubiquitin binding protein [Aureobasidium pullulans]	-	-	-	-	-	-	-
BCIN_01g08590	BC1G_00052	2.72	2.74	3.14	1.42	1.56	1.53	2.86667	1.50333	-0.931209	6.71e-05	0.000491834	SNG1	MNNG and nitrosoguanidine resistance protein [Rutstroemia sp. NJR-2017a WRK4]	-	-	-	-	-	-	-
BCIN_01g08600	BC1G_00051	7.6	7.7	7.56	6.59	10.89	8.71	7.62	8.73	0.196191	0.761327	0.86793	--	similar to transcription factor Cys6 [Botrytis cinerea T4]	-	-	-	-	GO:0005634//nucleus	GO:0000981//DNA-binding transcription factor activity, RNA polymerase II-specific;GO:0003677//DNA binding;GO:0008270//zinc ion binding	GO:0006351//transcription, DNA-templated;GO:0006355//regulation of transcription, DNA-templated
BCIN_01g08610	BC1G_00050	6.95	6.45	7.76	16.95	24.08	29.9	7.05333	23.6433	1.74506	4.44e-12	7.89e-11	OpS4	related to salicylate 1-monooxygenase [Phialocephala subalpina]	-	-	-	-	-	GO:0071949//FAD binding	-
BCIN_01g08620	BC1G_00049	6.9	7.3	8.31	20.17	40.34	32.17	7.50333	30.8933	2.04169	2.19e-14	4.49e-13	AO090005000447	Amidohydrolase family protein [Sclerotinia borealis F-4128]	-	-	-	-	-	GO:0016787//hydrolase activity;GO:0016831//carboxy-lyase activity	-
BCIN_01g08630	BC1G_00048	0.67	0.9	0.91	0.48	0.45	0.33	0.826667	0.42	-0.976916	0.00533776	0.0223017	PPO1	Di-copper centre-containing protein [Cadophora sp. DSE1049]	Metabolism;Metabolism;Metabolism	Global and overview maps;Global and overview maps;Amino acid metabolism	ko01100//Metabolic pathways;ko01110//Biosynthesis of secondary metabolites;ko00350//Tyrosine metabolism	K00505;K00505;K00505	-	GO:0016491//oxidoreductase activity	-
BCIN_01g08640	BC1G_00047	2.32	1.55	2.23	2.9	3.44	3.41	2.03333	3.25	0.676593	0.0407615	0.112869	pho-4	Bcpho89 [Botrytis cinerea B05.10]	-	-	-	-	GO:0016020//membrane	GO:0005315//inorganic phosphate transmembrane transporter activity	GO:0006817//phosphate ion transport
BCIN_01g08650	BC1G_00046	10.88	14.98	14.49	26.62	22.09	17.57	13.45	22.0933	0.716005	0.00877429	0.0331895	CDC5	Bccdc5 [Botrytis cinerea B05.10]	-	-	-	-	-	GO:0004672//protein kinase activity;GO:0005515//protein binding;GO:0005524//ATP binding	GO:0006468//protein phosphorylation
BCIN_01g08660	0	33.57	36.62	39.23	33.42	35.21	35.09	36.4733	34.5733	-0.0771823	0.242401	0.418148	--	OPA3 domain protein [Rutstroemia sp. NJR-2017a BVV2]	-	-	-	-	-	-	-
BCIN_01g08670	BC1G_00045	4.39	3.53	4.16	1.79	1.65	2.33	4.02667	1.92333	-1.06598	0.000174519	0.00116869	--	OPA3 family protein [Rutstroemia sp. NJR-2017a BBW]	-	-	-	-	-	-	-
BCIN_01g08680	BC1G_00044	334.36	123.54	282.3	13.62	44.52	66.89	246.733	41.6767	-2.56564	0.000139961	0.00096144	--	Bcpio10 [Botrytis cinerea B05.10]	-	-	-	-	-	-	-
BCIN_01g08690	BC1G_00043	153.1	190.36	149.75	17.95	27.44	23.42	164.403	22.9367	-2.84151	9e-49	7.6e-47	--	BcnoxD [Botrytis cinerea B05.10]	-	-	-	-	-	-	-
BCIN_01g08700	BC1G_00038	0.43	0.44	0.63	0.27	0.78	0.72	0.5	0.59	0.238787	0.780694	0.877796	--	hypothetical protein BCIN__01g08700 [Botrytis cinerea B05.10]	-	-	-	-	-	-	-
BCIN_01g08710	BC1G_00037	60.34	63.07	63.14	55.6	54.45	53.29	62.1833	54.4467	-0.191684	0.0612781	0.153477	--	dna repair protein [Rutstroemia sp. NJR-2017a BBW]	-	-	-	-	-	-	-
BCIN_01g08720	BC1G_00036	424.35	332.1	338.58	211.35	278.17	340.53	365.01	276.683	-0.3997	0.0166463	0.0557841	spm2	Bcmms2 [Botrytis cinerea B05.10]	-	-	-	-	-	-	-
BCIN_01g08730	BC1G_00035	4.95	6.29	5.93	7.92	8.89	6.71	5.72333	7.84	0.453998	0.0885417	0.201624	Mon2	Bcmon2 [Botrytis cinerea B05.10]	-	-	-	-	-	-	GO:0015031//protein transport
BCIN_01g08740	BC1G_00033	19.68	27.52	23.86	36.46	43.79	36.07	23.6867	38.7733	0.71099	0.00221545	0.0106997	SPBC16G5.07c	stomatin family protein [Sclerotinia borealis F-4128]	-	-	-	-	GO:0016020//membrane	-	-
BCIN_01g08750	BC1G_00032	5.59	6.39	6.66	7.41	6.7	6.42	6.21333	6.84333	0.139332	0.921158	0.961086	--	related to formin binding protein [Phialocephala subalpina]	-	-	-	-	-	GO:0003676//nucleic acid binding;GO:0008270//zinc ion binding	GO:0000398//mRNA splicing, via spliceosome
BCIN_01g08760	BC1G_00031	27.06	36.99	41.46	44.81	38.85	30.79	35.17	38.15	0.117338	0.971303	0.986234	sip5	Bcsip5 [Botrytis cinerea B05.10]	-	-	-	-	-	-	-
BCIN_01g08770	BC1G_00028	81.03	83.18	84.93	99.51	94.73	102.48	83.0467	98.9067	0.252146	0.414245	0.596298	ARA2	Bcara2 [Botrytis cinerea B05.10]	-	-	-	-	-	-	-
BCIN_01g08780	BC1G_00027	374.61	379.84	414.19	181.03	173.63	173.59	389.547	176.083	-1.14554	4.49e-15	9.99e-14	ARO4	3-deoxy-7-phosphoheptulonate synthase protein [Rutstroemia sp. NJR-2017a BBW]	Metabolism;Metabolism;Metabolism;Metabolism	Global and overview maps;Global and overview maps;Global and overview maps;Amino acid metabolism	ko01100//Metabolic pathways;ko01110//Biosynthesis of secondary metabolites;ko01230//Biosynthesis of amino acids;ko00400//Phenylalanine, tyrosine and tryptophan biosynthesis	K01626;K01626;K01626;K01626	-	GO:0003824//catalytic activity;GO:0003849//3-deoxy-7-phosphoheptulonate synthase activity	GO:0009058//biosynthetic process;GO:0009073//aromatic amino acid family biosynthetic process
BCIN_01g08790	BC1G_00026	58.23	60.66	60.84	32.98	42.75	35.65	59.91	37.1267	-0.690341	8.1e-07	8.29e-06	--	dna polymerase iii subunits gamma and tau protein [Rutstroemia sp. NJR-2017a BBW]	-	-	-	-	-	-	-
BCIN_01g08800	BC1G_00022	1.04	1.1	0.57	0.66	0.85	1.11	0.903333	0.873333	-0.048726	0.751209	0.86106	--	hypothetical protein BCIN__01g08800 [Botrytis cinerea B05.10]	-	-	-	-	-	-	-
BCIN_01g08810	BC1G_00021	4.69	5.95	5.21	5.16	7	6.08	5.28333	6.08	0.202623	0.710015	0.834162	--	HET-domain-containing protein, partial [Lepidopterella palustris CBS 459.81]	-	-	-	-	-	-	-
BCIN_01g08820	BC1G_00020	12.79	13.94	13.96	14.22	16.63	16.46	13.5633	15.77	0.217471	0.585687	0.743317	FCK4	Acyl-CoA ligase [Lachnellula subtilissima]	-	-	-	-	-	-	-
BCIN_01g08830	BC1G_00018	23.73	21.31	23.23	15.59	17.44	22.73	22.7567	18.5867	-0.292021	0.0528398	0.137122	--	exodeoxyribonuclease VII protein [Rutstroemia sp. NJR-2017a WRK4]	-	-	-	-	-	-	-
BCIN_01g08840	BC1G_00012	31.51	30.93	54.76	60.55	29.48	40.55	39.0667	43.5267	0.155961	0.833933	0.913326	SSRP1	similar to transcription factor HMG [Botrytis cinerea T4]	-	-	-	-	-	GO:0005515//protein binding	-
BCIN_01g08850	BC1G_00010	15.76	15.32	15.74	26.49	29.6	24.47	15.6067	26.8533	0.782939	0.000165024	0.0011107	mri1	Bcmri1 [Botrytis cinerea B05.10]	Metabolism;Metabolism	Global and overview maps;Amino acid metabolism	ko01100//Metabolic pathways;ko00270//Cysteine and methionine metabolism	K08963;K08963	-	-	GO:0044237//cellular metabolic process;GO:0044249//cellular biosynthetic process
BCIN_01g08860	BC1G_00009	5.08	8.2	6.22	5.57	9.7	8.29	6.5	7.85333	0.272865	0.586699	0.743696	--	Bcdao6 [Botrytis cinerea B05.10]	-	-	-	-	-	GO:0016491//oxidoreductase activity	GO:0055114//oxidation-reduction process
BCIN_01g08870	BC1G_00008	48.29	61.4	63.13	45.43	68.18	61.42	57.6067	58.3433	0.018332	0.579072	0.73844	Reep4	hva22 family tb2 dp1 protein [Rutstroemia sp. NJR-2017a BBW]	-	-	-	-	-	-	-
BCIN_01g08880	BC1G_00006	35.94	36.2	33	24.22	37.19	36.48	35.0467	32.63	-0.103078	0.24821	0.425115	--	DUF833-domain-containing protein [Pezoloma ericae]	-	-	-	-	-	-	-
BCIN_01g08890	BC1G_00005	0.27	0.3	0.23	0.32	0.46	0.46	0.266667	0.413333	0.632268	0.297696	0.479376	--	S-adenosyl-L-methionine-dependent methyltransferase protein [Rutstroemia sp. NJR-2017a BVV2]	-	-	-	-	-	-	-
BCIN_01g08900	BC1G_00004	25.31	40.54	34.49	40.48	45.52	42.17	33.4467	42.7233	0.353162	0.254013	0.43183	cao1	peroxisomal copper amine oxidase [Sclerotinia borealis F-4128]	Metabolism;Metabolism;Metabolism;Metabolism;Metabolism;Metabolism	Global and overview maps;Global and overview maps;Amino acid metabolism;Amino acid metabolism;Amino acid metabolism;Metabolism of other amino acids	ko01100//Metabolic pathways;ko01110//Biosynthesis of secondary metabolites;ko00260//Glycine, serine and threonine metabolism;ko00350//Tyrosine metabolism;ko00360//Phenylalanine metabolism;ko00410//beta-Alanine metabolism	K00276;K00276;K00276;K00276;K00276;K00276	-	GO:0005507//copper ion binding;GO:0008131//primary amine oxidase activity;GO:0048038//quinone binding	GO:0009308//amine metabolic process;GO:0055114//oxidation-reduction process
BCIN_01g08910	BC1G_16413	14.51	20.94	21.67	14.9	23.57	30.37	19.04	22.9467	0.269251	0.59071	0.746216	aes1	fungal cellulose binding domain-containing protein [Rutstroemia sp. NJR-2017a BVV2]	-	-	-	-	-	-	-
BCIN_01g08920	BC1G_00001	74.78	88.57	97.71	75.21	67.22	59.46	87.02	67.2967	-0.370812	0.0122749	0.0435519	--	related to component of actin cortical patches LAS17 [Phialocephala subalpina]	-	-	-	-	-	-	-
BCIN_01g08930	BC1G_08237	6.02	9.15	9.21	14.31	15.03	12.86	8.12667	14.0667	0.791545	0.0021758	0.0105422	TFB2	Bctfb2 [Botrytis cinerea B05.10]	Genetic Information Processing;Genetic Information Processing	Replication and repair;Transcription	ko03420//Nucleotide excision repair;ko03022//Basal transcription factors	K03144;K03144	GO:0000439//transcription factor TFIIH core complex	GO:0001671//ATPase activator activity	GO:0006289//nucleotide-excision repair
BCIN_01g08940	BC1G_08240	59.83	46.1	44.6	21.98	29.36	39.24	50.1767	30.1933	-0.732787	0.000588991	0.00342723	SPBC31F10.02	esterase [Sclerotinia borealis F-4128]	-	-	-	-	-	GO:0047617//acyl-CoA hydrolase activity	-
BCIN_01g08950	BC1G_08241	4.13	2.55	2.47	4.05	5.09	7.58	3.05	5.57333	0.869731	0.0187138	0.0613406	mfs1	similar to MFS sugar transporter [Botrytis cinerea T4]	-	-	-	-	GO:0016020//membrane;GO:0016021//integral component of membrane	GO:0022857//transmembrane transporter activity	GO:0055085//transmembrane transport
BCIN_01g08960	BC1G_08242	0.76	0.43	1.16	0.77	0.56	0.63	0.783333	0.653333	-0.261807	0.403737	0.586334	mus-18	UV-damage endonuclease protein [Rutstroemia sp. NJR-2017a BVV2]	-	-	-	-	-	GO:0004519//endonuclease activity	GO:0006289//nucleotide-excision repair;GO:0009411//response to UV
BCIN_01g08970	BC1G_08244	205.87	238.01	239.11	134.57	77.85	70.38	227.663	94.2667	-1.27208	5.43e-07	5.75e-06	pkd2	similar to DUF907 domain-containing protein [Botrytis cinerea T4]	-	-	-	-	-	-	-
BCIN_01g08980	BC1G_08247	52.57	80.09	73.33	33.25	26.58	17.45	68.6633	25.76	-1.41441	1.67e-08	2.1e-07	--	pre-mRNA splicing factor CLF1 [Marssonina brunnea f. sp. 'multigermtubi' MB_m1]	-	-	-	-	-	GO:0005515//protein binding	-
BCIN_01g08990	BC1G_08249	49.68	55.69	61.4	44.18	31.94	26.4	55.59	34.1733	-0.701954	0.000771799	0.00431509	pgdA	carbohydrate esterase family 4 protein [Sclerotinia borealis F-4128]	-	-	-	-	-	GO:0003824//catalytic activity;GO:0016810//hydrolase activity, acting on carbon-nitrogen (but not peptide) bonds	GO:0005975//carbohydrate metabolic process
BCIN_01g09000	BC1G_08250	113.84	112.57	139.66	132.67	53.18	59.3	122.023	81.7167	-0.578455	0.0462462	0.123992	--	arsenite efflux transporter ArsB-like, puative [Aspergillus clavatus NRRL 1]	-	-	-	-	GO:0016021//integral component of membrane	GO:0015105//arsenite transmembrane transporter activity	GO:0015700//arsenite transport
BCIN_01g09010	BC1G_08251	0.47	0.49	0.43	5.93	1.49	2.11	0.463333	3.17667	2.77739	1.36e-06	1.35e-05	--	hypothetical protein BCIN__01g09010 [Botrytis cinerea B05.10]	-	-	-	-	-	-	-
BCIN_01g09020	BC1G_08253	1.49	1.85	1.56	0.63	0.76	0.63	1.63333	0.673333	-1.27843	3.31e-05	0.00025917	AO090103000074	similar to tannase subunit [Botrytis cinerea T4]	-	-	-	-	-	-	-
BCIN_01g09030	BC1G_08255	4.97	5.2	4.69	6.12	6.18	6.42	4.95333	6.24	0.333146	0.2786	0.458607	SMT	homocysteine S-methyltransferase protein [Rutstroemia sp. NJR-2017a BVV2]	Metabolism;Metabolism;Metabolism	Global and overview maps;Global and overview maps;Amino acid metabolism	ko01100//Metabolic pathways;ko01110//Biosynthesis of secondary metabolites;ko00270//Cysteine and methionine metabolism	K00547;K00547;K00547	-	-	-
BCIN_01g09040	BC1G_08256	78.63	61.21	70.3	50.42	71.62	71.67	70.0467	64.57	-0.117452	0.222082	0.394443	SPCC63.13	DnaJ domain-containing protein [Sclerotinia borealis F-4128]	-	-	-	-	-	-	-
BCIN_01g09050	BC1G_08257	54.61	64.18	54.02	45.75	61.74	60.3	57.6033	55.93	-0.04253	0.354087	0.538908	--	prenylated rab acceptor 1 protein [Rutstroemia sp. NJR-2017a WRK4]	-	-	-	-	-	-	-
BCIN_01g09060	BC1G_08259	3.95	5.67	6.06	13.55	8.98	7.08	5.22667	9.87	0.917159	0.00581344	0.0238977	--	udp-galactose transporter like protein [Rutstroemia sp. NJR-2017a WRK4]	-	-	-	-	-	-	-
BCIN_01g09070	BC1G_08262	0.63	0.65	0.49	0.21	0.41	0.2	0.59	0.273333	-1.11005	0.00317909	0.0145283	--	F-box domain-containing protein [Rutstroemia sp. NJR-2017a WRK4]	-	-	-	-	-	GO:0005515//protein binding	-
BCIN_01g09080	BC1G_08265	54.38	47.1	51.21	42.35	47.45	49.55	50.8967	46.45	-0.131893	0.130275	0.267307	CSC1	Bccsc1 [Botrytis cinerea B05.10]	-	-	-	-	GO:0016020//membrane	-	-
BCIN_01g09090	BC1G_08266	3.04	1.96	2.28	0.95	1.63	1.77	2.42667	1.45	-0.742923	0.0188381	0.0616805	PCH2	pachytene checkpoint component pch2 protein [Rutstroemia sp. NJR-2017a BVV2]	-	-	-	-	-	GO:0005524//ATP binding	-
BCIN_01g09100	BC1G_08269	101.92	91.81	128.53	49.35	39.9	32.18	107.42	40.4767	-1.4081	5.01e-11	8.2e-10	SPAC2E11.16c	glycosyltransferase family 20 protein [Botrytis cinerea T4]	Metabolism;Metabolism;Metabolism	Global and overview maps;Global and overview maps;Carbohydrate metabolism	ko01100//Metabolic pathways;ko01110//Biosynthesis of secondary metabolites;ko00500//Starch and sucrose metabolism	K22337;K22337;K22337	-	GO:0003824//catalytic activity	GO:0005992//trehalose biosynthetic process
BCIN_01g09110	BC1G_08270	137.46	140.94	145.04	137.02	179.07	170.55	141.147	162.213	0.200697	0.64063	0.783435	--	Rubredoxin-type fold protein [Rutstroemia sp. NJR-2017a WRK4]	-	-	-	-	-	-	-
BCIN_01g09120	BC1G_08271	168.97	167.3	161.95	158.16	174.38	204.92	166.073	179.153	0.109374	0.937542	0.968642	PRE10	Bcpre10 [Botrytis cinerea B05.10]	Genetic Information Processing	Folding, sorting and degradation	ko03050//Proteasome	K02727	GO:0005839//proteasome core complex;GO:0019773//proteasome core complex, alpha-subunit complex	GO:0004175//endopeptidase activity;GO:0004298//threonine-type endopeptidase activity	GO:0006511//ubiquitin-dependent protein catabolic process;GO:0051603//proteolysis involved in cellular protein catabolic process
BCIN_01g09130	0	24.93	24.41	23.06	14.92	21.75	19.05	24.1333	18.5733	-0.377794	0.00963745	0.0358659	SPAC5H10.03	phosphoglycerate mutase-like protein [Hyaloscypha bicolor E]	-	-	-	-	-	-	-
BCIN_01g09140	BC1G_08275	58.09	53.09	64.65	63.27	61.47	62.13	58.61	62.29	0.0878537	0.861758	0.926543	PCL7	cyclin-domain-containing protein [Hyaloscypha variabilis F]	-	-	-	-	-	GO:0019901//protein kinase binding	GO:0000079//regulation of cyclin-dependent protein serine/threonine kinase activity
BCIN_01g09150	BC1G_08277	206.7	188.79	178.85	140.99	185.84	211.13	191.447	179.32	-0.0944061	0.257445	0.435702	PRE3	Bcpre3 [Botrytis cinerea B05.10]	Genetic Information Processing	Folding, sorting and degradation	ko03050//Proteasome	K02738	GO:0005839//proteasome core complex	GO:0004175//endopeptidase activity;GO:0004298//threonine-type endopeptidase activity	GO:0043161//proteasome-mediated ubiquitin-dependent protein catabolic process;GO:0051603//proteolysis involved in cellular protein catabolic process
BCIN_01g09160	BC1G_08278	41.99	43.05	46.53	33.97	33.85	35.24	43.8567	34.3533	-0.352346	0.00497128	0.021109	GFER	Bcerv2 [Botrytis cinerea B05.10]	-	-	-	-	-	GO:0016971//flavin-linked sulfhydryl oxidase activity;GO:0016972//thiol oxidase activity	GO:0055114//oxidation-reduction process
BCIN_01g09170	BC1G_08279	18.3	15.96	19.41	18.45	17.77	17.73	17.89	17.9833	0.00750707	0.55653	0.720119	lcsP	branched-chain amino acid aminotransferase protein [Rutstroemia sp. NJR-2017a WRK4]	Metabolism;Metabolism;Metabolism;Metabolism;Metabolism;Metabolism;Metabolism;Metabolism	Global and overview maps;Global and overview maps;Global and overview maps;Amino acid metabolism;Amino acid metabolism;Global and overview maps;Metabolism of cofactors and vitamins;Amino acid metabolism	ko01100//Metabolic pathways;ko01110//Biosynthesis of secondary metabolites;ko01230//Biosynthesis of amino acids;ko00270//Cysteine and methionine metabolism;ko00280//Valine, leucine and isoleucine degradation;ko01210//2-Oxocarboxylic acid metabolism;ko00770//Pantothenate and CoA biosynthesis;ko00290//Valine, leucine and isoleucine biosynthesis	K00826;K00826;K00826;K00826;K00826;K00826;K00826;K00826	-	GO:0003824//catalytic activity;GO:0004084//branched-chain-amino-acid transaminase activity	GO:0009081//branched-chain amino acid metabolic process
BCIN_01g09180	BC1G_08280	33.21	15.89	30.41	9.96	12.79	17.99	26.5033	13.58	-0.96469	0.000394664	0.00240878	PRY1	scp-like extracellular protein [Rutstroemia sp. NJR-2017a WRK4]	-	-	-	-	GO:0005576//extracellular region	-	-
BCIN_01g09190	BC1G_08281	2.62	0.8	1.75	0.62	1.33	1.37	1.72333	1.10667	-0.638981	0.114655	0.243683	--	Kelch-like protein 40 [Lachnellula arida]	-	-	-	-	-	GO:0005515//protein binding	-
BCIN_01g09200	BC1G_08282	72.41	40.89	75.99	62.05	22.02	59.73	63.0967	47.9333	-0.396535	0.184393	0.344662	--	hypothetical protein BCIN__01g09200 [Botrytis cinerea B05.10]	-	-	-	-	-	-	-
BCIN_01g09210	0	0	0	0	0.3	0	0	0.001	0.1	6.64386	0.854302	0.921822	--	hypothetical protein BCIN__01g09210 [Botrytis cinerea B05.10]	-	-	-	-	-	-	-
BCIN_01g09220	0	0.26	0.15	0.18	0.27	0	0.23	0.196667	0.166667	-0.238787	0.779824	0.876997	--	hypothetical protein BCIN__01g09220 [Botrytis cinerea B05.10]	-	-	-	-	-	-	-
BCIN_01g09230	BC1G_08283	32.42	18.92	62.69	116.68	9.5	49.89	38.01	58.69	0.626736	0.572946	0.734412	bphB	Bcphy2 [Botrytis cinerea B05.10]	-	-	-	-	-	GO:0000155//phosphorelay sensor kinase activity;GO:0005515//protein binding	GO:0000160//phosphorelay signal transduction system;GO:0006355//regulation of transcription, DNA-templated;GO:0007165//signal transduction;GO:0009584//detection of visible light;GO:0018298//protein-chromophore linkage
BCIN_01g09240	BC1G_08284	9.01	8.32	11.06	11.49	14.32	11.16	9.46333	12.3233	0.380972	0.190959	0.353408	--	hypothetical protein BCIN__01g09240 [Botrytis cinerea B05.10]	-	-	-	-	-	GO:0008017//microtubule binding	-
BCIN_01g09250	BC1G_08285	4.6	4.97	4.68	7.08	6.14	6.64	4.75	6.62	0.478904	0.0930869	0.209349	--	AT hook domain-containing protein [Rutstroemia sp. NJR-2017a WRK4]	-	-	-	-	-	-	-
BCIN_01g09260	BC1G_08287	4.67	2.45	3.21	4.63	5.45	7.88	3.44333	5.98667	0.797947	0.0247029	0.0761218	--	glycoside hydrolase family 2 [Colletotrichum simmondsii]	-	-	-	-	-	-	-
BCIN_01g09270	BC1G_08288	4.82	4.18	4	4.11	2.01	5.22	4.33333	3.78	-0.197091	0.40412	0.586747	--	similar to G protein-coupled receptor (GPCR) : PQ-loop [Botrytis cinerea T4]	-	-	-	-	-	-	-
BCIN_01g09280	BC1G_08289	20.06	19.8	18.87	18.32	23.53	19.9	19.5767	20.5833	0.0723415	0.760603	0.867645	--	autophagy-related 6 protein [Rutstroemia sp. NJR-2017a WRK4]	-	-	-	-	-	-	-
BCIN_01g09290	BC1G_08292	0	0.11	0	0	0	0.04	0.0366667	0.0133333	-1.45943	0.574159	0.735618	--	hypothetical protein BCIN__01g09290 [Botrytis cinerea B05.10]	-	-	-	-	-	-	-
BCIN_01g09300	BC1G_08293	3.95	4.24	5.33	5.6	6.42	4.66	4.50667	5.56	0.303024	0.373468	0.556949	ECM29	Bcecm29 [Botrytis cinerea B05.10]	-	-	-	-	-	GO:0060090//molecular adaptor activity	GO:0043248//proteasome assembly
BCIN_01g09310	BC1G_08294	819.66	839.41	809.5	804.85	918.82	875.24	822.857	866.303	0.0742311	0.742035	0.85576	artA	14-3-3 protein [Sclerotinia borealis F-4128]	Environmental Information Processing	Signal transduction	ko04011//MAPK signaling pathway - yeast	K06630	-	GO:0019904//protein domain specific binding	-
BCIN_01g09320	BC1G_08297	59.43	59.18	60.51	53.67	55.8	46.67	59.7067	52.0467	-0.198086	0.0553345	0.142216	SERCA	calcium-transporting ATPase sarcoplasmic endoplasmic reticulum type protein [Rutstroemia sp. NJR-2017a WRK4]	-	-	-	-	GO:0016021//integral component of membrane	GO:0000166//nucleotide binding;GO:0005388//calcium-transporting ATPase activity	GO:0006816//calcium ion transport
BCIN_01g09330	BC1G_08298	139.37	170.62	158.53	171.08	255.4	218.77	156.173	215.083	0.461748	0.0722496	0.173802	PUP3	Bcpup3 [Botrytis cinerea B05.10]	Genetic Information Processing	Folding, sorting and degradation	ko03050//Proteasome	K02735	GO:0005839//proteasome core complex;GO:0019774//proteasome core complex, beta-subunit complex	GO:0004175//endopeptidase activity;GO:0004298//threonine-type endopeptidase activity;GO:0061133//endopeptidase activator activity	GO:0010499//proteasomal ubiquitin-independent protein catabolic process;GO:0043161//proteasome-mediated ubiquitin-dependent protein catabolic process;GO:0051603//proteolysis involved in cellular protein catabolic process
BCIN_01g09340	BC1G_08299	6.87	9.49	9.46	10.57	17.85	12.13	8.60667	13.5167	0.651213	0.0258267	0.0787746	--	UBX domain-containing protein [Rutstroemia sp. NJR-2017a WRK4]	-	-	-	-	-	-	-
BCIN_01g09350	BC1G_08300	855.69	826.78	833.25	972.68	919.94	1047.79	838.573	980.137	0.225046	0.526335	0.698072	rpl36	60S ribosomal protein L36 [Sclerotinia borealis F-4128]	Genetic Information Processing	Translation	ko03010//Ribosome	K02920	GO:0005840//ribosome	GO:0003735//structural constituent of ribosome	GO:0006412//translation
BCIN_01g09360	BC1G_08301	476.04	345.1	328.18	229.67	197.6	322.3	383.107	249.857	-0.616645	0.00371859	0.0165275	ccp-1	Bcccp1 [Botrytis cinerea B05.10]	-	-	-	-	-	GO:0004601//peroxidase activity;GO:0020037//heme binding	GO:0006979//response to oxidative stress;GO:0055114//oxidation-reduction process
BCIN_01g09370	BC1G_08304	128.99	126.74	132.3	132.38	144.82	140.14	129.343	139.113	0.105055	0.917985	0.959613	--	di-copper centre-containing protein [Rutstroemia sp. NJR-2017a WRK4]	-	-	-	-	-	-	-
BCIN_01g09380	BC1G_08306	2.47	1.84	1.93	3.83	2.34	2.59	2.08	2.92	0.489385	0.241517	0.416977	--	hypothetical protein BCIN__01g09380 [Botrytis cinerea B05.10]	-	-	-	-	-	-	-
BCIN_01g09390	BC1G_08308	0.71	0.76	0.68	0.54	0.75	1.28	0.716667	0.856667	0.257432	0.759332	0.866615	ARB_07867	glycosyl hydrolase catalytic core domain-containing protein [Pochonia chlamydosporia 170]	-	-	-	-	-	-	-
BCIN_01g09400	BC1G_08309	248.41	332.91	311.76	116.47	134.23	110.74	297.693	120.48	-1.30503	1.27e-15	2.92e-14	--	30 kDa heat shock protein [Verticillium dahliae VDG1]	-	-	-	-	-	-	-
BCIN_01g09410	BC1G_08311	6.65	4.1	3.28	1.16	1.91	3.01	4.67667	2.02667	-1.20637	0.00168958	0.00850611	--	hypothetical protein BCIN__01g09410 [Botrytis cinerea B05.10]	-	-	-	-	-	-	-
BCIN_01g09420	BC1G_08313	6.42	4.72	6.5	1.51	2.34	2.51	5.88	2.12	-1.47175	1.44e-08	1.83e-07	--	integral membrane protein [Rutstroemia sp. NJR-2017a BBW]	-	-	-	-	-	-	-
BCIN_01g09430	BC1G_08314	3.5	4.14	3.49	2.18	3.46	3.47	3.71	3.03667	-0.288931	0.165964	0.318928	CUT1	cutinase [Massarina eburnea CBS 473.64]	-	-	-	-	GO:0005576//extracellular region	GO:0016787//hydrolase activity;GO:0050525//cutinase activity	-
BCIN_01g09440	BC1G_08316	23.99	24.95	22.27	13.89	17.66	16.41	23.7367	15.9867	-0.570248	6.89e-05	0.000502644	--	spermine spermidine synthase protein [Rutstroemia sp. NJR-2017a BVV2]	-	-	-	-	-	-	-
BCIN_01g09450	BC1G_08318	59.76	69.14	43.98	19.76	89.49	71.79	57.6267	60.3467	0.0665375	0.815287	0.900113	lgd1	Bclgd1 [Botrytis cinerea B05.10]	Metabolism;Metabolism	Global and overview maps;Carbohydrate metabolism	ko01100//Metabolic pathways;ko00040//Pentose and glucuronate interconversions	K18102;K18102	-	GO:0050023//L-fuconate dehydratase activity	GO:0009063//cellular amino acid catabolic process;GO:0016052//carbohydrate catabolic process
BCIN_01g09460	BC1G_08319	0.57	0.43	0.25	0.69	0.9	1.1	0.416667	0.896667	1.10568	0.0479835	0.127421	gel4	glycoside hydrolase family 72 protein [Botrytis cinerea T4]	-	-	-	-	-	-	-
BCIN_01g09470	BC1G_08320	4.58	5.63	6.51	6.39	6.81	6.89	5.57333	6.69667	0.264903	0.49456	0.670773	--	Ubiquitin supergroup protein [Rutstroemia sp. NJR-2017a WRK4]	-	-	-	-	-	GO:0005515//protein binding	-
BCIN_01g09480	BC1G_08321	80.58	85.3	83.37	73.96	90.7	99.28	83.0833	87.98	0.0826165	0.818553	0.90217	lsm6	Bclsm6 [Botrytis cinerea B05.10]	Genetic Information Processing;Genetic Information Processing	Transcription;Folding, sorting and degradation	ko03040//Spliceosome;ko03018//RNA degradation	K12625;K12625	GO:0000932//P-body;GO:0005688//U6 snRNP;GO:0005730//nucleolus;GO:0005732//small nucleolar ribonucleoprotein complex;GO:0046540//U4/U6 x U5 tri-snRNP complex;GO:1990726//Lsm1-7-Pat1 complex	GO:0003723//RNA binding	GO:0000398//mRNA splicing, via spliceosome;GO:0030490//maturation of SSU-rRNA
BCIN_01g09490	BC1G_08322	129.7	112.67	137.27	40.3	52.02	63.08	126.547	51.8	-1.28865	7.41e-12	1.29e-10	--	methyltransferase protein [Rutstroemia sp. NJR-2017a WRK4]	-	-	-	-	-	GO:0008168//methyltransferase activity	-
BCIN_01g09500	BC1G_08323	8.91	10.73	10.18	13.99	11.7	10.37	9.94	12.02	0.274119	0.430691	0.611766	STT4	Bcstt4 [Botrytis cinerea B05.10]	Metabolism;Environmental Information Processing;Metabolism;Environmental Information Processing	Global and overview maps;Signal transduction;Carbohydrate metabolism;Signal transduction	ko01100//Metabolic pathways;ko04011//MAPK signaling pathway - yeast;ko00562//Inositol phosphate metabolism;ko04070//Phosphatidylinositol signaling system	K00888;K00888;K00888;K00888	GO:0005886//plasma membrane	GO:0004430//1-phosphatidylinositol 4-kinase activity;GO:0016301//kinase activity	GO:0000422//autophagy of mitochondrion;GO:0016236//macroautophagy;GO:0030866//cortical actin cytoskeleton organization;GO:0046854//phosphatidylinositol phosphorylation;GO:0048015//phosphatidylinositol-mediated signaling;GO:0060237//regulation of fungal-type cell wall organization;GO:0061909//autophagosome-lysosome fusion
BCIN_01g09510	BC1G_08324	210.51	185.65	186.39	160.95	185.75	222.29	194.183	189.663	-0.0339786	0.400989	0.583426	PRE7	Bcpre7 [Botrytis cinerea B05.10]	Genetic Information Processing	Folding, sorting and degradation	ko03050//Proteasome	K02732	GO:0005839//proteasome core complex;GO:0019774//proteasome core complex, beta-subunit complex	GO:0004298//threonine-type endopeptidase activity	GO:0010499//proteasomal ubiquitin-independent protein catabolic process;GO:0043161//proteasome-mediated ubiquitin-dependent protein catabolic process;GO:0051603//proteolysis involved in cellular protein catabolic process
BCIN_01g09520	BC1G_08325	3.6	3.64	3.93	1.61	2.61	2.86	3.72333	2.36	-0.657808	0.00466499	0.0200021	--	haloacid dehalogenase-like hydrolase protein [Rutstroemia sp. NJR-2017a WRK4]	Metabolism;Metabolism	Global and overview maps;Metabolism of cofactors and vitamins	ko01100//Metabolic pathways;ko00730//Thiamine metabolism	K22911;K22911	-	-	-
BCIN_01g09530	BC1G_08326	8.24	7.11	7.25	4.37	7.14	7.11	7.53333	6.20667	-0.27947	0.104339	0.227279	hsp30	HSP20-like chaperone [Cadophora sp. DSE1049]	-	-	-	-	-	-	-
BCIN_01g09540	BC1G_08329	605.47	701.43	647.28	603.22	662.35	619.23	651.393	628.267	-0.0521519	0.264846	0.443458	--	hypothetical protein BCIN__01g09540 [Botrytis cinerea B05.10]	-	-	-	-	-	-	-
BCIN_01g09550	BC1G_08331	77.4	78.98	87.2	97.33	80.44	93.95	81.1933	90.5733	0.157725	0.810541	0.896554	URA6	uridylate kinase protein [Rutstroemia sp. NJR-2017a WRK4]	Metabolism;Metabolism	Global and overview maps;Nucleotide metabolism	ko01100//Metabolic pathways;ko00240//Pyrimidine metabolism	K13800;K13800	-	GO:0004127//cytidylate kinase activity;GO:0005524//ATP binding;GO:0009041//uridylate kinase activity;GO:0019205//nucleobase-containing compound kinase activity	GO:0006139//nucleobase-containing compound metabolic process;GO:0006207//'de novo' pyrimidine nucleobase biosynthetic process;GO:0006221//pyrimidine nucleotide biosynthetic process
BCIN_01g09560	BC1G_08332	47.27	59.62	67.81	92.32	68.87	62.61	58.2333	74.6	0.35733	0.279998	0.45999	NCU02813	eukaryotic translation initiation factor 3 subunit m protein [Rutstroemia sp. NJR-2017a WRK4]	-	-	-	-	GO:0005737//cytoplasm;GO:0005852//eukaryotic translation initiation factor 3 complex	GO:0003743//translation initiation factor activity	-
BCIN_01g09570	BC1G_08336	22.53	30.48	32.64	16.19	13.14	12.17	28.55	13.8333	-1.04534	1.72e-07	1.94e-06	Os06g0677700	yt521-b-like splicing protein [Rutstroemia sp. NJR-2017a WRK4]	-	-	-	-	-	GO:0003676//nucleic acid binding;GO:0003723//RNA binding	-
BCIN_01g09580	BC1G_08339	35.54	32.97	31.63	41.52	33.33	36.36	33.38	37.07	0.151268	0.856312	0.923076	ADE17	similar to bifunctional purine biosynthesis protein ADE17 [Botrytis cinerea T4]	Metabolism;Metabolism;Metabolism;Metabolism	Global and overview maps;Global and overview maps;Nucleotide metabolism;Metabolism of cofactors and vitamins	ko01100//Metabolic pathways;ko01110//Biosynthesis of secondary metabolites;ko00230//Purine metabolism;ko00670//One carbon pool by folate	K00602;K00602;K00602;K00602	-	GO:0003824//catalytic activity;GO:0003937//IMP cyclohydrolase activity;GO:0004643//phosphoribosylaminoimidazolecarboxamide formyltransferase activity	GO:0006164//purine nucleotide biosynthetic process
BCIN_01g09590	BC1G_08341	272.11	320.57	320.2	63.03	94.33	70.11	304.293	75.8233	-2.00475	6e-31	2.82e-29	--	hyphal anastamosis-8 protein [Rutstroemia sp. NJR-2017a WRK4]	-	-	-	-	-	-	-
BCIN_01g09600	BC1G_08343	151.74	156.7	176.57	181.23	194.34	183.5	161.67	186.357	0.205014	0.586858	0.743696	MPC1	Bcmpc1 [Botrytis cinerea B05.10]	-	-	-	-	GO:0005743//mitochondrial inner membrane	-	GO:0006850//mitochondrial pyruvate transmembrane transport
BCIN_01g09610	BC1G_08344	103.23	98.73	105.81	126.37	135.54	155.12	102.59	139.01	0.438299	0.0618459	0.154608	snrpb	Bcsmb1 [Botrytis cinerea B05.10]	Genetic Information Processing	Transcription	ko03040//Spliceosome	K11086	-	-	-
BCIN_01g09620	BC1G_08345	1152.24	897.06	910.76	1170.99	1039.47	1443.64	986.687	1218.03	0.30389	0.397131	0.580514	rpl-11	60S ribosomal protein L11 [Sclerotinia sclerotiorum 1980 UF-70]	Genetic Information Processing	Translation	ko03010//Ribosome	K02868	GO:0005840//ribosome	GO:0003735//structural constituent of ribosome	GO:0006412//translation
BCIN_01g09630	BC1G_08346	90.73	62.52	105.09	58.86	44.62	165.86	86.1133	89.78	0.0601575	0.894968	0.947032	--	conidiation-specific expression protein [Rutstroemia sp. NJR-2017a WRK4]	-	-	-	-	-	-	-
BCIN_01g09640	0	0.16	0.13	0.24	0.08	0.13	0.54	0.176667	0.25	0.500898	0.734787	0.850922	--	hypothetical protein BCIN__01g09640 [Botrytis cinerea B05.10]	-	-	-	-	-	-	-
BCIN_01g09650	BC1G_08348	223.38	197.66	212.37	189	203.71	224.58	211.137	205.763	-0.0371912	0.342601	0.526238	gsdA	Bczwf1 [Botrytis cinerea B05.10]	Metabolism;Metabolism;Metabolism;Metabolism;Metabolism	Global and overview maps;Global and overview maps;Global and overview maps;Metabolism of other amino acids;Carbohydrate metabolism	ko01100//Metabolic pathways;ko01110//Biosynthesis of secondary metabolites;ko01200//Carbon metabolism;ko00480//Glutathione metabolism;ko00030//Pentose phosphate pathway	K00036;K00036;K00036;K00036;K00036	-	GO:0004345//glucose-6-phosphate dehydrogenase activity;GO:0016614//oxidoreductase activity, acting on CH-OH group of donors;GO:0050661//NADP binding	GO:0006006//glucose metabolic process;GO:0006740//NADPH regeneration;GO:0009051//pentose-phosphate shunt, oxidative branch;GO:0042542//response to hydrogen peroxide;GO:0055114//oxidation-reduction process
BCIN_01g09660	BC1G_08350	688.89	584.24	592.52	800.9	717.57	831.03	621.883	783.167	0.332675	0.252986	0.430515	rpl35b	60S ribosomal protein L33 [Sclerotinia borealis F-4128]	Genetic Information Processing	Translation	ko03010//Ribosome	K02917	GO:0005840//ribosome	GO:0003735//structural constituent of ribosome	GO:0006412//translation
BCIN_01g09670	BC1G_15415	80.43	88.91	107.85	78.07	56.98	55.53	92.3967	63.5267	-0.540478	0.00384815	0.017015	SPBC19C7.04c	DUF2406 domain protein [Rutstroemia sp. NJR-2017a BBW]	-	-	-	-	-	-	-
BCIN_01g09680	BC1G_15416	12.33	12.5	13.57	13.66	21.83	19.22	12.8	18.2367	0.510698	0.0820237	0.190546	vma21	similar to vacuolar ATPase assembly integral membrane protein VMA21 [Botrytis cinerea T4]	-	-	-	-	-	-	GO:0070072//vacuolar proton-transporting V-type ATPase complex assembly
BCIN_01g09690	BC1G_15417	2.38	3.58	4.37	9.44	5.32	4.13	3.44333	6.29667	0.870782	0.0203918	0.0655543	fft2	Bcfun30 [Botrytis cinerea B05.10]	-	-	-	-	-	GO:0005524//ATP binding	-
BCIN_01g09700	BC1G_15419	0.52	0.42	0.28	0.37	0.35	0.5	0.406667	0.406667	0	0.740752	0.854844	NOV	ATPase-like ATP-binding domain protein [Rutstroemia sp. NJR-2017a BVV2]	-	-	-	-	-	-	-
BCIN_01g09710	0	5.4	5.53	4.35	7.47	9.63	9.18	5.09333	8.76	0.782321	0.00554655	0.0230057	--	glutathione-dependent formaldehyde-activating enzyme protein [Rutstroemia sp. NJR-2017a WRK4]	-	-	-	-	-	-	-
BCIN_01g09720	BC1G_15423	26.24	51.94	43.95	17.7	13.11	8.66	40.71	13.1567	-1.62959	2.09e-08	2.6e-07	--	substrate-binding domain cholesterol oxidase protein [Rutstroemia sp. NJR-2017a WRK4]	-	-	-	-	-	GO:0016491//oxidoreductase activity;GO:0016899//oxidoreductase activity, acting on the CH-OH group of donors, oxygen as acceptor;GO:0050660//flavin adenine dinucleotide binding;GO:0071949//FAD binding	GO:0055114//oxidation-reduction process
BCIN_01g09730	BC1G_15424	47.98	48.11	51.8	39.07	35.04	31.81	49.2967	35.3067	-0.481549	0.00105333	0.00567836	--	transcription factor protein [Rutstroemia sp. NJR-2017a WRK4]	-	-	-	-	-	-	-
BCIN_01g09740	BC1G_15425	317.53	319.42	371.91	309.22	186.45	175.93	336.287	223.867	-0.587052	0.00821889	0.0315275	--	beta-lactamase superfamily domain-containing protein [Rutstroemia sp. NJR-2017a WRK4]	-	-	-	-	-	-	-
BCIN_01g09750	BC1G_15426	6.16	6.95	6.97	6.09	7.58	5.73	6.69333	6.46667	-0.0497026	0.423753	0.605571	--	mRNA splicing factor RNA helicase protein [Rutstroemia sp. NJR-2017a BVV2]	-	-	-	-	-	-	-
BCIN_01g09760	BC1G_15427	13.22	13.16	11.44	14.74	25.31	22.72	12.6067	20.9233	0.730926	0.00875396	0.0331335	CLYBL	aldolase citrate lyase family protein [Rutstroemia sp. NJR-2017a BBW]	-	-	-	-	-	GO:0003824//catalytic activity	-
BCIN_01g09770	BC1G_15430	209	284.79	218.72	97.69	142.46	138.91	237.503	126.353	-0.910484	4.6e-07	4.9e-06	--	Kin of IRRE 3 protein [Rutstroemia sp. NJR-2017a WRK4]	-	-	-	-	-	-	-
BCIN_01g09780	BC1G_15431	11.36	14.16	15.78	14.41	14.08	9.85	13.7667	12.78	-0.107291	0.243107	0.419056	SKG3	similar to PH domain-containing protein [Botrytis cinerea T4]	Genetic Information Processing	Folding, sorting and degradation	ko03018//RNA degradation	K12609	-	-	-
BCIN_01g09790	BC1G_15432	41.27	46.64	50.98	60.34	38.46	35.74	46.2967	44.8467	-0.0459076	0.548006	0.713473	BIPP2C1	rRNA-processing utp23 protein [Rutstroemia sp. NJR-2017a BVV2]	-	-	-	-	-	GO:0003824//catalytic activity	-
BCIN_01g09800	BC1G_15433	3.72	4.96	5.9	11.32	7.81	6.5	4.86	8.54333	0.813843	0.0182792	0.0602122	utp23	Bcutp23 [Botrytis cinerea B05.10]	-	-	-	-	GO:0032040//small-subunit processome	-	-
BCIN_01g09810	0	6.63	8.29	10.2	10.46	14.71	8.83	8.37333	11.3333	0.436698	0.18354	0.343657	SPAC6F6.13c	similar to DUF726 domain-containing protein [Botrytis cinerea T4]	-	-	-	-	-	-	-
BCIN_01g09820	0	0	0	0.06	0	0	0	0.02	0.001	-4.32193	0.773521	0.873029	--	hypothetical protein BCIN__01g09820 [Botrytis cinerea B05.10]	-	-	-	-	-	-	-
BCIN_01g09830	BC1G_16312	5.91	6.15	7.97	2.97	3.51	3.68	6.67667	3.38667	-0.979262	2.21e-05	0.000178668	--	hypothetical protein BofuT4_P015070.1 [Botrytis cinerea T4]	-	-	-	-	-	-	-
BCIN_01g09840	0	207.19	190.04	178.99	121.86	143	186.5	192.073	150.453	-0.352341	0.0210484	0.0670674	txl1	thioredoxin [Sclerotinia borealis F-4128]	-	-	-	-	-	GO:0015035//protein disulfide oxidoreductase activity	GO:0006662//glycerol ether metabolic process;GO:0045454//cell redox homeostasis
BCIN_01g09850	BC1G_16046	1.48	1.23	1.21	0.82	1.19	1.38	1.30667	1.13	-0.209568	0.287461	0.46817	--	Fungal Zn2-Cys6 binuclear cluster domain-containing protein [Cladophialophora immunda]	-	-	-	-	GO:0005634//nucleus	GO:0000981//DNA-binding transcription factor activity, RNA polymerase II-specific;GO:0008270//zinc ion binding	GO:0006355//regulation of transcription, DNA-templated
BCIN_01g09860	BC1G_16191	60.82	60.95	60.52	41.84	48.42	44.36	60.7633	44.8733	-0.437343	0.000297951	0.00187384	UBX5	Bcubx5 [Botrytis cinerea B05.10]	-	-	-	-	-	GO:0005515//protein binding	-
BCIN_01g09870	BC1G_16190	5.9	9.16	9.41	13.57	14.83	10.66	8.15667	13.02	0.674678	0.0167415	0.0560433	STK25	similar to Ste20-like serine/threonine protein kinase [Botrytis cinerea T4]	-	-	-	-	-	GO:0004672//protein kinase activity;GO:0005524//ATP binding	GO:0006468//protein phosphorylation
BCIN_01g09880	BC1G_16043	0.14	0.21	0.2	0.14	0.16	0.33	0.183333	0.21	0.19592	0.883935	0.939574	--	UBA-like protein [Glarea lozoyensis ATCC 20868]	-	-	-	-	-	-	-
BCIN_01g09890	BC1G_16042	32.85	32.11	34.42	28.17	32.74	32.22	33.1267	31.0433	-0.0937096	0.198762	0.363694	FMP32	Bcfmp32 [Botrytis cinerea B05.10]	-	-	-	-	GO:0005739//mitochondrion	-	GO:0033617//mitochondrial respiratory chain complex IV assembly
BCIN_01g09900	BC1G_16041	69.6	61.32	73.48	87.94	82.26	77.58	68.1333	82.5933	0.277665	0.367474	0.55151	GCD11	Bcgcd11 [Botrytis cinerea B05.10]	Genetic Information Processing	Translation	ko03013//RNA transport	K03242	GO:0005850//eukaryotic translation initiation factor 2 complex;GO:0016282//eukaryotic 43S preinitiation complex;GO:0033290//eukaryotic 48S preinitiation complex;GO:0043614//multi-eIF complex	GO:0000049//tRNA binding;GO:0003743//translation initiation factor activity;GO:0003924//GTPase activity;GO:0005525//GTP binding;GO:0031369//translation initiation factor binding;GO:1990856//methionyl-initiator methionine tRNA binding	GO:0001731//formation of translation preinitiation complex;GO:0006413//translational initiation;GO:0045903//positive regulation of translational fidelity
BCIN_01g09910	BC1G_16101	215.92	159.86	192.39	79.52	27.19	64.91	189.39	57.2067	-1.7271	1.33e-07	1.52e-06	MFS1	Bcmfs1 [Botrytis cinerea B05.10]	-	-	-	-	-	-	GO:0055085//transmembrane transport
BCIN_01g09920	BC1G_16100	6.02	9.65	9.03	23.03	32.79	22.53	8.23333	26.1167	1.66542	2.87e-11	4.78e-10	prhF	FAD binding domain-containing protein [Rutstroemia sp. NJR-2017a BBW]	-	-	-	-	-	GO:0071949//FAD binding	-
BCIN_01g09930	BC1G_16098	13.7	17.86	16.08	30.68	62.28	40.29	15.88	44.4167	1.48389	6.79e-08	8.03e-07	--	cation-transporting atpase 4 protein [Rutstroemia sp. NJR-2017a BVV2]	-	-	-	-	-	-	-
BCIN_01g09940	BC1G_16097	21.36	26.61	25.74	38.45	32.58	27.56	24.57	32.8633	0.419581	0.137648	0.278573	chc1	Bcchc1 [Botrytis cinerea B05.10]	Cellular Processes	Transport and catabolism	ko04144//Endocytosis	K04646	GO:0030130//clathrin coat of trans-Golgi network vesicle;GO:0030132//clathrin coat of coated pit;GO:0071439//clathrin complex	GO:0005198//structural molecule activity;GO:0005515//protein binding;GO:0032051//clathrin light chain binding	GO:0006886//intracellular protein transport;GO:0016192//vesicle-mediated transport
BCIN_01g09950	BC1G_05327	1354.99	1107.05	1063.56	415.41	530.92	529.01	1175.2	491.78	-1.25682	3.03e-13	5.84e-12	pyc	similar to pyruvate carboxylase [Botrytis cinerea T4]	Metabolism;Metabolism;Metabolism;Metabolism;Metabolism	Global and overview maps;Global and overview maps;Global and overview maps;Carbohydrate metabolism;Carbohydrate metabolism	ko01100//Metabolic pathways;ko01200//Carbon metabolism;ko01230//Biosynthesis of amino acids;ko00620//Pyruvate metabolism;ko00020//Citrate cycle (TCA cycle)	K01958;K01958;K01958;K01958;K01958	-	GO:0003824//catalytic activity;GO:0004736//pyruvate carboxylase activity;GO:0005524//ATP binding;GO:0009374//biotin binding;GO:0046872//metal ion binding	GO:0006090//pyruvate metabolic process;GO:0006094//gluconeogenesis
BCIN_01g09960	BC1G_05326	8.99	8.09	7.78	10.92	12.94	12.51	8.28667	12.1233	0.548923	0.0194073	0.0631131	nagZ	glycoside hydrolase family 3 protein [Botrytis cinerea T4]	Metabolism;Metabolism;Metabolism	Global and overview maps;Carbohydrate metabolism;Glycan biosynthesis and metabolism	ko01100//Metabolic pathways;ko00520//Amino sugar and nucleotide sugar metabolism;ko00531//Glycosaminoglycan degradation	K01207;K01207;K01207	-	GO:0004553//hydrolase activity, hydrolyzing O-glycosyl compounds	GO:0005975//carbohydrate metabolic process
BCIN_01g09970	BC1G_05324	51.44	40.7	42.44	15.5	9.02	12.02	44.86	12.18	-1.88092	1.41e-14	2.96e-13	amdhd2	carbohydrate esterase family 9 protein [Sclerotinia borealis F-4128]	Metabolism;Metabolism	Global and overview maps;Carbohydrate metabolism	ko01100//Metabolic pathways;ko00520//Amino sugar and nucleotide sugar metabolism	K01443;K01443	-	GO:0008448//N-acetylglucosamine-6-phosphate deacetylase activity;GO:0016787//hydrolase activity;GO:0016810//hydrolase activity, acting on carbon-nitrogen (but not peptide) bonds	GO:0006044//N-acetylglucosamine metabolic process
BCIN_01g09980	BC1G_05323	120.02	83.1	105.03	43.17	30.08	30.94	102.717	34.73	-1.56442	7.82e-12	1.36e-10	GNPDA1	glucosamine-6-phosphate deaminase [Sclerotinia borealis F-4128]	Metabolism;Metabolism	Global and overview maps;Carbohydrate metabolism	ko01100//Metabolic pathways;ko00520//Amino sugar and nucleotide sugar metabolism	K02564;K02564	-	GO:0004342//glucosamine-6-phosphate deaminase activity	GO:0005975//carbohydrate metabolic process;GO:0006044//N-acetylglucosamine metabolic process
BCIN_01g09990	BC1G_05322	17.11	13.43	19.32	18.35	7.47	6.79	16.62	10.87	-0.612568	0.0527496	0.136975	hxkA	hexokinase-1 protein [Rutstroemia sp. NJR-2017a BVV2]	Metabolism;Metabolism;Metabolism;Metabolism;Metabolism;Metabolism;Metabolism;Metabolism;Metabolism	Global and overview maps;Global and overview maps;Global and overview maps;Carbohydrate metabolism;Carbohydrate metabolism;Carbohydrate metabolism;Carbohydrate metabolism;Carbohydrate metabolism;Biosynthesis of other secondary metabolites	ko01100//Metabolic pathways;ko01110//Biosynthesis of secondary metabolites;ko01200//Carbon metabolism;ko00500//Starch and sucrose metabolism;ko00520//Amino sugar and nucleotide sugar metabolism;ko00010//Glycolysis / Gluconeogenesis;ko00051//Fructose and mannose metabolism;ko00052//Galactose metabolism;ko00524//Neomycin, kanamycin and gentamicin biosynthesis	K00844;K00844;K00844;K00844;K00844;K00844;K00844;K00844;K00844	-	GO:0004396//hexokinase activity;GO:0005524//ATP binding;GO:0005536//glucose binding;GO:0016773//phosphotransferase activity, alcohol group as acceptor	GO:0001678//cellular glucose homeostasis;GO:0005975//carbohydrate metabolic process
BCIN_01g10000	BC1G_05321	1.15	1	1.29	2.2	2.55	1.41	1.14667	2.05333	0.840522	0.0160824	0.054187	srs2	similar to ATP-depentend DNA helicase [Botrytis cinerea T4]	Genetic Information Processing;Genetic Information Processing	Replication and repair;Replication and repair	ko03420//Nucleotide excision repair;ko03430//Mismatch repair	K03657;K03657	-	GO:0003677//DNA binding;GO:0003678//DNA helicase activity;GO:0005524//ATP binding;GO:0016787//hydrolase activity	-
BCIN_01g10010	BC1G_05319	17.07	18.55	17.41	13.83	14.09	13.87	17.6767	13.93	-0.343651	0.00645576	0.0259476	--	similar to transcription factor Zn, C2H2 / Cys6 [Botrytis cinerea T4]	-	-	-	-	GO:0005634//nucleus	GO:0000981//DNA-binding transcription factor activity, RNA polymerase II-specific;GO:0003676//nucleic acid binding;GO:0003677//DNA binding;GO:0008270//zinc ion binding	GO:0006351//transcription, DNA-templated;GO:0006355//regulation of transcription, DNA-templated
BCIN_01g10020	BC1G_05318	2.51	3.71	3.44	3.28	4.65	2.63	3.22	3.52	0.128515	0.992277	0.995712	--	HET domain protein pin-c1 [Marssonina brunnea f. sp. 'multigermtubi' MB_m1]	-	-	-	-	-	-	-
BCIN_01g10030	BC1G_05317	0.9	0.62	0.64	0.23	0.04	0.62	0.72	0.296667	-1.27915	0.0570229	0.145402	--	hypothetical protein BCIN__01g10030 [Botrytis cinerea B05.10]	-	-	-	-	-	-	-
BCIN_01g10040	BC1G_05314	66.94	48.91	66.98	42.36	53.31	50.99	60.9433	48.8867	-0.318027	0.0231764	0.0725747	EX2	similar to F-box domain-containing protein [Botrytis cinerea T4]	-	-	-	-	GO:0019005//SCF ubiquitin ligase complex	GO:0005515//protein binding;GO:0030332//cyclin binding	GO:0006974//cellular response to DNA damage stimulus;GO:0031146//SCF-dependent proteasomal ubiquitin-dependent protein catabolic process;GO:0031571//mitotic G1 DNA damage checkpoint
BCIN_01g10050	BC1G_05310	16.14	23.04	23.65	40.38	34.12	25.89	20.9433	33.4633	0.67609	0.0178108	0.0589448	trf-3	Bcspt5 [Botrytis cinerea B05.10]	-	-	-	-	GO:0032044//DSIF complex	GO:0005515//protein binding	GO:0006355//regulation of transcription, DNA-templated;GO:0006357//regulation of transcription by RNA polymerase II;GO:0032784//regulation of DNA-templated transcription, elongation;GO:0032968//positive regulation of transcription elongation from RNA polymerase II promoter;GO:0060195//negative regulation of antisense RNA transcription
BCIN_01g10060	BC1G_05309	33.71	42.28	46.77	59.79	59.99	49.48	40.92	56.42	0.463401	0.0710221	0.171531	SPBC17D11.08	wd domain-containing protein [Rutstroemia sp. NJR-2017a BBW]	-	-	-	-	-	GO:0005515//protein binding	-
BCIN_01g10070	BC1G_05308	11.99	11.81	11.96	12.9	19.1	16.96	11.92	16.32	0.453257	0.0920234	0.207542	SPAC1F12.08	Bccab4 [Botrytis cinerea B05.10]	-	-	-	-	-	GO:0003824//catalytic activity	GO:0009058//biosynthetic process
BCIN_01g10080	BC1G_05307	16	21.2	21.65	12.75	15.93	10.83	19.6167	13.17	-0.574825	0.000931423	0.00508886	--	f-box domain-containing protein [Rutstroemia sp. NJR-2017a BBW]	-	-	-	-	-	GO:0005515//protein binding	-
BCIN_01g10090	BC1G_05306	2.79	3.8	4.55	4.06	6.48	3.11	3.71333	4.55	0.293152	0.572972	0.734412	ATG28	related to cellular myosin heavy chain, type a [Phialocephala subalpina]	-	-	-	-	-	-	-
BCIN_01g10100	BC1G_05305	1122.81	993.86	913.26	689.43	645.25	696.27	1009.98	676.983	-0.57713	0.000146196	0.000998546	ace-8	Bcpic7 [Botrytis cinerea B05.10]	Metabolism;Metabolism;Metabolism;Metabolism;Metabolism;Metabolism;Metabolism	Global and overview maps;Global and overview maps;Global and overview maps;Global and overview maps;Nucleotide metabolism;Carbohydrate metabolism;Carbohydrate metabolism	ko01100//Metabolic pathways;ko01110//Biosynthesis of secondary metabolites;ko01200//Carbon metabolism;ko01230//Biosynthesis of amino acids;ko00230//Purine metabolism;ko00010//Glycolysis / Gluconeogenesis;ko00620//Pyruvate metabolism	K00873;K00873;K00873;K00873;K00873;K00873;K00873	-	GO:0000287//magnesium ion binding;GO:0003824//catalytic activity;GO:0004743//pyruvate kinase activity;GO:0030955//potassium ion binding	GO:0006096//glycolytic process;GO:0042866//pyruvate biosynthetic process;GO:0061621//canonical glycolysis
BCIN_01g10110	BC1G_05302	859.75	773.29	713.15	447.61	555.6	594.15	782.063	532.453	-0.55463	0.000218159	0.00142433	--	DUF1748 domain containing protein [Rutstroemia sp. NJR-2017a WRK4]	-	-	-	-	-	-	-
BCIN_01g10120	BC1G_05300	34.96	41.26	41.68	41.04	32.92	27.53	39.3	33.83	-0.216226	0.135626	0.275481	--	similar to prolyl oligopeptidase [Botrytis cinerea T4]	-	-	-	-	-	-	-
BCIN_01g10130	BC1G_05299	0.83	1.11	0.74	0.51	0.22	0.34	0.893333	0.356667	-1.32462	0.00359864	0.0161019	dug1	Bcdug2 [Botrytis cinerea B05.10]	Metabolism;Metabolism	Global and overview maps;Metabolism of other amino acids	ko01100//Metabolic pathways;ko00480//Glutathione metabolism	K15428;K15428	-	GO:0008237//metallopeptidase activity;GO:0016787//hydrolase activity	GO:0006508//proteolysis
BCIN_01g10140	BC1G_05298	0.46	0.16	0.6	0.19	0.15	0.51	0.406667	0.283333	-0.521346	0.430363	0.611518	--	similar to flavin-nucleotide-binding protein [Botrytis cinerea T4]	-	-	-	-	-	GO:0048037//cofactor binding	-
BCIN_01g10150	BC1G_05297	0.49	0.58	0.73	0.35	0.52	0.39	0.6	0.42	-0.514573	0.223701	0.396731	PSD2	Bcpsd [Botrytis cinerea B05.10]	Metabolism;Metabolism;Metabolism	Global and overview maps;Global and overview maps;Lipid metabolism	ko01100//Metabolic pathways;ko01110//Biosynthesis of secondary metabolites;ko00564//Glycerophospholipid metabolism	K01613;K01613;K01613	-	GO:0004609//phosphatidylserine decarboxylase activity	GO:0008654//phospholipid biosynthetic process
BCIN_01g10160	BC1G_05296	2.33	2.6	2.43	1.65	2.19	2.28	2.45333	2.04	-0.266174	0.118098	0.249014	PAL1	similar to phenylalanine ammonia-lyase [Botrytis cinerea T4]	Metabolism;Metabolism;Metabolism	Global and overview maps;Global and overview maps;Amino acid metabolism	ko01100//Metabolic pathways;ko01110//Biosynthesis of secondary metabolites;ko00360//Phenylalanine metabolism	K10775;K10775;K10775	GO:0005737//cytoplasm	GO:0003824//catalytic activity;GO:0016841//ammonia-lyase activity	GO:0006559//L-phenylalanine catabolic process
BCIN_01g10170	0	34.69	27.8	34.41	22.18	14.71	18.21	32.3	18.3667	-0.814444	9.33e-05	0.000660656	--	similar to transcription factor Cys6 [Botrytis cinerea T4]	-	-	-	-	GO:0005634//nucleus	GO:0000981//DNA-binding transcription factor activity, RNA polymerase II-specific;GO:0008270//zinc ion binding	GO:0006355//regulation of transcription, DNA-templated
BCIN_01g10180	BC1G_05294	40.63	65.8	79.58	81.44	54.8	47.27	62.0033	61.17	-0.0195215	0.686489	0.81823	--	hypothetical protein BCIN__01g10180 [Botrytis cinerea B05.10]	-	-	-	-	-	-	-
BCIN_01g10190	BC1G_05292	0	0	0	0	0	0	0.001	0.001	0	1	1	--	50s ribosomal l17 protein [Rutstroemia sp. NJR-2017a BVV2]	-	-	-	-	-	-	-
BCIN_01g10200	BC1G_05291	0.51	0.57	0.36	0.16	0.29	0.31	0.48	0.253333	-0.921997	0.135779	0.275581	--	BTB POZ domain-containing protein [Rutstroemia sp. NJR-2017a BBW]	-	-	-	-	-	GO:0005515//protein binding	-
BCIN_01g10210	BC1G_05290	1.18	0.75	0.81	0.2	0.71	0.49	0.913333	0.466667	-0.968749	0.0349142	0.0997892	--	btb poz domain containing protein [Rutstroemia sp. NJR-2017a BVV2]	-	-	-	-	-	GO:0005515//protein binding	-
BCIN_01g10220	BC1G_05289	1.02	1.46	0.63	0.7	1.53	2.21	1.03667	1.48	0.513645	0.473321	0.65155	--	serine threonine kinase protein [Rutstroemia sp. NJR-2017a BBW]	-	-	-	-	-	-	-
BCIN_01g10230	BC1G_05287	1.5	0.93	0.95	1.53	1.02	1.02	1.12667	1.19	0.0789008	0.922036	0.961752	--	hypothetical protein BCIN__01g10230 [Botrytis cinerea B05.10]	-	-	-	-	-	-	-
BCIN_01g10240	BC1G_05286	17.54	16.9	19.56	23.58	19.82	19.98	18	21.1267	0.231068	0.584793	0.742547	ATP11	Bcatp11 [Botrytis cinerea B05.10]	-	-	-	-	GO:0005739//mitochondrion	-	GO:0065003//protein-containing complex assembly
BCIN_01g10250	BC1G_05285	6.56	9.57	8.72	8.68	15.55	10.05	8.28333	11.4267	0.464121	0.184354	0.344644	4cl1	similar to CoA ligase [Botrytis cinerea T4]	Metabolism;Metabolism;Metabolism	Global and overview maps;Global and overview maps;Metabolism of cofactors and vitamins	ko01100//Metabolic pathways;ko01110//Biosynthesis of secondary metabolites;ko00130//Ubiquinone and other terpenoid-quinone biosynthesis	K01904;K01904;K01904	-	GO:0003824//catalytic activity	-
BCIN_01g10260	BC1G_05284	0	0	0	0	0.05	0	0.001	0.0166667	4.05889	0.854302	0.921822	--	hypothetical protein BCIN__01g10260 [Botrytis cinerea B05.10]	-	-	-	-	-	-	-
BCIN_01g10270	BC1G_05282	0.23	0.12	0.15	22.61	12.76	16.83	0.166667	17.4	6.70598	3.84e-45	2.87e-43	--	glycosyltransferase family 31 protein [Botrytis cinerea T4]	-	-	-	-	GO:0016020//membrane	GO:0016757//transferase activity, transferring glycosyl groups	-
BCIN_01g10280	BC1G_05281	6.23	7.44	6.62	5.94	12.77	8.98	6.76333	9.23	0.448596	0.261783	0.440192	moc3	similar to transcription factor Cys6 [Botrytis cinerea T4]	-	-	-	-	GO:0005634//nucleus	GO:0000981//DNA-binding transcription factor activity, RNA polymerase II-specific;GO:0008270//zinc ion binding	GO:0006355//regulation of transcription, DNA-templated
BCIN_01g10290	BC1G_05280	16.02	18.63	19.21	24.76	18.12	23.88	17.9533	22.2533	0.30977	0.352828	0.537333	cyp15	cyclophilin-type peptidyl-prolyl cis-trans isomerase protein [Rutstroemia sp. NJR-2017a WRK4]	-	-	-	-	-	GO:0003755//peptidyl-prolyl cis-trans isomerase activity;GO:0005515//protein binding	GO:0000413//protein peptidyl-prolyl isomerization
BCIN_01g10300	BC1G_05279	30.43	19.47	18.7	10.68	16.93	25.85	22.8667	17.82	-0.359749	0.123704	0.257259	--	integral membrane protein [Rutstroemia sp. NJR-2017a WRK4]	-	-	-	-	GO:0016021//integral component of membrane	-	-
BCIN_01g10310	BC1G_05278	32.08	28.09	39.45	44.05	37.65	32.76	33.2067	38.1533	0.200336	0.677079	0.811259	GDB1	Bcgdb1 [Botrytis cinerea B05.10]	Metabolism;Metabolism;Metabolism	Global and overview maps;Global and overview maps;Carbohydrate metabolism	ko01100//Metabolic pathways;ko01110//Biosynthesis of secondary metabolites;ko00500//Starch and sucrose metabolism	K01196;K01196;K01196	-	GO:0003824//catalytic activity;GO:0004134//4-alpha-glucanotransferase activity;GO:0004135//amylo-alpha-1,6-glucosidase activity	GO:0005978//glycogen biosynthetic process;GO:0005980//glycogen catabolic process
BCIN_01g10320	BC1G_05277	94.65	79.33	79.46	80.43	78.51	86.43	84.48	81.79	-0.0466854	0.359644	0.544464	gld1	similar to glycerol-3-phosphate dehydrogenase [Botrytis cinerea T4]	Metabolism;Environmental Information Processing;Metabolism	Global and overview maps;Signal transduction;Lipid metabolism	ko01110//Biosynthesis of secondary metabolites;ko04011//MAPK signaling pathway - yeast;ko00564//Glycerophospholipid metabolism	K00006;K00006;K00006	GO:0009331//glycerol-3-phosphate dehydrogenase complex	GO:0004367//glycerol-3-phosphate dehydrogenase [NAD+] activity;GO:0016491//oxidoreductase activity;GO:0016616//oxidoreductase activity, acting on the CH-OH group of donors, NAD or NADP as acceptor;GO:0051287//NAD binding	GO:0005975//carbohydrate metabolic process;GO:0006072//glycerol-3-phosphate metabolic process;GO:0046168//glycerol-3-phosphate catabolic process;GO:0055114//oxidation-reduction process
BCIN_01g10330	BC1G_05276	36.32	33.77	34.71	35.93	41.74	39.92	34.9333	39.1967	0.166127	0.800736	0.890888	AMT16	similar to phospho-2-dehydro-3-deoxyheptonate aldolase [Botrytis cinerea T4]	Metabolism;Metabolism;Metabolism;Metabolism	Global and overview maps;Global and overview maps;Global and overview maps;Amino acid metabolism	ko01100//Metabolic pathways;ko01110//Biosynthesis of secondary metabolites;ko01230//Biosynthesis of amino acids;ko00400//Phenylalanine, tyrosine and tryptophan biosynthesis	K01626;K01626;K01626;K01626	-	GO:0003824//catalytic activity;GO:0003849//3-deoxy-7-phosphoheptulonate synthase activity	GO:0009058//biosynthetic process;GO:0009073//aromatic amino acid family biosynthetic process
BCIN_01g10340	BC1G_05275	218.63	257.5	261.42	338.92	298.58	257.45	245.85	298.317	0.279066	0.389299	0.572229	cyt-1	Bccyt1 [Botrytis cinerea B05.10]	Metabolism;Metabolism	Global and overview maps;Energy metabolism	ko01100//Metabolic pathways;ko00190//Oxidative phosphorylation	K00413;K00413	-	GO:0009055//electron transfer activity;GO:0020037//heme binding	-
BCIN_01g10350	BC1G_05274	2.07	3.05	4.7	18.34	6.47	4.8	3.27333	9.87	1.59229	0.0286319	0.085424	--	pre-mRNA splicing factor protein [Rutstroemia sp. NJR-2017a BVV2]	-	-	-	-	-	-	-
BCIN_01g10360	BC1G_05273	3.28	4.54	5.35	13.78	5.75	4.13	4.39	7.88667	0.845195	0.0673683	0.164939	MBD4	pre-mRNA splicing factor protein [Rutstroemia sp. NJR-2017a BVV2]	-	-	-	-	-	GO:0003824//catalytic activity	GO:0006281//DNA repair
BCIN_01g10370	BC1G_05272	1.72	0.51	0.87	1.83	1.67	2.57	1.03333	2.02333	0.969428	0.0903099	0.204679	--	hypothetical protein BCIN__01g10370 [Botrytis cinerea B05.10]	-	-	-	-	-	-	-
BCIN_01g10380	BC1G_05268	1.33	1.01	1.02	1.29	1.08	1.15	1.12	1.17333	0.0671142	0.869846	0.931135	CYP505A3	NADPH--cytochrome P450 reductase-like protein [Phialocephala scopiformis]	Metabolism;Metabolism	Amino acid metabolism;Lipid metabolism	ko00380//Tryptophan metabolism;ko00071//Fatty acid degradation	K14338;K14338	-	GO:0003958//NADPH-hemoprotein reductase activity;GO:0005506//iron ion binding;GO:0010181//FMN binding;GO:0016491//oxidoreductase activity;GO:0016705//oxidoreductase activity, acting on paired donors, with incorporation or reduction of molecular oxygen;GO:0020037//heme binding;GO:0070330//aromatase activity	GO:0055114//oxidation-reduction process
BCIN_01g10390	BC1G_05267	21.53	17.44	19.47	7.62	14.46	16.36	19.48	12.8133	-0.604348	0.00652833	0.0261986	--	ATP phosphoribosyltransferase protein [Rutstroemia sp. NJR-2017a WRK4]	-	-	-	-	-	-	-
BCIN_01g10400	BC1G_05266	1.44	2.24	2.56	3.76	3.3	2.97	2.08	3.34333	0.684704	0.0261243	0.0795407	--	putative reticulocyte-binding protein 2 like protein a protein [Botrytis cinerea BcDW1]	-	-	-	-	-	-	-
BCIN_01g10410	BC1G_05265	52.65	44.53	48.32	38.76	54.9	53.59	48.5	49.0833	0.0172485	0.556132	0.720119	--	BTB POZ-like protein [Rutstroemia sp. NJR-2017a BVV2]	-	-	-	-	-	GO:0005515//protein binding	-
BCIN_01g10420	BC1G_05264	0.88	0.38	0.69	1	0.62	0.72	0.65	0.78	0.263034	0.737824	0.852665	--	hypothetical protein BCIN__01g10420 [Botrytis cinerea B05.10]	-	-	-	-	-	-	-
BCIN_01g10430	BC1G_05263	2.81	3.62	2.68	4.6	4.98	4.97	3.03667	4.85	0.675496	0.0272073	0.0821495	laaA	similar to prolyl aminopeptidase [Botrytis cinerea T4]	-	-	-	-	-	GO:0008233//peptidase activity	GO:0006508//proteolysis
BCIN_01g10440	BC1G_05262	0.17	0.3	0.29	0.34	0.48	0.14	0.253333	0.32	0.337035	0.672506	0.808396	--	T-complex 1 subunit beta protein [Rutstroemia sp. NJR-2017a WRK4]	-	-	-	-	-	GO:0003676//nucleic acid binding	-
BCIN_01g10450	BC1G_05260	22.67	25.05	23.36	29.12	28.55	29.33	23.6933	29	0.291572	0.313221	0.496506	--	integral membrane protein [Rutstroemia sp. NJR-2017a WRK4]	-	-	-	-	-	-	-
BCIN_01g10460	BC1G_05257	14.86	14.25	14.67	10.05	16.77	16.79	14.5933	14.5367	-0.00561296	0.543366	0.710132	tsc10	3-ketodihydrosphingosine reductase tsc10, partial [Metarhizium brunneum ARSEF 3297]	Metabolism;Metabolism	Global and overview maps;Lipid metabolism	ko01100//Metabolic pathways;ko00600//Sphingolipid metabolism	K04708;K04708	-	-	-
BCIN_01g10470	BC1G_05255	6.04	8.22	9.54	9.77	9.76	6.02	7.93333	8.51667	0.102362	0.964975	0.982266	FAM13A	Bcbem3 [Botrytis cinerea B05.10]	-	-	-	-	-	-	GO:0007165//signal transduction
BCIN_01g10480	BC1G_05254	7.27	9.75	13.87	44.25	18	16.43	10.2967	26.2267	1.34886	0.00104294	0.00562633	RRS1	Bcrrs1 [Botrytis cinerea B05.10]	-	-	-	-	GO:0005634//nucleus	-	GO:0042254//ribosome biogenesis
BCIN_01g10490	BC1G_05253	26.63	27.52	28.39	35.61	28.85	27.74	27.5133	30.7333	0.159673	0.815561	0.900113	--	Bcrsm23 [Botrytis cinerea B05.10]	-	-	-	-	GO:0005763//mitochondrial small ribosomal subunit	-	GO:0032543//mitochondrial translation
BCIN_01g10500	BC1G_05251	4273.51	4137.06	3244.16	3059.55	3733.44	4913.39	3884.91	3902.13	0.00637943	0.587408	0.743926	NCU05495	Cyanovirin-N-like protein [Diplodia seriata]	-	-	-	-	-	-	-
BCIN_01g10510	BC1G_05247	1.26	1.19	0.83	0.68	0.96	0.81	1.09333	0.816667	-0.420914	0.0593803	0.15004	--	Bgt-100 [Blumeria graminis f. sp. tritici]	-	-	-	-	-	-	-
BCIN_01g10520	BC1G_05246	154.41	129.8	136.05	85.45	95.18	112.58	140.087	97.7367	-0.519348	0.00062757	0.00361849	--	similar to ulp1 protease family protein [Botrytis cinerea T4]	-	-	-	-	-	GO:0008234//cysteine-type peptidase activity	GO:0006508//proteolysis
BCIN_01g10530	BC1G_05244	23.41	23.03	27.74	14.17	17.85	14.5	24.7267	15.5067	-0.673179	1.77e-05	0.000145931	--	3-dehydroshikimate dehydratase protein [Rutstroemia sp. NJR-2017a WRK4]	-	-	-	-	-	-	-
BCIN_01g10540	BC1G_05243	9.69	10.82	11.81	16.72	12.43	12.16	10.7733	13.77	0.354064	0.316405	0.499432	--	ribosome biogenesis SLX9-domain-containing protein [Rutstroemia sp. NJR-2017a WRK4]	-	-	-	-	GO:0005730//nucleolus;GO:0030686//90S preribosome;GO:0030688//preribosome, small subunit precursor	-	GO:0000462//maturation of SSU-rRNA from tricistronic rRNA transcript (SSU-rRNA, 5.8S rRNA, LSU-rRNA)
BCIN_01g10550	BC1G_05242	9.87	9.42	8.95	7.63	9.16	11.04	9.41333	9.27667	-0.0210992	0.50382	0.679182	uba4	Bcuba4 [Botrytis cinerea B05.10]	Genetic Information Processing	Folding, sorting and degradation	ko04122//Sulfur relay system	K11996	GO:0005829//cytosol	GO:0004792//thiosulfate sulfurtransferase activity;GO:0008641//ubiquitin-like modifier activating enzyme activity	GO:0002143//tRNA wobble position uridine thiolation
BCIN_01g10560	BC1G_05241	35.28	32.33	33.42	29.78	45.91	43.02	33.6767	39.57	0.232658	0.612633	0.763054	pam17	Bcpam17 [Botrytis cinerea B05.10]	-	-	-	-	GO:0001405//PAM complex, Tim23 associated import motor	-	-
BCIN_01g10570	BC1G_05236	1.92	2.09	2.02	1.34	2.88	3.12	2.01	2.44667	0.283622	0.637202	0.780916	--	chromo domain-containing protein [Rutstroemia sp. NJR-2017a BVV2]	-	-	-	-	-	-	-
BCIN_01g10580	BC1G_05234	11.33	12	8.63	10.29	28.93	28.29	10.6533	22.5033	1.07883	0.00502144	0.0212835	--	extracellular tungstate binding protein [Rutstroemia sp. NJR-2017a BBW]	-	-	-	-	-	-	-
BCIN_01g10590	BC1G_05233	4.35	4.96	4.35	1.38	2.02	2.58	4.55333	1.99333	-1.19174	7.22e-06	6.34e-05	--	F-box domain-containing protein [Coniochaeta sp. 2T2.1]	-	-	-	-	-	-	-
BCIN_01g10600	BC1G_05232	3.95	5.51	5.68	9.2	11.61	8.07	5.04667	9.62667	0.931706	0.000203311	0.00133833	PEX1	Bcpex1 [Botrytis cinerea B05.10]	Cellular Processes	Transport and catabolism	ko04146//Peroxisome	K13338	GO:0005777//peroxisome;GO:0005778//peroxisomal membrane	GO:0005524//ATP binding;GO:0042623//ATPase activity, coupled	GO:0006625//protein targeting to peroxisome;GO:0007031//peroxisome organization
BCIN_01g10610	BC1G_05231	7.02	8.6	9.53	14.9	13.47	10.94	8.38333	13.1033	0.644338	0.0138168	0.0479091	mcm7	Bcmcm7 [Botrytis cinerea B05.10]	Cellular Processes;Cellular Processes;Genetic Information Processing	Cell growth and death;Cell growth and death;Replication and repair	ko04111//Cell cycle - yeast;ko04113//Meiosis - yeast;ko03030//DNA replication	K02210;K02210;K02210	GO:0000790//nuclear chromatin;GO:0005634//nucleus;GO:0042555//MCM complex;GO:0097373//MCM core complex	GO:0003677//DNA binding;GO:0003678//DNA helicase activity;GO:0003697//single-stranded DNA binding;GO:0003727//single-stranded RNA binding;GO:0005524//ATP binding;GO:0016887//ATPase activity;GO:0033679//3'-5' DNA/RNA helicase activity;GO:1990518//single-stranded DNA-dependent ATP-dependent 3'-5' DNA helicase activity	GO:0006260//DNA replication;GO:0006270//DNA replication initiation
BCIN_01g10620	BC1G_05230	5.19	5.74	4.09	1.42	3.94	2.89	5.00667	2.75	-0.864419	0.0139028	0.0481796	--	hypothetical protein BCIN__01g10620 [Botrytis cinerea B05.10]	-	-	-	-	-	-	-
BCIN_01g10630	BC1G_05229	0	0	0.11	0.11	0	0	0.0366667	0.0366667	0	0.949306	0.975427	--	hypothetical protein BCIN__01g10630 [Botrytis cinerea B05.10]	-	-	-	-	-	-	-
BCIN_01g10640	BC1G_05228	42.04	51.12	47.66	49.36	69.02	54.35	46.94	57.5767	0.294666	0.350738	0.534694	--	Enolase C-terminal protein [Rutstroemia sp. NJR-2017a BVV2]	-	-	-	-	-	-	-
BCIN_01g10650	BC1G_05227	24.07	18.63	19.14	14.73	17.85	19.33	20.6133	17.3033	-0.252528	0.0692765	0.168339	--	peroxin 20 protein [Rutstroemia sp. NJR-2017a WRK4]	-	-	-	-	-	-	-
BCIN_01g10660	BC1G_05226	53.95	56.91	59.86	66.74	72.1	60.58	56.9067	66.4733	0.224178	0.533829	0.703111	nup-20	Bcsec13 [Botrytis cinerea B05.10]	Genetic Information Processing;Genetic Information Processing	Translation;Folding, sorting and degradation	ko03013//RNA transport;ko04141//Protein processing in endoplasmic reticulum	K14004;K14004	GO:0030127//COPII vesicle coat	GO:0005198//structural molecule activity;GO:0005515//protein binding	GO:0016192//vesicle-mediated transport;GO:0090114//COPII-coated vesicle budding;GO:1904263//positive regulation of TORC1 signaling
BCIN_01g10670	BC1G_05225	2.96	3.22	3.01	1.39	2.25	2.52	3.06333	2.05333	-0.577135	0.00636883	0.0257115	--	Myo-inositol transporter 1 protein [Rutstroemia sp. NJR-2017a BVV2]	-	-	-	-	-	GO:0005515//protein binding	-
BCIN_01g10680	BC1G_05224	80.3	65.02	64.53	79.85	53.85	78.24	69.95	70.6467	0.0142974	0.67943	0.812888	SPCC965.13	vitamin b6 transporter bsu1 protein [Rutstroemia sp. NJR-2017a WRK4]	-	-	-	-	-	-	GO:0055085//transmembrane transport
BCIN_01g10690	BC1G_05222	9.87	13.59	14.25	24.18	24.91	18.73	12.57	22.6067	0.846764	0.000618153	0.00357099	cnd2	Bcbrn1 [Botrytis cinerea B05.10]	Cellular Processes	Cell growth and death	ko04111//Cell cycle - yeast	K06676	GO:0000796//condensin complex	-	GO:0007076//mitotic chromosome condensation
BCIN_01g10700	BC1G_05221	31.15	38.04	38.85	25.9	31.22	25.66	36.0133	27.5933	-0.384211	0.00309187	0.014213	SPAC3A12.06c	similar to sodium/calcium exchanger protein [Botrytis cinerea T4]	-	-	-	-	GO:0016021//integral component of membrane	-	GO:0055085//transmembrane transport
BCIN_01g10710	BC1G_05220	47.53	55.16	49.35	40.13	50.19	44.9	50.68	45.0733	-0.169142	0.076747	0.18174	rcd1	Bccaf40 [Botrytis cinerea B05.10]	Genetic Information Processing	Folding, sorting and degradation	ko03018//RNA degradation	K12606	GO:0030014//CCR4-NOT complex	-	GO:0006402//mRNA catabolic process
BCIN_01g10720	BC1G_05219	2.36	3.73	4.12	4.96	7.12	5.27	3.40333	5.78333	0.764953	0.0081842	0.0314622	--	bZIP family transcription factor protein [Rutstroemia sp. NJR-2017a BBW]	-	-	-	-	-	GO:0003700//DNA-binding transcription factor activity	GO:0006355//regulation of transcription, DNA-templated
BCIN_01g10730	BC1G_05218	4.06	5.29	6.19	4.05	6.4	3.41	5.18	4.62	-0.165059	0.326335	0.509545	--	hypothetical protein BCIN__01g10730 [Botrytis cinerea B05.10]	-	-	-	-	-	-	-
BCIN_01g10740	BC1G_05217	2.02	2.02	2.16	17.59	33.33	26.62	2.06667	25.8467	3.6446	3.09e-47	2.45e-45	At4g01020	similar to transcription factor Zn, C2H2 [Botrytis cinerea T4]	-	-	-	-	-	GO:0046872//metal ion binding	-
BCIN_01g10750	0	0.88	0.86	0.78	1.96	2.62	2.05	0.84	2.21	1.39559	0.000226656	0.00147179	FAH12	similar to delta-12 fatty acid desaturase [Botrytis cinerea T4]	Metabolism;Metabolism;Metabolism	Global and overview maps;Global and overview maps;Lipid metabolism	ko01100//Metabolic pathways;ko01212//Fatty acid metabolism;ko01040//Biosynthesis of unsaturated fatty acids	K22993;K22993;K22993	-	-	GO:0006629//lipid metabolic process
BCIN_01g10760	BC1G_05214	2.63	2.25	1.52	0.44	1.74	1.53	2.13333	1.23667	-0.786653	0.0467415	0.124981	alt3	benzoate 4-monooxygenase cytochrome p450 protein [Rutstroemia sp. NJR-2017a BVV2]	-	-	-	-	-	GO:0004497//monooxygenase activity;GO:0005506//iron ion binding;GO:0016705//oxidoreductase activity, acting on paired donors, with incorporation or reduction of molecular oxygen;GO:0020037//heme binding	GO:0055114//oxidation-reduction process
BCIN_01g10770	BC1G_05213	1.94	2.38	2.94	7.17	12.38	9.98	2.42	9.84333	2.02414	1.66e-13	3.26e-12	stcF	similar to cytochrome P450 monooxygenase [Botrytis cinerea T4]	-	-	-	-	-	GO:0005506//iron ion binding;GO:0016705//oxidoreductase activity, acting on paired donors, with incorporation or reduction of molecular oxygen;GO:0020037//heme binding	GO:0055114//oxidation-reduction process
BCIN_01g10780	BC1G_05211	1.9	2.47	2	69.26	110.7	89.08	2.12333	89.68	5.40038	1.22e-112	6.64e-110	mlhB	similar to lipase/esterase [Botrytis cinerea T4]	-	-	-	-	-	GO:0016787//hydrolase activity	-
BCIN_01g10790	BC1G_05210	246.59	240.59	232.99	171.7	364.03	328.17	240.057	287.967	0.262527	0.627158	0.77343	--	sis protein [Fusarium langsethiae]	-	-	-	-	-	-	-
BCIN_01g10810	BC1G_05207	558.42	919.34	971.87	1466.2	1140.72	886.71	816.543	1164.54	0.512163	0.125081	0.259357	cpc-1	BccpcA [Botrytis cinerea B05.10]	Cellular Processes	Transport and catabolism	ko04138//Autophagy - yeast	K09464	-	GO:0003700//DNA-binding transcription factor activity	GO:0006355//regulation of transcription, DNA-templated
BCIN_01g10820	BC1G_05202	3.22	4.02	4.28	5.5	6.24	4.55	3.84	5.43	0.499846	0.0786779	0.185069	--	ankyrin repeat and SAM domain containing protein 6 [Sclerotinia borealis F-4128]	-	-	-	-	-	GO:0005515//protein binding	-
BCIN_01g10830	BC1G_05199	0.91	1.17	0.72	0.93	0.7	0.48	0.933333	0.703333	-0.408184	0.285657	0.46619	cutA	BccutB [Botrytis cinerea B05.10]	-	-	-	-	GO:0005576//extracellular region	GO:0016787//hydrolase activity;GO:0050525//cutinase activity	-
BCIN_01g10840	BC1G_05197	117.65	180.57	185.23	158.96	113.43	86.54	161.15	119.643	-0.429664	0.0516884	0.134752	ARMGADRAFT_1018420	cytochrome P450 protein [Rutstroemia sp. NJR-2017a BBW]	-	-	-	-	-	GO:0005506//iron ion binding;GO:0016705//oxidoreductase activity, acting on paired donors, with incorporation or reduction of molecular oxygen;GO:0020037//heme binding	GO:0055114//oxidation-reduction process
BCIN_01g10850	BC1G_05195	0.08	0.09	0.06	0.08	0.1	0.08	0.0766667	0.0866667	0.176878	0.972839	0.986938	--	methylcrotonoyl-CoA carboxylase beta chain [Sclerotinia borealis F-4128]	-	-	-	-	-	-	-
BCIN_01g10860	BC1G_05194	11.65	9.63	10.26	7.62	9.65	12.16	10.5133	9.81	-0.0998951	0.328818	0.512421	vps25	Bcvps25 [Botrytis cinerea B05.10]	Cellular Processes	Transport and catabolism	ko04144//Endocytosis	K12189	GO:0000814//ESCRT II complex	-	GO:0071985//multivesicular body sorting pathway
BCIN_01g10870	BC1G_05193	24.82	25.2	28.87	28.29	30.56	20.71	26.2967	26.52	0.0122008	0.593238	0.748266	SPAC23D3.03c	similar to TBC domain protein [Botrytis cinerea T4]	-	-	-	-	-	-	-
BCIN_01g10880	BC1G_05192	33.68	52.84	44.68	19.72	27.07	19.51	43.7333	22.1	-0.984687	2.92e-07	3.19e-06	adv-1	transcriptional regulatory pro-1 protein [Rutstroemia sp. NJR-2017a BVV2]	-	-	-	-	GO:0005634//nucleus	GO:0000981//DNA-binding transcription factor activity, RNA polymerase II-specific;GO:0008270//zinc ion binding	GO:0006355//regulation of transcription, DNA-templated
BCIN_01g10890	BC1G_05189	160.82	234.92	222.64	61.05	68.98	50.81	206.127	60.28	-1.77378	2.94e-20	8.89e-19	--	SAM and PH domain-containing protein [Rutstroemia sp. NJR-2017a BVV2]	-	-	-	-	-	GO:0005515//protein binding	-
BCIN_01g10900	BC1G_05188	3.1	3.18	2.32	16	22.91	21.09	2.86667	20	2.80255	4.16e-25	1.55e-23	--	hypothetical protein BCIN__01g10900 [Botrytis cinerea B05.10]	-	-	-	-	-	-	-
BCIN_01g10910	BC1G_05187	2.12	2.66	1.55	2.94	6.91	7.62	2.11	5.82333	1.4646	0.000156066	0.00105633	SPAC1039.04	MFS transporter [Sclerotinia borealis F-4128]	-	-	-	-	-	-	GO:0055085//transmembrane transport
BCIN_01g10920	BC1G_05186	12.78	10.91	12.65	8.94	13.37	12.34	12.1133	11.55	-0.0687031	0.32505	0.507998	--	membrane bound o-acyl transferase family domain-containing protein [Rutstroemia sp. NJR-2017a WRK4]	-	-	-	-	-	-	-
BCIN_01g10930	BC1G_05185	6.92	9.76	9.46	23.79	17.83	14.24	8.71333	18.62	1.09556	9.23e-05	0.000654996	--	Breast cancer suppressor BRCT protein [Rutstroemia sp. NJR-2017a BVV2]	-	-	-	-	-	GO:0003677//DNA binding	-
BCIN_01g10940	BC1G_05184	3.21	3.33	3.34	93.58	96.8	91.74	3.29333	94.04	4.83565	2.6e-147	3.11e-144	P450	cytochrome p450 protein [Rutstroemia sp. NJR-2017a WRK4]	-	-	-	-	-	GO:0005506//iron ion binding;GO:0016705//oxidoreductase activity, acting on paired donors, with incorporation or reduction of molecular oxygen;GO:0020037//heme binding	GO:0055114//oxidation-reduction process
BCIN_01g10950	BC1G_05183	4.38	5.38	6.19	15.81	10.57	8.88	5.31667	11.7533	1.14448	0.000265319	0.00169983	jip5	Bcjip5 [Botrytis cinerea B05.10]	-	-	-	-	-	GO:0005515//protein binding	-
BCIN_01g10960	BC1G_05181	7.24	10.29	12.23	17.36	19.7	14.12	9.92	17.06	0.782206	0.00414695	0.0181857	--	zn2 cys6 dna-binding protein [Rutstroemia sp. NJR-2017a BVV2]	-	-	-	-	GO:0005634//nucleus	GO:0000981//DNA-binding transcription factor activity, RNA polymerase II-specific;GO:0008270//zinc ion binding	GO:0006355//regulation of transcription, DNA-templated
BCIN_01g10970	BC1G_05179	8.56	11.13	10.81	16.06	13.44	10.5	10.1667	13.3333	0.391191	0.224149	0.397232	--	Bccet1 [Botrytis cinerea B05.10]	-	-	-	-	-	GO:0004651//polynucleotide 5'-phosphatase activity	-
BCIN_01g10980	BC1G_11934	49.74	65.64	65.05	75.53	76.44	63.9	60.1433	71.9567	0.258724	0.447125	0.627247	PSMD1	Bcrpn2 [Botrytis cinerea B05.10]	Genetic Information Processing	Folding, sorting and degradation	ko03050//Proteasome	K03032	GO:0000502//proteasome complex	GO:0030234//enzyme regulator activity	GO:0042176//regulation of protein catabolic process
BCIN_01g10990	BC1G_11930	9.88	14.85	12.91	8.71	12.87	10.52	12.5467	10.7	-0.229693	0.0786117	0.184986	SPBC1683.05	similar to uridine permease Fui1 [Botrytis cinerea T4]	-	-	-	-	GO:0016020//membrane	GO:0022857//transmembrane transporter activity	GO:0055085//transmembrane transport
BCIN_01g11000	BC1G_11929	1.46	1.99	2.26	1.66	1.49	1.33	1.90333	1.49333	-0.349992	0.0624126	0.155538	--	putative transcription factor c2h2 protein [Botrytis cinerea BcDW1]	-	-	-	-	-	-	-
BCIN_01g11010	BC1G_11928	1.6	0.9	1.43	0.79	0.67	1.01	1.31	0.823333	-0.670018	0.0428064	0.116977	alnD	similar to cytochrome P450 monooxygenase [Botrytis cinerea T4]	-	-	-	-	-	GO:0004497//monooxygenase activity;GO:0005506//iron ion binding;GO:0016705//oxidoreductase activity, acting on paired donors, with incorporation or reduction of molecular oxygen;GO:0020037//heme binding	GO:0055114//oxidation-reduction process
BCIN_01g11020	BC1G_11927	3.22	4.08	4.32	1.93	1.35	1.7	3.87333	1.66	-1.22239	1.37e-06	1.36e-05	CBR1	NADH-cytochrome b5 reductase [Lachnellula suecica]	Metabolism	Carbohydrate metabolism	ko00520//Amino sugar and nucleotide sugar metabolism	K00326	-	GO:0016491//oxidoreductase activity;GO:0020037//heme binding	GO:0055114//oxidation-reduction process
BCIN_01g11030	BC1G_11926	2.1	3.13	3.99	3.94	2.99	3.64	3.07333	3.52333	0.197137	0.75252	0.861864	LAM1	3-hydroxyacyl-CoA dehydrogenase-like protein [Lachnellula suecica]	-	-	-	-	-	GO:0003857//3-hydroxyacyl-CoA dehydrogenase activity;GO:0016491//oxidoreductase activity	GO:0006631//fatty acid metabolic process;GO:0055114//oxidation-reduction process
BCIN_01g11040	BC1G_11925	4.03	4.27	3.65	3.44	3.91	3.84	3.98333	3.73	-0.0948006	0.308137	0.490808	--	glycoside hydrolase family 78 protein [Botrytis cinerea T4]	-	-	-	-	-	GO:0003824//catalytic activity	-
BCIN_01g11050	BC1G_11923	27.25	25.05	29.4	11.76	18.65	18.79	27.2333	16.4	-0.731678	6.76e-05	0.00049452	asR5	Quino amine dehydrogenase beta chain protein [Rutstroemia sp. NJR-2017a WRK4]	-	-	-	-	-	-	-
BCIN_01g11060	BC1G_11922	14.94	8.2	10.17	3.21	4.91	5.26	11.1033	4.46	-1.31588	4.54e-07	4.85e-06	--	mating-type switching swi10 protein [Rutstroemia sp. NJR-2017a BBW]	-	-	-	-	-	-	-
BCIN_01g11070	BC1G_11919	0.11	0.03	0.06	0.17	0.24	0.25	0.0666667	0.22	1.72247	0.0288735	0.0859765	--	hypothetical protein BCIN__01g11070 [Botrytis cinerea B05.10]	-	-	-	-	-	-	-
BCIN_01g11080	BC1G_11917	0	0	0	0	0	0	0.001	0.001	0	1	1	--	hypothetical protein BCIN__01g11080 [Botrytis cinerea B05.10]	-	-	-	-	-	-	-
BCIN_01g11090	BC1G_11916	0	0	0.14	0	0	0	0.0466667	0.001	-5.54432	0.57497	0.736207	--	hypothetical protein BCIN__01g11090 [Botrytis cinerea B05.10]	-	-	-	-	-	-	-
BCIN_01g11100	BC1G_11915	0.35	0.3	0.77	0	0.05	0	0.473333	0.0166667	-4.82782	0.000978028	0.00532166	--	DNase1 protein [Coniochaeta ligniaria NRRL 30616]	-	-	-	-	-	-	-
BCIN_01g11110	BC1G_11914	1.8	1.32	1.44	1.11	1.04	1.42	1.52	1.19	-0.35311	0.185395	0.345834	--	cyclin domain-containing protein [Rutstroemia sp. NJR-2017a BBW]	-	-	-	-	-	GO:0050262//ribosylnicotinamide kinase activity	GO:0034356//NAD biosynthesis via nicotinamide riboside salvage pathway
BCIN_01g11120	BC1G_11913	7.95	10.59	10.82	9.09	12.18	8.95	9.78667	10.0733	0.0416517	0.716402	0.838567	--	cyclin domain-containing protein [Rutstroemia sp. NJR-2017a BBW]	-	-	-	-	-	-	-
BCIN_01g11130	0	0.56	0.44	0.57	0.62	0.69	1.09	0.523333	0.8	0.61227	0.347788	0.531801	--	integral membrane protein [Lepidopterella palustris CBS 459.81]	-	-	-	-	-	-	-
BCIN_01g11140	BC1G_11911	3.09	2.25	2.57	2.52	2.96	3.81	2.63667	3.09667	0.232001	0.706745	0.832196	fsdD	similar to UMTA methyltransferase family protein [Botrytis cinerea T4]	-	-	-	-	-	-	-
BCIN_01g11150	BC1G_11910	27.41	27.94	20.31	3.22	3.4	2.9	25.22	3.17333	-2.9905	2.91e-37	1.73e-35	pmeA	carbohydrate esterase family 8 protein [Sclerotinia borealis F-4128]	Metabolism;Metabolism	Global and overview maps;Carbohydrate metabolism	ko01100//Metabolic pathways;ko00040//Pentose and glucuronate interconversions	K01051;K01051	-	GO:0030599//pectinesterase activity	GO:0042545//cell wall modification
BCIN_01g11160	BC1G_11909	9.12	9.18	7.97	2.89	2.76	1.98	8.75667	2.54333	-1.78366	2.42e-14	4.95e-13	xghA	Endo-xylogalacturonan hydrolase A protein [Rutstroemia sp. NJR-2017a WRK4]	Metabolism;Metabolism	Global and overview maps;Carbohydrate metabolism	ko01100//Metabolic pathways;ko00040//Pentose and glucuronate interconversions	K01213;K01213	-	GO:0004650//polygalacturonase activity	GO:0005975//carbohydrate metabolic process
BCIN_01g11170	BC1G_11907	129.16	129	118.82	84.47	94.18	105.69	125.66	94.78	-0.406871	0.00221174	0.010686	QPCT	similar to glutaminyl-peptide cyclotransferase (glutaminyl cyclase) [Botrytis cinerea T4]	-	-	-	-	-	GO:0016603//glutaminyl-peptide cyclotransferase activity	-
BCIN_01g11180	BC1G_11906	10.23	7.9	8.16	8.13	10.07	11.61	8.76333	9.93667	0.181282	0.820885	0.90327	--	4-coumarate- ligase 2 protein [Rutstroemia sp. NJR-2017a BVV2]	-	-	-	-	-	-	-
BCIN_01g11190	BC1G_11905	0.08	0.1	0.16	0.21	0.07	0.1	0.113333	0.126667	0.160465	0.998192	0.998812	--	Pectinesterase [Colletotrichum higginsianum IMI 349063]	-	-	-	-	-	-	-
BCIN_01g11200	BC1G_11901	2.77	3.67	3.74	1.38	1.44	1.35	3.39333	1.39	-1.28762	1.97e-08	2.47e-07	HOL1	similar to MFS transporter [Botrytis cinerea T4]	-	-	-	-	-	-	GO:0055085//transmembrane transport
BCIN_01g11210	BC1G_11899	0.09	0.06	0	0.27	0	0	0.05	0.09	0.847997	0.796397	0.888535	--	hypothetical protein BCIN__01g11210 [Botrytis cinerea B05.10]	-	-	-	-	-	-	-
BCIN_01g11220	BC1G_11898	7.02	5.35	6.08	4.27	4.3	3.89	6.15	4.15333	-0.566317	0.00773799	0.0300763	eglC	glycoside hydrolase family 17 protein [Rutstroemia sp. NJR-2017a WRK4]	Metabolism;Metabolism	Global and overview maps;Carbohydrate metabolism	ko01100//Metabolic pathways;ko00500//Starch and sucrose metabolism	K01199;K01199	-	GO:0004553//hydrolase activity, hydrolyzing O-glycosyl compounds	GO:0005975//carbohydrate metabolic process
BCIN_01g11230	BC1G_11897	4.59	6	6.62	9.23	7.07	6.35	5.73667	7.55	0.396264	0.27337	0.453109	--	cytochrome oxidase c assembly domain-containing protein [Rutstroemia sp. NJR-2017a BVV2]	-	-	-	-	-	-	-
BCIN_01g11240	BC1G_11896	4	2.97	3.86	2.68	3.35	2.62	3.61	2.88333	-0.324261	0.0755725	0.179633	--	ATP synthase subunit beta protein [Rutstroemia sp. NJR-2017a BBW]	-	-	-	-	-	-	-
BCIN_01g11250	BC1G_11895	0.32	0.12	0.04	0.43	0.09	0.15	0.16	0.223333	0.481127	0.693439	0.822995	--	alpha beta-hydrolase [Pyrenophora seminiperda CCB06]	-	-	-	-	-	-	-
BCIN_01g11260	BC1G_11894	0.22	0.25	0	0.29	0.06	0	0.156667	0.116667	-0.425306	0.726463	0.845089	--	hypothetical protein BCIN__01g11260 [Botrytis cinerea B05.10]	-	-	-	-	-	-	-
BCIN_01g11270	BC1G_11893	9.04	5.71	6.12	3.25	6.72	7.05	6.95667	5.67333	-0.2942	0.167367	0.320843	norB	probable aflatoxin B1 aldehyde reductase member 2 [Phialocephala subalpina]	-	-	-	-	-	-	-
BCIN_01g11280	BC1G_11892	5.48	5.69	5.15	3.4	6.42	6.06	5.44	5.29333	-0.0394301	0.504717	0.67978	--	probable S-adenosylmethionine-dependent methyltransferase CRG1 [Aspergillus awamori]	-	-	-	-	-	-	-
BCIN_01g11290	BC1G_11891	18.73	17.57	13.17	9.27	31.65	35.05	16.49	25.3233	0.618876	0.207549	0.374912	DFG5	glycoside hydrolase family 76 protein [Botrytis cinerea T4]	-	-	-	-	-	GO:0003824//catalytic activity	-
BCIN_01g11300	BC1G_11889	361.03	542.81	461.48	610.85	557.08	475.94	455.107	547.957	0.267857	0.466291	0.644748	--	extracellular proline-serine rich protein [Rutstroemia sp. NJR-2017a WRK4]	-	-	-	-	-	-	-
BCIN_01g11310	BC1G_11888	2.32	3.18	2.52	8.77	11.15	9.89	2.67333	9.93667	1.89412	4.53e-16	1.1e-14	MSY001_2108	Bcgod2 [Botrytis cinerea B05.10]	-	-	-	-	-	GO:0016614//oxidoreductase activity, acting on CH-OH group of donors;GO:0050660//flavin adenine dinucleotide binding	GO:0055114//oxidation-reduction process
BCIN_01g11320	0	12.31	13.22	12.69	13.62	16.64	16.57	12.74	15.61	0.293105	0.369953	0.553968	--	calcineurin is a calcium-dependent protein [Rutstroemia sp. NJR-2017a BBW]	-	-	-	-	-	-	-
BCIN_01g11330	BC1G_11887	43.25	51.48	43.05	51.91	62.13	49.61	45.9267	54.55	0.248247	0.488689	0.665218	UMAG_12045	Bcgtb1 [Botrytis cinerea B05.10]	Genetic Information Processing	Folding, sorting and degradation	ko04141//Protein processing in endoplasmic reticulum	K08288	-	GO:0005515//protein binding	GO:0006491//N-glycan processing
BCIN_01g11340	BC1G_11886	7.73	12.67	14.46	13.31	9.99	6.69	11.62	9.99667	-0.217091	0.285643	0.46619	--	glycosyl hydrolase family 43 protein [Rutstroemia sp. NJR-2017a BVV2]	-	-	-	-	-	-	-
BCIN_01g11350	BC1G_11881	9.08	10.33	11.27	14.18	19.53	13.11	10.2267	15.6067	0.609826	0.0235086	0.0733515	rtf2	DUF602-domain-containing protein [Hyaloscypha variabilis F]	-	-	-	-	-	-	GO:1902979//mitotic DNA replication termination
BCIN_01g11360	BC1G_11880	8.48	10.71	11.12	16.08	14.47	10.58	10.1033	13.71	0.440397	0.141611	0.284099	tor2	TOR kinase [Sclerotinia borealis F-4128]	Cellular Processes;Cellular Processes;Cellular Processes;Organismal Systems;Cellular Processes	Cell growth and death;Transport and catabolism;Transport and catabolism;Aging;Transport and catabolism	ko04113//Meiosis - yeast;ko04138//Autophagy - yeast;ko04139//Mitophagy - yeast;ko04213//Longevity regulating pathway - multiple species;ko04136//Autophagy - other eukaryotes	K07203;K07203;K07203;K07203;K07203	-	GO:0004674//protein serine/threonine kinase activity;GO:0005515//protein binding;GO:0016301//kinase activity;GO:0044877//protein-containing complex binding	-
BCIN_01g11370	BC1G_11879	0.09	0	0.09	0	0	0.04	0.06	0.0133333	-2.16993	0.336917	0.520374	dnaJ	Chaperone protein DnaJ [Lachnellula cervina]	Genetic Information Processing	Folding, sorting and degradation	ko04141//Protein processing in endoplasmic reticulum	K09503	-	-	-
BCIN_01g11380	BC1G_11878	0.22	0.21	0.03	0.13	0.23	0.11	0.153333	0.156667	0.0310269	0.866553	0.929186	MFS2	similar to siderophore iron transporter mirB [Botrytis cinerea T4]	-	-	-	-	-	-	GO:0055085//transmembrane transport
BCIN_01g11390	BC1G_11877	35.75	30.89	28.41	19.73	34.57	39.2	31.6833	31.1667	-0.0237203	0.525567	0.697473	SPCC417.12	similar to carboxylesterase [Botrytis cinerea T4]	-	-	-	-	-	-	-
BCIN_01g11400	BC1G_11876	0.48	0.92	0.54	0.15	0.51	0.87	0.646667	0.51	-0.342525	0.476192	0.654273	--	hypothetical protein BCIN__01g11400 [Botrytis cinerea B05.10]	-	-	-	-	-	-	-
BCIN_01g11410	0	1.69	1.52	0.98	1.24	0.72	1.67	1.39667	1.21	-0.206981	0.5253	0.697473	--	similar to transcription factor Cys6 [Botrytis cinerea T4]	-	-	-	-	GO:0005634//nucleus	GO:0000981//DNA-binding transcription factor activity, RNA polymerase II-specific;GO:0008270//zinc ion binding	GO:0006355//regulation of transcription, DNA-templated
BCIN_01g11420	BC1G_11874	1.02	0.8	0.95	1.13	0.94	1.21	0.923333	1.09333	0.24381	0.763316	0.869428	--	Bcgst22 [Botrytis cinerea B05.10]	Metabolism;Metabolism	Global and overview maps;Metabolism of other amino acids	ko01100//Metabolic pathways;ko00480//Glutathione metabolism	K00799;K00799	-	GO:0005515//protein binding	-
BCIN_01g11430	BC1G_11872	16.11	16.98	17.03	10.73	16.54	16.61	16.7067	14.6267	-0.191823	0.133119	0.271489	YDL144C	2-dehydropantoate 2-reductase protein [Rutstroemia sp. NJR-2017a BVV2]	Metabolism;Metabolism;Metabolism	Global and overview maps;Global and overview maps;Metabolism of cofactors and vitamins	ko01100//Metabolic pathways;ko01110//Biosynthesis of secondary metabolites;ko00770//Pantothenate and CoA biosynthesis	K00077;K00077;K00077	-	GO:0008677//2-dehydropantoate 2-reductase activity;GO:0016491//oxidoreductase activity	GO:0015940//pantothenate biosynthetic process;GO:0055114//oxidation-reduction process
BCIN_01g11440	0	0.78	0.36	0.21	0.07	0.23	0.61	0.45	0.303333	-0.569021	0.448537	0.628771	AO090103000074	carboxylic ester hydrolase-6 [Coleophoma cylindrospora]	-	-	-	-	-	-	-
BCIN_01g11450	BC1G_15494	0.94	0.97	1.11	0.89	1.4	0.85	1.00667	1.04667	0.056216	0.805982	0.893325	NRPS2	Bcnrps7 [Botrytis cinerea B05.10]	-	-	-	-	-	GO:0003824//catalytic activity	-
BCIN_01g11460	BC1G_15492	20.87	17.62	15.72	16.64	20.43	24.77	18.07	20.6133	0.189981	0.78598	0.881118	--	Pc12g10100 [Penicillium rubens Wisconsin 54-1255]	-	-	-	-	-	-	-
BCIN_01g11470	BC1G_15491	4.64	3.84	3.53	2.47	3.18	4.33	4.00333	3.32667	-0.267124	0.194016	0.357631	--	Calycin [Penicillium italicum]	-	-	-	-	-	-	-
BCIN_01g11480	BC1G_15490	0.07	0.08	0.02	0.04	0.03	0.11	0.0566667	0.06	0.0824622	0.947571	0.974814	CYP505	Oxidoreductase FAD/NAD(P)-binding [Penicillium italicum]	Metabolism;Metabolism	Amino acid metabolism;Lipid metabolism	ko00380//Tryptophan metabolism;ko00071//Fatty acid degradation	K14338;K14338	-	GO:0003958//NADPH-hemoprotein reductase activity;GO:0005506//iron ion binding;GO:0010181//FMN binding;GO:0016491//oxidoreductase activity;GO:0016705//oxidoreductase activity, acting on paired donors, with incorporation or reduction of molecular oxygen;GO:0020037//heme binding;GO:0070330//aromatase activity	GO:0055114//oxidation-reduction process
BCIN_01g11490	BC1G_15489	0.04	0	0	0.22	0.14	0.04	0.0133333	0.133333	3.32193	0.0833216	0.192546	eqxD	O-methyltransferase, family 2 [Penicillium italicum]	-	-	-	-	-	GO:0008168//methyltransferase activity;GO:0008171//O-methyltransferase activity	-
BCIN_01g11500	BC1G_15488	25.18	28.93	22.69	15.49	15.02	15.3	25.6	15.27	-0.745444	6.46e-06	5.74e-05	--	alpha/beta hydrolase fold protein [Hyaloscypha variabilis F]	-	-	-	-	-	-	-
BCIN_01g11510	BC1G_15484	3.04	4.38	4.58	2.28	2.89	3.57	4	2.91333	-0.457329	0.0345883	0.0990706	prlF	fungal zn(2)-Cys(6) binuclear cluster domain-containing protein [Pochonia chlamydosporia 170]	-	-	-	-	GO:0005634//nucleus	GO:0000981//DNA-binding transcription factor activity, RNA polymerase II-specific;GO:0008270//zinc ion binding	GO:0006355//regulation of transcription, DNA-templated
BCIN_01g11520	BC1G_15482	0.6	0.82	0.89	0.69	0.72	0.98	0.77	0.796667	0.0491178	0.857575	0.924022	dtxS1	nonribosomal peptide [Colletotrichum asianum]	-	-	-	-	-	-	-
BCIN_01g11530	BC1G_15481	1.42	1.01	0.99	2.85	1.67	2.53	1.14	2.35	1.04363	0.0187523	0.0614331	eqxC	chaperonin 10-like protein [Coniella lustricola]	-	-	-	-	-	GO:0016491//oxidoreductase activity	GO:0055114//oxidation-reduction process
BCIN_01g11540	BC1G_15480	4.04	3.56	3.7	4.25	5.07	5.7	3.76667	5.00667	0.410562	0.278674	0.458634	--	Pyruvate/Phosphoenolpyruvate kinase [Penicillium italicum]	-	-	-	-	-	GO:0003824//catalytic activity	-
BCIN_01g11550	BC1G_15479	1.71	1.87	1.85	2.14	2.62	2.24	1.81	2.33333	0.366403	0.167069	0.320374	prlS	Bcpks5 [Botrytis cinerea B05.10]	-	-	-	-	-	GO:0003824//catalytic activity;GO:0016740//transferase activity;GO:0031177//phosphopantetheine binding	-
BCIN_01g11560	BC1G_09714	0	0	0	0	0	0	0.001	0.001	0	1	1	--	Zn-dependent hydrolase of the beta-lactamase fold protein [Pyrenophora tritici-repentis]	-	-	-	-	-	-	-
BCIN_02g00002	BC1G_13998	0	0	0	0	0	0	0.001	0.001	0	1	1	--	hypothetical protein BCIN__02g00002 [Botrytis cinerea B05.10]	-	-	-	-	-	-	-
BCIN_02g00003	BC1G_09708	0	0	0	0	0	0	0.001	0.001	0	1	1	--	hypothetical protein BCIN__02g00003 [Botrytis cinerea B05.10]	-	-	-	-	-	-	-
BCIN_02g00004	BC1G_09706	0	0	0	0	0	0	0.001	0.001	0	1	1	--	hypothetical protein BCIN__02g00004 [Botrytis cinerea B05.10]	-	-	-	-	-	-	-
BCIN_02g00005	BC1G_09705	0	0	0	0	0	0	0.001	0.001	0	1	1	--	Armadillo-like helical [Penicillium expansum]	-	-	-	-	-	-	-
BCIN_02g00006	BC1G_09704	0	0	0	0	0	0	0.001	0.001	0	1	1	--	hypothetical protein BCIN__02g00006 [Botrytis cinerea B05.10]	-	-	-	-	-	-	-
BCIN_02g00007	BC1G_13993	0	0	0	0	0	0	0.001	0.001	0	1	1	--	hypothetical protein BCIN__02g00007 [Botrytis cinerea B05.10]	-	-	-	-	-	-	-
BCIN_02g00008	BC1G_09702	0	0	0	0	0	0	0.001	0.001	0	1	1	--	Armadillo-like helical [Penicillium expansum]	-	-	-	-	-	-	-
BCIN_02g00009	BC1G_13991	0	0	0	0	0	0	0.001	0.001	0	1	1	--	hypothetical protein BCIN__02g00009 [Botrytis cinerea B05.10]	-	-	-	-	-	-	-
BCIN_02g00010	BC1G_09699	0	0	0	0	0	0	0.001	0.001	0	1	1	--	hypothetical protein BCIN__02g00010 [Botrytis cinerea B05.10]	-	-	-	-	-	-	-
BCIN_02g00011	BC1G_09698	0	0	0	0	0	0	0.001	0.001	0	1	1	--	Zn-dependent hydrolase of the beta-lactamase fold protein [Pyrenophora tritici-repentis]	-	-	-	-	-	-	-
BCIN_02g00012	0	0	0	0	0	0	0	0.001	0.001	0	1	1	--	hypothetical protein BCIN__02g00012 [Botrytis cinerea B05.10]	-	-	-	-	-	-	-
BCIN_02g00013	BC1G_16037	387.28	465.99	410.77	97.84	115.23	104.26	421.347	105.777	-1.99399	4.91e-39	3.13e-37	nahG	related to salicylate 1-monooxygenase [Claviceps purpurea 20.1]	-	-	-	-	-	GO:0071949//FAD binding	-
BCIN_02g00014	BC1G_16038	231.3	376.92	266.3	83.67	89.16	75.13	291.507	82.6533	-1.81838	9.96e-19	2.78e-17	CHGG_01240	GroES-like protein [Aspergillus ruber CBS 135680]	-	-	-	-	-	GO:0016491//oxidoreductase activity	-
BCIN_02g00015	BC1G_16039	116.4	129.68	104.68	13.28	18.1	16.54	116.92	15.9733	-2.87178	1.15e-51	1.04e-49	--	hypothetical protein BCIN__02g00015 [Botrytis cinerea B05.10]	-	-	-	-	-	-	-
BCIN_02g00016	BC1G_16040	95.85	160.41	121.97	8.6	11.82	7.14	126.077	9.18667	-3.77862	3.42e-57	3.59e-55	melA	probable long-chain-fatty-acid-CoA ligase [Rhynchosporium commune]	-	-	-	-	-	GO:0003824//catalytic activity;GO:0016788//hydrolase activity, acting on ester bonds;GO:0031177//phosphopantetheine binding	GO:0009058//biosynthetic process
BCIN_02g00018	BC1G_05479	0.59	0.42	0.39	0.2	0.4	0.38	0.466667	0.326667	-0.514573	0.33348	0.516464	--	aromatic compound dioxygenase [Cadophora sp. DSE1049]	-	-	-	-	-	GO:0005506//iron ion binding;GO:0016702//oxidoreductase activity, acting on single donors with incorporation of molecular oxygen, incorporation of two atoms of oxygen	GO:0055114//oxidation-reduction process
BCIN_02g00020	BC1G_05480	3.16	3.59	3.16	7.06	7.16	7.63	3.30333	7.28333	1.14068	1.43e-06	1.41e-05	HET-E1	FG-GAP repeat protein [Rutstroemia sp. NJR-2017a WRK4]	-	-	-	-	-	-	-
BCIN_02g00030	BC1G_05481	2.31	4.06	2.9	5.74	8.6	6.36	3.09	6.9	1.15899	6.77e-05	0.000494571	SPBC530.05	fungal-specific transcription factor domain-containing protein [Coniochaeta sp. 2T2.1]	-	-	-	-	GO:0005634//nucleus	GO:0000981//DNA-binding transcription factor activity, RNA polymerase II-specific;GO:0003677//DNA binding;GO:0008270//zinc ion binding	GO:0006351//transcription, DNA-templated;GO:0006355//regulation of transcription, DNA-templated
BCIN_02g00040	BC1G_05485	0.58	0.7	0.52	0.56	0.84	1.05	0.6	0.816667	0.444785	0.465223	0.643803	SPCC417.10	similar to MFS allantoate transporter [Botrytis cinerea T4]	-	-	-	-	-	-	GO:0055085//transmembrane transport
BCIN_02g00050	BC1G_05486	1.4	1.6	1.39	1.64	3.03	3.21	1.46333	2.62667	0.843975	0.0272009	0.0821495	gbs1889	glycoside hydrolase family 88 protein [Pseudomassariella vexata]	-	-	-	-	-	GO:0003824//catalytic activity	-
BCIN_02g00060	BC1G_05487	0.15	0.13	0.03	0.12	0.22	0.15	0.103333	0.163333	0.660514	0.54971	0.714915	--	glycoside hydrolase family 28 protein [Botrytis cinerea T4]	-	-	-	-	-	GO:0004650//polygalacturonase activity	GO:0005975//carbohydrate metabolic process
BCIN_02g00070	BC1G_05488	0.25	0.43	0.87	0.29	0.65	0.66	0.516667	0.533333	0.0458037	0.93745	0.968642	--	similar to GPI anchored protein [Botrytis cinerea T4]	-	-	-	-	GO:0042597//periplasmic space	GO:0016829//lyase activity	-
BCIN_02g00080	BC1G_05489	12.8	16.34	11.17	21.55	67.57	49.82	13.4367	46.3133	1.78525	5.45e-07	5.76e-06	MAL31	MFS maltose transporter [Coleophoma crateriformis]	-	-	-	-	GO:0016020//membrane;GO:0016021//integral component of membrane	GO:0022857//transmembrane transporter activity	GO:0055085//transmembrane transport
BCIN_02g00090	BC1G_05491	6.14	5.34	5.63	4.2	5.35	6.74	5.70333	5.43	-0.0708532	0.409363	0.591997	--	formylmethionine deformylase protein [Rutstroemia sp. NJR-2017a WRK4]	-	-	-	-	-	-	-
BCIN_02g00100	BC1G_05494	35.15	16.34	17.55	3.58	4.81	6.12	23.0133	4.83667	-2.25038	8.81e-13	1.66e-11	claN	short-chain dehydrogenase/reductase SDR [Sclerotinia borealis F-4128]	-	-	-	-	-	GO:0016491//oxidoreductase activity	-
BCIN_02g00110	BC1G_05495	6.5	6.58	7.93	12	9.26	7.31	7.00333	9.52333	0.443425	0.189782	0.352149	trm61	Bcgcd14 [Botrytis cinerea B05.10]	-	-	-	-	GO:0031515//tRNA (m1A) methyltransferase complex	GO:0016429//tRNA (adenine-N1-)-methyltransferase activity	GO:0030488//tRNA methylation
BCIN_02g00120	BC1G_05496	7.86	10.14	9.2	14.43	17.67	12.25	9.06667	14.7833	0.705327	0.00465353	0.019972	SPAC29E6.06c	cysteinyl-tRNA synthetase [Sclerotinia borealis F-4128]	Genetic Information Processing	Translation	ko00970//Aminoacyl-tRNA biosynthesis	K01883	-	GO:0000166//nucleotide binding;GO:0004812//aminoacyl-tRNA ligase activity;GO:0004817//cysteine-tRNA ligase activity;GO:0005524//ATP binding	GO:0006418//tRNA aminoacylation for protein translation;GO:0006423//cysteinyl-tRNA aminoacylation
BCIN_02g00130	BC1G_05498	12.84	17.93	17.98	13.47	16.93	13.36	16.25	14.5867	-0.155789	0.163173	0.314766	--	related to carbon repressor protein 1 [Phialocephala subalpina]	-	-	-	-	GO:0005634//nucleus	GO:0003676//nucleic acid binding;GO:0003677//DNA binding;GO:0008270//zinc ion binding	GO:0006351//transcription, DNA-templated
BCIN_02g00140	BC1G_05499	4.87	5.02	4.41	5.79	9.37	8.34	4.76667	7.83333	0.716646	0.0148173	0.0507538	CTB7	FAD/NAD(P)-binding domain-containing protein [Viridothelium virens]	-	-	-	-	-	GO:0071949//FAD binding	-
BCIN_02g00150	BC1G_05501	20.08	18.68	19.24	21.26	24.99	25	19.3333	23.75	0.296837	0.318937	0.501983	SPAC9G1.08c	phospholipase Carboxylesterase superfamily protein [Rutstroemia sp. NJR-2017a BVV2]	-	-	-	-	-	GO:0016787//hydrolase activity	-
BCIN_02g00160	BC1G_05503	12874.6	9580.2	10618.4	9422.09	11380.6	14130.6	11024.4	11644.5	0.0789419	0.81919	0.90254	--	Polynucleotide 5'-hydroxyl-kinase grc3 [Elsinoe australis]	-	-	-	-	-	-	-
BCIN_02g00170	BC1G_05504	33.07	39.15	38.09	80.8	61.79	59.75	36.77	67.4467	0.875218	0.000269839	0.00172371	APE1	Bcape1 [Botrytis cinerea B05.10]	-	-	-	-	-	GO:0004177//aminopeptidase activity;GO:0008270//zinc ion binding	GO:0006508//proteolysis
BCIN_02g00180	BC1G_05509	2.1	1.41	1.3	1	0.74	0.79	1.60333	0.843333	-0.9269	0.00430728	0.018775	--	hypothetical protein BCIN__02g00180 [Botrytis cinerea B05.10]	-	-	-	-	-	-	-
BCIN_02g00190	BC1G_05510	4.3	5.75	6.85	10.28	10.56	7.06	5.63333	9.3	0.723242	0.010822	0.0393936	lid2	Bcecm5 [Botrytis cinerea B05.10]	-	-	-	-	-	GO:0003677//DNA binding	-
BCIN_02g00200	BC1G_05512	14.91	12.55	11.34	9.82	13.35	14.03	12.9333	12.4	-0.060754	0.387908	0.571235	slx1	Bcslx1 [Botrytis cinerea B05.10]	-	-	-	-	GO:0033557//Slx1-Slx4 complex	GO:0017108//5'-flap endonuclease activity	GO:0006281//DNA repair
BCIN_02g00210	BC1G_05515	28.37	26.06	28.18	17.76	25.79	24.84	27.5367	22.7967	-0.272531	0.0316373	0.0923166	LIP2	carboxylesterase family protein [Rutstroemia sp. NJR-2017a WRK4]	Metabolism	Lipid metabolism	ko00564//Glycerophospholipid metabolism	K01049	-	-	-
BCIN_02g00220	BC1G_05517	6.92	5.11	6.79	5.14	4.87	5.36	6.27333	5.12333	-0.292149	0.071298	0.171996	sor8	FAD linked oxidase N-terminal protein [Rutstroemia sp. NJR-2017a BVV2]	-	-	-	-	-	GO:0016491//oxidoreductase activity;GO:0050660//flavin adenine dinucleotide binding;GO:0071949//FAD binding	GO:0055114//oxidation-reduction process
BCIN_02g00230	BC1G_05518	130.25	90.46	79.46	66.07	89.65	103.14	100.057	86.2867	-0.213608	0.165125	0.317969	SPAC19G12.09	ketoreductase [Aspergillus terreus]	-	-	-	-	-	GO:0016491//oxidoreductase activity	GO:0055114//oxidation-reduction process
BCIN_02g00240	BC1G_05519	21.19	13.44	8.71	4.13	4.11	3.81	14.4467	4.01667	-1.84667	3.98e-10	5.98e-09	notG	cytochrome P450 [Pseudovirgaria hyperparasitica]	-	-	-	-	-	GO:0004497//monooxygenase activity;GO:0005506//iron ion binding;GO:0016705//oxidoreductase activity, acting on paired donors, with incorporation or reduction of molecular oxygen;GO:0020037//heme binding	GO:0055114//oxidation-reduction process
BCIN_02g00250	BC1G_05520	6.43	4.62	4.21	1.16	1.8	2.54	5.08667	1.83333	-1.47225	2.05e-06	1.98e-05	--	prenyltransferase family-domain-containing protein [Rutstroemia sp. NJR-2017a WRK4]	-	-	-	-	GO:0016021//integral component of membrane	GO:0016765//transferase activity, transferring alkyl or aryl (other than methyl) groups	-
BCIN_02g00260	BC1G_05521	34.33	31.44	25.27	11.86	15.29	18.48	30.3467	15.21	-0.996518	8.59e-07	8.73e-06	--	Phytanoyl-CoA dioxygenase (PhyH) family protein [Aspergillus niger]	-	-	-	-	-	-	-
BCIN_02g00270	BC1G_05522	28.51	22.37	19.29	17.81	24.14	28.99	23.39	23.6467	0.015745	0.638896	0.782269	--	dimeric alpha-beta barrel protein [Rutstroemia sp. NJR-2017a BVV2]	-	-	-	-	-	-	-
BCIN_02g00280	BC1G_05523	8.4	10.47	8.79	42.84	35.55	28.77	9.22	35.72	1.95389	7.2e-16	1.7e-14	sor8	similar to FAD/FMN-containing isoamyl alcohol oxidase MreA [Botrytis cinerea T4]	-	-	-	-	-	GO:0016491//oxidoreductase activity;GO:0050660//flavin adenine dinucleotide binding;GO:0071949//FAD binding	GO:0055114//oxidation-reduction process
BCIN_02g00290	BC1G_05524	0.34	0.12	0.34	0.21	0.27	0.12	0.266667	0.2	-0.415037	0.603523	0.755899	aclD	thioredoxin reductase [Cadophora sp. DSE1049]	-	-	-	-	-	-	-
BCIN_02g00300	BC1G_05525	1.29	1.59	1.73	0.49	0.6	0.41	1.53667	0.5	-1.6198	1.34e-05	0.000111816	ufaA1	cyclopropane-fatty-acyl-phospholipid synthase protein [Rutstroemia sp. NJR-2017a BVV2]	-	-	-	-	-	-	GO:0008610//lipid biosynthetic process
BCIN_02g00310	BC1G_05526	174.17	147.4	137.34	84.63	106.62	115.09	152.97	102.113	-0.583077	0.000297503	0.001872	GTT1	Bcgst7 [Botrytis cinerea B05.10]	-	-	-	-	-	GO:0005515//protein binding	-
BCIN_02g00320	BC1G_05527	161.84	126.16	125.68	31.71	41.89	52.34	137.893	41.98	-1.71578	6.77e-16	1.6e-14	gyaR	D-isomer-specific 2-hydroxyacid dehydrogenase-like protein [Hyaloscypha bicolor E]	-	-	-	-	-	GO:0016616//oxidoreductase activity, acting on the CH-OH group of donors, NAD or NADP as acceptor;GO:0051287//NAD binding	GO:0055114//oxidation-reduction process
BCIN_02g00330	BC1G_05529	0.91	0.85	0.37	0.34	0.47	1.07	0.71	0.626667	-0.180121	0.583718	0.741918	--	hypothetical protein BCIN__02g00330 [Botrytis cinerea B05.10]	-	-	-	-	-	-	-
BCIN_02g00340	BC1G_05530	0.09	0	0.09	0.05	0.04	0.04	0.06	0.0433333	-0.469485	0.698424	0.825968	--	hypothetical protein BCIN__02g00340 [Botrytis cinerea B05.10]	-	-	-	-	-	-	-
BCIN_02g00350	BC1G_05533	15.25	20.43	18.93	5.58	3.73	3.5	18.2033	4.27	-2.09189	1.27e-17	3.4e-16	--	glycoside hydrolase family 16 protein [Sclerotinia borealis F-4128]	-	-	-	-	-	GO:0004553//hydrolase activity, hydrolyzing O-glycosyl compounds	GO:0005975//carbohydrate metabolic process
BCIN_02g00360	BC1G_05534	1.56	1.25	1.22	1.13	2.87	2.87	1.34333	2.29	0.76953	0.122031	0.254797	BD5308	nitrilase [Sclerotinia borealis F-4128]	Metabolism;Metabolism;Metabolism;Metabolism	Global and overview maps;Amino acid metabolism;Metabolism of other amino acids;Energy metabolism	ko01100//Metabolic pathways;ko00380//Tryptophan metabolism;ko00460//Cyanoamino acid metabolism;ko00910//Nitrogen metabolism	K01501;K01501;K01501;K01501	-	-	GO:0006807//nitrogen compound metabolic process
BCIN_02g00370	BC1G_05535	0.18	0.46	0.4	0.22	0.17	0.37	0.346667	0.253333	-0.452512	0.41428	0.596298	--	glycoside hydrolase family 76 protein [Botrytis cinerea T4]	-	-	-	-	-	GO:0003824//catalytic activity	-
BCIN_02g00380	0	5.8	4.98	6.12	6.45	9.64	11.59	5.63333	9.22667	0.711821	0.0404232	0.112191	--	4fe-4s iron-sulfur binding protein [Rutstroemia sp. NJR-2017a BBW]	-	-	-	-	-	-	-
BCIN_02g00390	BC1G_05536	1.14	1.75	1.69	1.28	2.4	1.31	1.52667	1.66333	0.123692	0.97185	0.986417	priB	similar to fungal specific transcription factor [Botrytis cinerea T4]	-	-	-	-	GO:0005634//nucleus	GO:0000981//DNA-binding transcription factor activity, RNA polymerase II-specific;GO:0003677//DNA binding;GO:0008270//zinc ion binding	GO:0006351//transcription, DNA-templated;GO:0006355//regulation of transcription, DNA-templated
BCIN_02g00400	0	2.6	2.63	2.42	1.14	2.66	2.85	2.55	2.21667	-0.202105	0.306243	0.488807	--	similar to aldo/keto reductase [Botrytis cinerea T4]	-	-	-	-	-	-	-
BCIN_02g00410	BC1G_05537	7.36	7.89	4.22	2.48	3.34	4.47	6.49	3.43	-0.92001	0.000762107	0.00426887	prnB	similar to amino acid permease [Botrytis cinerea T4]	-	-	-	-	GO:0016020//membrane	GO:0022857//transmembrane transporter activity	GO:0055085//transmembrane transport
BCIN_02g00420	BC1G_05538	0.74	1.08	1	0.96	1.71	1.16	0.94	1.27667	0.441649	0.338287	0.521884	bxlB	glycoside hydrolase family 3 protein [Botrytis cinerea T4]	Metabolism;Metabolism	Global and overview maps;Carbohydrate metabolism	ko01100//Metabolic pathways;ko00520//Amino sugar and nucleotide sugar metabolism	K15920;K15920	-	GO:0004553//hydrolase activity, hydrolyzing O-glycosyl compounds	GO:0005975//carbohydrate metabolic process
BCIN_02g00430	BC1G_05539	2.74	3.72	2.69	0.7	1.06	0.98	3.05	0.913333	-1.7396	3.71e-11	6.13e-10	PCH_Pc12g07500	glycoside hydrolase family 71 protein [Botrytis cinerea T4]	-	-	-	-	-	GO:0016787//hydrolase activity	-
BCIN_02g00440	BC1G_05542	45.95	35.63	34.62	13.77	13.21	17.42	38.7333	14.8	-1.38798	1.88e-11	3.19e-10	--	hypothetical protein BCIN__02g00440 [Botrytis cinerea B05.10]	-	-	-	-	-	-	-
BCIN_02g00450	BC1G_05543	0	0	0	0	0	0	0.001	0.001	0	1	1	--	hypothetical protein BCIN__02g00450 [Botrytis cinerea B05.10]	-	-	-	-	-	-	-
BCIN_02g00460	BC1G_05544	71.28	70.38	68.21	62.21	129.69	131.19	69.9567	107.697	0.62244	0.0596134	0.150502	atnE	Isotrichodermin C-15 hydroxylase protein [Rutstroemia sp. NJR-2017a BBW]	-	-	-	-	-	GO:0005506//iron ion binding;GO:0016705//oxidoreductase activity, acting on paired donors, with incorporation or reduction of molecular oxygen;GO:0020037//heme binding	GO:0055114//oxidation-reduction process
BCIN_02g00470	BC1G_05545	278.18	172.48	182.48	122.19	137.58	220.65	211.047	160.14	-0.398228	0.0594516	0.150189	lxr3	L-xylulose reductase [Sclerotinia borealis F-4128]	Metabolism;Metabolism	Global and overview maps;Carbohydrate metabolism	ko01100//Metabolic pathways;ko00051//Fructose and mannose metabolism	K17742;K17742	-	GO:0016491//oxidoreductase activity	-
BCIN_02g00480	BC1G_05546	27.61	24.19	23.92	24.01	30.35	34.37	25.24	29.5767	0.228748	0.615645	0.765267	--	similar to uracil-DNA glycosylase [Botrytis cinerea T4]	-	-	-	-	-	-	-
BCIN_02g00490	BC1G_05547	311.93	274.47	265.44	128.4	163.28	193.29	283.947	161.657	-0.812687	2.98e-06	2.8e-05	ubc7	ubiquitin-conjugating enzyme E2 G2 [Pseudogymnoascus verrucosus]	Genetic Information Processing;Genetic Information Processing	Folding, sorting and degradation;Folding, sorting and degradation	ko04141//Protein processing in endoplasmic reticulum;ko04120//Ubiquitin mediated proteolysis	K04555;K04555	-	-	-
BCIN_02g00500	BC1G_05548	3.13	3.41	3.64	0.88	0.78	0.77	3.39333	0.81	-2.06671	1.36e-19	3.97e-18	--	related to ankyrin [Phialocephala subalpina]	-	-	-	-	-	GO:0005515//protein binding	-
BCIN_02g00510	BC1G_05550	0.23	0.17	0.2	0.17	0.24	0.34	0.2	0.25	0.321928	0.772492	0.873029	--	hypothetical protein BCIN__02g00510 [Botrytis cinerea B05.10]	-	-	-	-	-	-	-
BCIN_02g00520	BC1G_05551	16.28	14.88	14.46	14.59	11.12	12.09	15.2067	12.6	-0.27128	0.0752808	0.179341	GNT1	glycosyltransferase family 8 protein [Botrytis cinerea T4]	-	-	-	-	GO:0005794//Golgi apparatus	GO:0008375//acetylglucosaminyltransferase activity;GO:0016757//transferase activity, transferring glycosyl groups	GO:0006486//protein glycosylation;GO:0006487//protein N-linked glycosylation
BCIN_02g00530	BC1G_05553	0.38	0.65	0.39	2.29	2.13	2.65	0.473333	2.35667	2.31582	2.09e-08	2.6e-07	--	cytochrome P450, partial [Melanomma pulvis-pyrius CBS 109.77]	-	-	-	-	-	-	-
BCIN_02g00540	BC1G_05556	18.12	16.26	16.08	14.72	17.78	20.35	16.82	17.6167	0.0667633	0.768619	0.873029	M8	similar to prolyl oligopeptidase [Botrytis cinerea T4]	-	-	-	-	-	GO:0016787//hydrolase activity	-
BCIN_02g00550	BC1G_05557	0.36	0.46	0.61	0.22	0.17	0.21	0.476667	0.2	-1.25298	0.031691	0.0924508	--	hypothetical protein BCIN__02g00550 [Botrytis cinerea B05.10]	-	-	-	-	-	-	-
BCIN_02g00560	BC1G_05558	0.06	0.16	0.06	0.06	0	0	0.0933333	0.02	-2.22239	0.237745	0.412902	--	hypothetical protein BCIN__02g00560 [Botrytis cinerea B05.10]	-	-	-	-	-	-	-
BCIN_02g00570	BC1G_05559	21.06	24.91	21.68	17.62	27.01	24.57	22.55	23.0667	0.0326821	0.630188	0.775412	--	glycoside hydrolase family 18 protein [Botrytis cinerea T4]	-	-	-	-	-	-	GO:0005975//carbohydrate metabolic process
BCIN_02g00580	BC1G_05561	0.06	0	0	0	0.25	0	0.02	0.0833333	2.05889	0.477633	0.655638	--	hypothetical protein BCIN__02g00580 [Botrytis cinerea B05.10]	-	-	-	-	-	-	-
BCIN_02g00590	BC1G_05563	0	0	0.05	0	0.04	0	0.0166667	0.0133333	-0.321928	0.952065	0.975799	--	hypothetical protein BCIN__02g00590 [Botrytis cinerea B05.10]	-	-	-	-	-	-	-
BCIN_02g00600	BC1G_05564	0.1	0.13	0.21	0.19	0.25	0.13	0.146667	0.19	0.373458	0.742713	0.855884	--	ankyrin [Phialocephala scopiformis]	-	-	-	-	-	GO:0005515//protein binding	-
BCIN_02g00610	BC1G_05566	0.2	0.29	0.54	0.22	0.28	0.24	0.343333	0.246667	-0.477047	0.230121	0.403469	--	hypothetical protein BCIN__02g00610 [Botrytis cinerea B05.10]	-	-	-	-	-	-	-
BCIN_02g00620	BC1G_05567	13.71	18.34	15.84	29.43	29.31	25.93	15.9633	28.2233	0.822126	0.000261365	0.00167808	LAC12	MFS lactose permease protein [Rutstroemia sp. NJR-2017a BVV2]	-	-	-	-	GO:0016020//membrane;GO:0016021//integral component of membrane	GO:0022857//transmembrane transporter activity	GO:0055085//transmembrane transport
BCIN_02g00630	BC1G_05568	3.08	3.95	4.53	7.45	5.83	5.69	3.85333	6.32333	0.714578	0.0144398	0.0497098	tsp-2	Bcsen2 [Botrytis cinerea B05.10]	-	-	-	-	-	GO:0000213//tRNA-intron endonuclease activity;GO:0003676//nucleic acid binding;GO:0004518//nuclease activity	GO:0006388//tRNA splicing, via endonucleolytic cleavage and ligation
BCIN_02g00640	BC1G_05569	29.04	28.43	26.43	23.38	29.37	29.58	27.9667	27.4433	-0.0272526	0.384659	0.568756	MGG_10668	glycosyltransferase family 21 protein [Botrytis cinerea T4]	Metabolism;Metabolism	Global and overview maps;Lipid metabolism	ko01100//Metabolic pathways;ko00600//Sphingolipid metabolism	K00720;K00720	-	GO:0016757//transferase activity, transferring glycosyl groups	-
BCIN_02g00650	BC1G_05570	4.81	6.21	5.67	7.31	7.22	7.85	5.56333	7.46	0.423226	0.184236	0.34453	--	hypothetical protein BCIN__02g00650 [Botrytis cinerea B05.10]	-	-	-	-	-	-	-
BCIN_02g00660	BC1G_05571	61.02	46.87	48.29	43.76	65.65	68.4	52.06	59.27	0.187127	0.810055	0.896182	SGT1	Bcsgt1 [Botrytis cinerea B05.10]	-	-	-	-	-	GO:0005515//protein binding	-
BCIN_02g00670	BC1G_05572	12.73	16.65	14.95	21.08	17.8	15.95	14.7767	18.2767	0.306682	0.362926	0.546948	ERG7	lanosterol synthase [Sclerotinia borealis F-4128]	-	-	-	-	GO:0005811//lipid droplet	GO:0000250//lanosterol synthase activity;GO:0016866//intramolecular transferase activity;GO:0042300//beta-amyrin synthase activity	GO:0016104//triterpenoid biosynthetic process
BCIN_02g00680	BC1G_05573	1.96	1.02	1.54	1.1	1.24	1.59	1.50667	1.31	-0.201793	0.360525	0.545382	rec12	Bcspo11 [Botrytis cinerea B05.10]	Cellular Processes	Cell growth and death	ko04113//Meiosis - yeast	K10878	GO:0005694//chromosome	GO:0003677//DNA binding;GO:0003824//catalytic activity;GO:0005524//ATP binding;GO:0016889//endodeoxyribonuclease activity, producing 3'-phosphomonoesters	GO:0000737//DNA catabolic process, endonucleolytic;GO:0006259//DNA metabolic process
BCIN_02g00690	BC1G_05574	0.07	0.06	0.05	0.05	0.06	0.06	0.06	0.0566667	-0.0824622	0.839542	0.91579	--	Phosphoinositide polyphosphatase (Sac family) [Pyrenophora tritici-repentis]	-	-	-	-	-	-	-
BCIN_02g00700	BC1G_05576	0.48	0.45	0.56	0.36	0.25	0.15	0.496667	0.253333	-0.971241	0.114886	0.244088	--	glycoside hydrolase superfamily protein [Rutstroemia sp. NJR-2017a BBW]	-	-	-	-	-	-	-
BCIN_02g00710	BC1G_05577	12.6	20.01	19.56	17.08	12.44	9.32	17.39	12.9467	-0.425677	0.0560792	0.143719	SYG1	Bcsyg1 [Botrytis cinerea B05.10]	-	-	-	-	GO:0016021//integral component of membrane	-	-
BCIN_02g00720	BC1G_05578	4.12	4.5	3.71	10.93	11.35	9.95	4.11	10.7433	1.38623	2.18e-09	3.06e-08	--	hypothetical protein BCIN__02g00720 [Botrytis cinerea B05.10]	-	-	-	-	-	-	-
BCIN_02g00730	BC1G_05580	0.48	0.27	0.43	0.43	0.76	0.49	0.393333	0.56	0.509674	0.426541	0.608203	--	hypothetical protein BCIN__02g00730 [Botrytis cinerea B05.10]	-	-	-	-	-	-	-
BCIN_02g00740	BC1G_05581	23.61	17.06	18.2	12.6	13.25	15.54	19.6233	13.7967	-0.50825	0.00362961	0.0162102	MTP5	similar to cation diffusion facilitator [Botrytis cinerea T4]	-	-	-	-	GO:0016021//integral component of membrane	GO:0008324//cation transmembrane transporter activity	GO:0006812//cation transport;GO:0055085//transmembrane transport
BCIN_02g00750	BC1G_05582	4.51	5.4	4.3	0.39	0.4	0.36	4.73667	0.383333	-3.6272	1.79e-25	6.8e-24	SET5	SET domain-containing protein [Rutstroemia sp. NJR-2017a BVV2]	-	-	-	-	-	GO:0005515//protein binding	-
BCIN_02g00760	BC1G_05583	3.51	3.01	3.13	1.73	2.37	2.95	3.21667	2.35	-0.452906	0.0566315	0.14465	--	S-adenosyl-L-methionine-dependent methyltransferase protein [Rutstroemia sp. NJR-2017a WRK4]	-	-	-	-	-	GO:0008168//methyltransferase activity	-
BCIN_02g00770	BC1G_05584	3.9	4.73	4.5	7.88	7.94	5.56	4.37667	7.12667	0.703395	0.00902338	0.0339282	--	Formylmethionine deformylase-like protein [Ophiocordyceps sinensis CO18]	-	-	-	-	-	-	-
BCIN_02g00780	BC1G_05585	1.6	1.93	2.83	2.25	1.14	1.4	2.12	1.59667	-0.409001	0.15516	0.303159	PLA2G7	similar to platelet-activating factor acetylhydrolase [Botrytis cinerea T4]	Metabolism;Metabolism	Global and overview maps;Lipid metabolism	ko01100//Metabolic pathways;ko00565//Ether lipid metabolism	K01062;K01062	-	GO:0003847//1-alkyl-2-acetylglycerophosphocholine esterase activity	GO:0016042//lipid catabolic process
BCIN_02g00790	BC1G_05589	12.54	14.13	13.9	16.17	19.31	16.55	13.5233	17.3433	0.35893	0.151224	0.2979	MDR5	similar to ABC transporter [Botrytis cinerea T4]	Environmental Information Processing	Membrane transport	ko02010//ABC transporters	K05658	GO:0016021//integral component of membrane	GO:0005524//ATP binding;GO:0016887//ATPase activity;GO:0042626//ATPase activity, coupled to transmembrane movement of substances	GO:0055085//transmembrane transport
BCIN_02g00800	BC1G_05590	2416.63	1863.62	1739.26	586.72	1054.91	1216.22	2006.5	952.617	-1.07472	4.76e-06	4.32e-05	--	Bcpic4 [Botrytis cinerea B05.10]	-	-	-	-	-	-	-
BCIN_02g00810	BC1G_05591	48.89	35.38	33.71	16.57	24.43	36.77	39.3267	25.9233	-0.601257	0.0109137	0.039654	--	tat pathway signal sequence protein [Rutstroemia sp. NJR-2017a WRK4]	-	-	-	-	-	-	GO:0043386//mycotoxin biosynthetic process
BCIN_02g00820	BC1G_05592	149.78	112.83	105.81	38.48	59.91	85.74	122.807	61.3767	-1.00063	5.31e-05	0.000398897	--	Satratoxin biosynthesis SC1 cluster protein [Lachnellula suecica]	-	-	-	-	-	-	-
BCIN_02g00830	BC1G_05593	13.45	14	15.56	25.98	35.21	29.38	14.3367	30.19	1.07436	5.36e-08	6.42e-07	At1g12200	similar to flavin-containing monooxygenase [Botrytis cinerea T4]	-	-	-	-	-	GO:0004499//N,N-dimethylaniline monooxygenase activity;GO:0050660//flavin adenine dinucleotide binding;GO:0050661//NADP binding	GO:0055114//oxidation-reduction process
BCIN_02g00840	BC1G_05594	13.96	19.89	13.68	10.09	17.98	15.81	15.8433	14.6267	-0.115275	0.317288	0.500438	SPAC1039.04	sh3 domain-containing protein [Rutstroemia sp. NJR-2017a WRK4]	-	-	-	-	-	-	GO:0055085//transmembrane transport
BCIN_02g00850	BC1G_05595	32.76	45.92	45.72	49.77	51.34	40.95	41.4667	47.3533	0.191514	0.693904	0.823222	sla1	Bcsla1 [Botrytis cinerea B05.10]	-	-	-	-	-	GO:0005515//protein binding;GO:0008092//cytoskeletal protein binding;GO:0030674//protein binding, bridging;GO:0042802//identical protein binding;GO:0043130//ubiquitin binding	GO:0006897//endocytosis
BCIN_02g00860	BC1G_05596	30.77	23.95	22.65	0.39	0.84	0.44	25.79	0.556667	-5.53385	4.9e-61	5.94e-59	--	hypothetical protein BCIN__02g00860 [Botrytis cinerea B05.10]	-	-	-	-	-	-	-
BCIN_02g00870	BC1G_05597	26.1	11.42	35.18	32.27	3.07	20.61	24.2333	18.65	-0.377817	0.641959	0.784661	DHAR1	Bcgst8 [Botrytis cinerea B05.10]	Metabolism;Metabolism	Global and overview maps;Metabolism of other amino acids	ko01100//Metabolic pathways;ko00480//Glutathione metabolism	K00799;K00799	GO:0005737//cytoplasm	GO:0004364//glutathione transferase activity;GO:0005515//protein binding	-
BCIN_02g00880	BC1G_05598	91.97	95.02	115.08	160.51	111.98	107.26	100.69	126.583	0.330167	0.326599	0.509824	--	WW domain-containing protein [Rutstroemia sp. NJR-2017a WRK4]	-	-	-	-	-	GO:0005515//protein binding	-
BCIN_02g00890	BC1G_05599	5.5	10.12	5.68	9.66	13.6	7.96	7.1	10.4067	0.551617	0.16663	0.319686	--	GPI mannosyltransferase 2 subunit PGA1 protein [Rutstroemia sp. NJR-2017a BVV2]	-	-	-	-	-	-	-
BCIN_02g00900	BC1G_05600	323.3	422.52	416.69	665.62	606.35	543.57	387.503	605.18	0.643156	0.00562519	0.0232836	TUBA	tubulin alpha chain [Sclerotinia borealis F-4128]	Cellular Processes	Transport and catabolism	ko04145//Phagosome	K07374	GO:0005874//microtubule	GO:0003924//GTPase activity;GO:0005200//structural constituent of cytoskeleton;GO:0005525//GTP binding	GO:0007017//microtubule-based process
BCIN_02g00910	BC1G_05601	34.48	46.07	49.75	73.06	73.24	58.35	43.4333	68.2167	0.651322	0.00787035	0.0304938	SPBC800.10c	Bcede1 [Botrytis cinerea B05.10]	Cellular Processes	Transport and catabolism	ko04144//Endocytosis	K12472	-	GO:0005509//calcium ion binding;GO:0005515//protein binding	-
BCIN_02g00920	BC1G_05602	5.88	5.73	7.27	9.16	9.5	9.78	6.29333	9.48	0.591063	0.0254156	0.0779167	RFC3	Bcrfc3 [Botrytis cinerea B05.10]	Genetic Information Processing;Genetic Information Processing;Genetic Information Processing	Replication and repair;Replication and repair;Replication and repair	ko03420//Nucleotide excision repair;ko03030//DNA replication;ko03430//Mismatch repair	K10756;K10756;K10756	-	GO:0003677//DNA binding;GO:0005524//ATP binding	GO:0006260//DNA replication
BCIN_02g00930	BC1G_05603	0	0	0	0	0	0.06	0.001	0.02	4.32193	0.854302	0.921822	--	hypothetical protein BCIN__02g00930 [Botrytis cinerea B05.10]	-	-	-	-	-	-	-
BCIN_02g00940	BC1G_05605	0.11	0.09	0.11	0	0	0	0.103333	0.001	-6.69116	0.306855	0.489456	--	FAD-binding domain-containing protein [Phialocephala scopiformis]	-	-	-	-	-	-	-
BCIN_02g00950	BC1G_05606	18.15	15.79	17.04	9.51	11.04	15.2	16.9933	11.9167	-0.511988	0.00584257	0.0239681	--	ubiquitin-conjugating enzyme E2C-binding protein [Rutstroemia sp. NJR-2017a WRK4]	-	-	-	-	-	-	-
BCIN_02g00960	BC1G_05607	45.76	37.01	40.14	31.68	40.41	49.99	40.97	40.6933	-0.00977543	0.52557	0.697473	--	cell cycle checkpoint RAD17 protein [Rutstroemia sp. NJR-2017a BBW]	-	-	-	-	-	GO:0016491//oxidoreductase activity	-
BCIN_02g00970	BC1G_05608	0.22	0.39	0.29	2.01	0.94	0.72	0.3	1.22333	2.02778	0.000428168	0.00259529	--	Ankyrin repeat domain-containing 52 protein [Rutstroemia sp. NJR-2017a WRK4]	-	-	-	-	-	-	-
BCIN_02g00980	BC1G_05609	1.24	0.72	0.58	1.32	1.08	1.68	0.846667	1.36	0.683741	0.216636	0.387122	--	hypothetical protein BCIN__02g00980 [Botrytis cinerea B05.10]	-	-	-	-	-	-	-
BCIN_02g00990	BC1G_05610	30.78	27.12	28.26	35.01	26.98	35.14	28.72	32.3767	0.172899	0.779837	0.876997	Aspg	similar to 60 kDa lysophospholipase [Botrytis cinerea T4]	-	-	-	-	-	GO:0005515//protein binding	-
BCIN_02g01000	BC1G_05612	5.55	6.04	6.82	8.27	9.18	7.78	6.13667	8.41	0.454651	0.0752854	0.179341	H0219H12.3	similar to NAP family protein [Botrytis cinerea T4]	-	-	-	-	GO:0005634//nucleus	-	GO:0006334//nucleosome assembly
BCIN_02g01010	BC1G_05616	0.89	1.48	1.35	2.33	2.37	2.37	1.24	2.35667	0.926408	0.0053359	0.0223017	--	similar to An11g06240 [Aspergillus kawachii IFO 4308]	-	-	-	-	-	-	-
BCIN_02g01020	BC1G_05617	100.7	121.96	111.55	251.41	232.52	216.2	111.403	233.377	1.06687	8.73e-08	1.02e-06	URC4	conserved fungal protein [Sclerotinia borealis F-4128]	-	-	-	-	-	-	-
BCIN_02g01030	BC1G_05621	14.41	17.88	18.25	27.4	29.8	24.18	16.8467	27.1267	0.687249	0.00181706	0.00905285	ucp7	Bcswa2 [Botrytis cinerea B05.10]	-	-	-	-	-	GO:0005515//protein binding	-
BCIN_02g01040	BC1G_05622	0	0	0	0	0	0	0.001	0.001	0	1	1	dnaJ	DnaJ-domain-containing protein [Lophium mytilinum]	-	-	-	-	-	-	-
BCIN_02g01050	BC1G_05623	0	0	0	0	0	0	0.001	0.001	0	1	1	--	6-phosphogluconate dehydrogenase C-terminal domain-like protein [Pseudovirgaria hyperparasitica]	-	-	-	-	-	-	-
BCIN_02g01060	BC1G_05624	7677.7	5098.6	5154.92	3985.73	4135.82	6255.64	5977.07	4792.4	-0.318692	0.0833478	0.192546	ndk1	Bcynk1 [Botrytis cinerea B05.10]	Metabolism;Metabolism;Metabolism;Metabolism	Global and overview maps;Global and overview maps;Nucleotide metabolism;Nucleotide metabolism	ko01100//Metabolic pathways;ko01110//Biosynthesis of secondary metabolites;ko00230//Purine metabolism;ko00240//Pyrimidine metabolism	K00940;K00940;K00940;K00940	-	GO:0004550//nucleoside diphosphate kinase activity	GO:0006165//nucleoside diphosphate phosphorylation;GO:0006183//GTP biosynthetic process;GO:0006228//UTP biosynthetic process;GO:0006241//CTP biosynthetic process
BCIN_02g01070	BC1G_05625	30.11	36.08	38.79	44.61	55.93	41.49	34.9933	47.3433	0.436081	0.0869969	0.198976	gls2	Bcrot2 [Botrytis cinerea B05.10]	Metabolism;Genetic Information Processing;Metabolism	Global and overview maps;Folding, sorting and degradation;Glycan biosynthesis and metabolism	ko01100//Metabolic pathways;ko04141//Protein processing in endoplasmic reticulum;ko00510//N-Glycan biosynthesis	K05546;K05546;K05546	-	GO:0003824//catalytic activity;GO:0004553//hydrolase activity, hydrolyzing O-glycosyl compounds;GO:0030246//carbohydrate binding	GO:0005975//carbohydrate metabolic process
BCIN_02g01080	BC1G_05627	24.04	22.51	25.83	25.29	29.68	21.79	24.1267	25.5867	0.0847636	0.836404	0.914512	andL	large-conductance mechanosensitive channel protein [Rutstroemia sp. NJR-2017a BBW]	-	-	-	-	-	-	-
BCIN_02g01090	BC1G_05628	8.85	7.95	10.1	17.5	12.74	12.88	8.96667	14.3733	0.680751	0.0215718	0.0684984	--	Bcyar1 [Botrytis cinerea B05.10]	-	-	-	-	-	GO:0005515//protein binding	-
BCIN_02g01100	BC1G_05629	0	0	0	0	0.15	0	0.001	0.05	5.64386	0.5771	0.737092	--	hypothetical protein BCIN__02g01100 [Botrytis cinerea B05.10]	-	-	-	-	-	-	-
BCIN_02g01110	BC1G_05630	1.67	0.97	0.81	2.52	1.73	4.2	1.15	2.81667	1.29235	0.0134612	0.0469479	--	hypothetical protein BCIN__02g01110 [Botrytis cinerea B05.10]	-	-	-	-	-	-	-
BCIN_02g01120	BC1G_05631	9.58	9.35	6.93	4.77	6.22	6.97	8.62	5.98667	-0.525935	0.0202794	0.0653464	--	similar to glutathione-dependent formaldehyde-activating GFA [Botrytis cinerea T4]	-	-	-	-	-	GO:0016846//carbon-sulfur lyase activity	-
BCIN_02g01130	BC1G_16296	0.49	0.67	0.65	2.87	1.12	1.82	0.603333	1.93667	1.68255	0.00140636	0.00724452	--	Peptidase C14 caspase domain protein [Rutstroemia sp. NJR-2017a BBW]	-	-	-	-	-	-	-
BCIN_02g01140	BC1G_16295	0.51	0.78	0.41	3.52	1.97	2.09	0.566667	2.52667	2.15666	0.000561844	0.00329603	--	meiosis-specific serine threonine- kinase mek1 protein [Rutstroemia sp. NJR-2017a BVV2]	-	-	-	-	-	-	-
BCIN_02g01150	0	0.56	1.29	0.73	3.13	1.75	1.16	0.86	2.01333	1.22718	0.0140398	0.0486122	--	homeobox domain containing protein [Rutstroemia sp. NJR-2017a WRK4]	-	-	-	-	-	-	-
BCIN_02g01160	0	1.62	2.02	3.22	6.77	4.66	3.3	2.28667	4.91	1.10248	0.00255555	0.0121128	rlf2	Bcrlf2 [Botrytis cinerea B05.10]	-	-	-	-	-	-	-
BCIN_02g01170	BC1G_02650	25.59	26.69	29.4	31.61	31.1	25.39	27.2267	29.3667	0.109159	0.964168	0.981777	--	Bgt-5427 [Blumeria graminis f. sp. tritici]	-	-	-	-	-	-	-
BCIN_02g01180	0	1.69	1.36	1.17	0.65	0.43	0.18	1.40667	0.42	-1.74382	0.0072068	0.0284358	--	hypothetical protein BCIN__02g01180 [Botrytis cinerea B05.10]	-	-	-	-	-	-	-
BCIN_02g01190	0	0	0	0	0	0	0.04	0.001	0.0133333	3.73697	0.854302	0.921822	--	hypothetical protein BCIN__02g01190 [Botrytis cinerea B05.10]	-	-	-	-	-	-	-
BCIN_02g01200	BC1G_02648	0	0	0	0	0	0	0.001	0.001	0	1	1	--	hypothetical protein BCIN__02g01200 [Botrytis cinerea B05.10]	-	-	-	-	-	-	-
BCIN_02g01210	BC1G_02646	3.02	4.34	4.47	5.02	4.97	3.64	3.94333	4.54333	0.204335	0.711292	0.835253	--	family decarboxylase protein [Rutstroemia sp. NJR-2017a WRK4]	-	-	-	-	-	-	-
BCIN_02g01220	BC1G_02644	2.65	3.18	1.95	1.48	1.84	2.03	2.59333	1.78333	-0.540231	0.0485238	0.128571	--	ATP-dependent zinc metalloprotease [Lachnellula hyalina]	-	-	-	-	-	GO:0005524//ATP binding	-
BCIN_02g01230	BC1G_02643	3.98	4.69	4.17	2.97	5.11	5.47	4.28	4.51667	0.0776476	0.870985	0.931764	--	non-anchored cell wall 5 protein [Rutstroemia sp. NJR-2017a BBW]	-	-	-	-	-	-	-
BCIN_02g01240	BC1G_02642	0	0	0	0	0	0	0.001	0.001	0	1	1	--	ethyl tert-butyl ether degradation protein [Alternaria alternata]	-	-	-	-	-	-	-
BCIN_02g01250	BC1G_02641	0.32	0.14	0.16	0.16	0.39	0.28	0.206667	0.276667	0.420843	0.774558	0.874094	--	RNA ligase cyclic nucleotide phosphodiesterase protein [Rutstroemia sp. NJR-2017a BVV2]	-	-	-	-	-	-	-
BCIN_02g01260	BC1G_02640	9.09	11.31	12.74	4.59	9.96	7.68	11.0467	7.41	-0.576066	0.0075332	0.029467	PDA6-1	similar to cytochrome P450 [Botrytis cinerea T4]	-	-	-	-	-	GO:0005506//iron ion binding;GO:0016705//oxidoreductase activity, acting on paired donors, with incorporation or reduction of molecular oxygen;GO:0020037//heme binding	GO:0055114//oxidation-reduction process
BCIN_02g01270	BC1G_02639	2.32	1.66	2	13.18	9.64	12.38	1.99333	11.7333	2.55736	1.11e-21	3.53e-20	Tret1	similar to MFS sugar transporter [Botrytis cinerea T4]	-	-	-	-	GO:0016020//membrane;GO:0016021//integral component of membrane	GO:0022857//transmembrane transporter activity	GO:0055085//transmembrane transport
BCIN_02g01280	BC1G_02638	6.1	7.61	7.28	7.96	10.38	8.21	6.99667	8.85	0.33901	0.266596	0.44546	rad17	Bcrad24 [Botrytis cinerea B05.10]	Cellular Processes;Cellular Processes	Cell growth and death;Cell growth and death	ko04111//Cell cycle - yeast;ko04113//Meiosis - yeast	K06662;K06662	GO:0005634//nucleus	-	GO:0006281//DNA repair
BCIN_02g01290	BC1G_02637	0.97	1.47	1.45	0.96	1.39	1.07	1.29667	1.14	-0.185774	0.287432	0.46817	mcp2	similar to pumilio-family RNA binding repeat protein [Botrytis cinerea T4]	-	-	-	-	-	GO:0003723//RNA binding	-
BCIN_02g01300	BC1G_02636	25.84	24.97	27.03	25.1	27.46	28.51	25.9467	27.0233	0.0586564	0.722756	0.84277	RSM27	Bcrsm27 [Botrytis cinerea B05.10]	-	-	-	-	-	-	-
BCIN_02g01310	BC1G_02635	7.43	7.63	8.11	5.42	6.73	8.29	7.72333	6.81333	-0.180863	0.172033	0.327715	--	Bcrnt1 [Botrytis cinerea B05.10]	Genetic Information Processing	Translation	ko03008//Ribosome biogenesis in eukaryotes	K03685	-	GO:0004525//ribonuclease III activity	GO:0006396//RNA processing
BCIN_02g01320	BC1G_02634	4.41	6.83	6.89	10.25	10.51	9.41	6.04333	10.0567	0.734736	0.0109309	0.0396816	ATG37	Autophagy-related protein [Lachnellula occidentalis]	-	-	-	-	-	GO:0000062//fatty-acyl-CoA binding	-
BCIN_02g01330	BC1G_02633	12.22	11.55	10.9	4.66	9.19	5.35	11.5567	6.4	-0.852582	0.00867264	0.0329292	--	related to DUF636 domain protein [Phialocephala subalpina]	-	-	-	-	-	GO:0016846//carbon-sulfur lyase activity	-
BCIN_02g01340	BC1G_02632	1.36	1.51	1.7	2.49	2.53	1.79	1.52333	2.27	0.575461	0.0661767	0.162662	--	hypothetical protein BCIN__02g01340 [Botrytis cinerea B05.10]	-	-	-	-	-	-	-
BCIN_02g01350	BC1G_02631	22.25	21.63	22.77	19.58	17.24	20.61	22.2167	19.1433	-0.2148	0.0833378	0.192546	SPCC1442.07c	similar to zinc metalloproteinase [Botrytis cinerea T4]	-	-	-	-	-	-	-
BCIN_02g01360	BC1G_02630	48.15	71.6	66.82	80.84	76.32	63.98	62.19	73.7133	0.245243	0.536974	0.705857	KdelR	Bcerd2 [Botrytis cinerea B05.10]	-	-	-	-	GO:0016021//integral component of membrane;GO:0030176//integral component of endoplasmic reticulum membrane	GO:0045015//HDEL sequence binding;GO:0046923//ER retention sequence binding	GO:0006621//protein retention in ER lumen;GO:0006888//ER to Golgi vesicle-mediated transport
BCIN_02g01370	0	110.91	106.34	101.95	113.32	120.27	112.61	106.4	115.4	0.117145	0.972016	0.986417	nuo78	NADH-ubiquinone oxidoreductase 78 kDa subunit, mitochondrial precursor [Sclerotinia sclerotiorum 1980 UF-70]	Metabolism;Metabolism	Global and overview maps;Energy metabolism	ko01100//Metabolic pathways;ko00190//Oxidative phosphorylation	K03934;K03934	GO:0016020//membrane	GO:0008137//NADH dehydrogenase (ubiquinone) activity;GO:0009055//electron transfer activity;GO:0016491//oxidoreductase activity;GO:0016651//oxidoreductase activity, acting on NAD(P)H;GO:0051536//iron-sulfur cluster binding	GO:0042773//ATP synthesis coupled electron transport;GO:0055114//oxidation-reduction process
BCIN_02g01380	BC1G_02628	1.45	1.53	1.35	1.02	1.32	1.16	1.44333	1.16667	-0.307012	0.0835189	0.19275	--	histidine kinase group protein [Rutstroemia sp. NJR-2017a WRK4]	-	-	-	-	-	-	-
BCIN_02g01390	BC1G_02626	40.46	62.02	58.63	95.05	89.23	66.07	53.7033	83.45	0.6359	0.0232506	0.0727634	SPAC17H9.04c	Bcnrp1 [Botrytis cinerea B05.10]	-	-	-	-	-	GO:0003676//nucleic acid binding	-
BCIN_02g01400	0	1.04	0.78	0.66	0.46	0.69	1.01	0.826667	0.72	-0.199309	0.574993	0.736207	--	hypothetical protein BCIN__02g01400 [Botrytis cinerea B05.10]	-	-	-	-	-	-	-
BCIN_02g01410	0	0.13	0	0.06	0	0.05	0.11	0.0633333	0.0533333	-0.247928	0.863485	0.927222	--	hypothetical protein BCIN__02g01410 [Botrytis cinerea B05.10]	-	-	-	-	-	-	-
BCIN_02g01420	BC1G_02623	5.81	5.04	2.76	0.33	0.36	0.3	4.53667	0.33	-3.78109	1.17e-22	3.92e-21	SWA2	glycoside hydrolase family 13 protein [Botrytis cinerea T4]	Metabolism;Metabolism;Metabolism	Global and overview maps;Global and overview maps;Carbohydrate metabolism	ko01100//Metabolic pathways;ko01110//Biosynthesis of secondary metabolites;ko00500//Starch and sucrose metabolism	K01176;K01176;K01176	-	GO:0003824//catalytic activity;GO:0004556//alpha-amylase activity;GO:0005509//calcium ion binding	GO:0005975//carbohydrate metabolic process;GO:0016052//carbohydrate catabolic process
BCIN_02g01430	BC1G_02622	109.21	94.23	90.72	51.05	68.27	75.53	98.0533	64.95	-0.594237	0.000346179	0.00214785	SPC3	Bcspc3 [Botrytis cinerea B05.10]	Genetic Information Processing	Folding, sorting and degradation	ko03060//Protein export	K12948	GO:0005787//signal peptidase complex;GO:0016021//integral component of membrane	GO:0008233//peptidase activity	GO:0006465//signal peptide processing
BCIN_02g01440	BC1G_02621	66.93	34.98	50.45	17.7	24.92	27.18	50.7867	23.2667	-1.12619	4.08e-06	3.75e-05	pmp3	similar to stress response RCI peptide [Botrytis cinerea T4]	-	-	-	-	GO:0016021//integral component of membrane	-	-
BCIN_02g01450	BC1G_02620	3.17	3.72	3.38	3.86	8.08	4.92	3.42333	5.62	0.715168	0.0372082	0.105019	pccB	probable propionyl-CoA carboxylase beta chain, mitochondrial precursor [Phialocephala subalpina]	-	-	-	-	-	GO:0016874//ligase activity	-
BCIN_02g01460	BC1G_02619	4.32	4.39	4.24	3.53	7.66	5.66	4.31667	5.61667	0.379796	0.36732	0.551417	pyc	Bchfa1 [Botrytis cinerea B05.10]	-	-	-	-	-	GO:0005524//ATP binding;GO:0046872//metal ion binding	-
BCIN_02g01470	BC1G_02617	0.01	0	0.02	0	0.04	0.01	0.01	0.0166667	0.736966	0.766591	0.872005	INVS	Ankyrin-2 [Dactylella cylindrospora]	-	-	-	-	GO:0016020//membrane	GO:0005515//protein binding;GO:0046873//metal ion transmembrane transporter activity	GO:0030001//metal ion transport;GO:0055085//transmembrane transport
BCIN_02g01480	BC1G_02614	0.15	0.08	0.02	0.02	0.08	0.02	0.0833333	0.04	-1.05889	0.259258	0.437584	het-6	related to heterokaryon incompatibility protein [Phialocephala subalpina]	-	-	-	-	-	GO:0005515//protein binding	-
BCIN_02g01490	BC1G_02613	40.25	24.13	33.77	18.24	20.64	27.72	32.7167	22.2	-0.559466	0.00727843	0.0286496	--	hypothetical protein BofuT4_P108580.1 [Botrytis cinerea T4]	-	-	-	-	-	-	-
BCIN_02g01500	BC1G_02612	1.59	1.12	1.89	0.97	1.2	0.72	1.53333	0.963333	-0.670564	0.024485	0.0757228	fnx2	efflux pump antibiotic resistance protein [Sclerotinia borealis F-4128]	-	-	-	-	-	-	GO:0055085//transmembrane transport
BCIN_02g01510	BC1G_02610	20.18	19.1	23.2	25.79	21.4	21.5	20.8267	22.8967	0.136706	0.92725	0.964253	--	WW domain-containing protein [Rutstroemia sp. NJR-2017a WRK4]	-	-	-	-	-	GO:0005515//protein binding	-
BCIN_02g01520	BC1G_02609	26	25.19	26.16	24.31	27.71	27.22	25.7833	26.4133	0.0348276	0.587041	0.743696	--	serine threonine phosphatase 2b catalytic subunit protein [Rutstroemia sp. NJR-2017a WRK4]	-	-	-	-	-	-	-
BCIN_02g01530	BC1G_02607	13.44	13.99	14.37	10.05	15.24	19.97	13.9333	15.0867	0.114734	0.960783	0.980078	--	spoVR like domain-containing protein [Rutstroemia sp. NJR-2017a WRK4]	-	-	-	-	-	-	-
BCIN_02g01540	BC1G_02606	55.73	54.34	60.09	88.95	93.95	81.79	56.72	88.23	0.637412	0.00137576	0.00711979	cna-1	BccnA [Botrytis cinerea B05.10]	-	-	-	-	-	GO:0016787//hydrolase activity	-
BCIN_02g01550	BC1G_02603	0.79	1.13	1.55	0.22	0.39	0.64	1.15667	0.416667	-1.47301	0.00446469	0.0193486	--	regulatory Cys-3 protein [Rutstroemia sp. NJR-2017a WRK4]	-	-	-	-	-	GO:0003700//DNA-binding transcription factor activity	GO:0006355//regulation of transcription, DNA-templated
BCIN_02g01560	BC1G_02602	24.44	26.49	23.58	27.15	27.93	30.03	24.8367	28.37	0.191895	0.696709	0.824916	--	benzoylformate decarboxylase protein [Rutstroemia sp. NJR-2017a WRK4]	Genetic Information Processing	Translation	ko03013//RNA transport	K05019	-	-	-
BCIN_02g01570	BC1G_02600	0.06	0.05	0.03	0.03	0.07	0	0.0466667	0.0333333	-0.485427	0.71205	0.835733	MUP3	similar to amino acid transporter [Botrytis cinerea T4]	-	-	-	-	GO:0016020//membrane	GO:0022857//transmembrane transporter activity	GO:0055085//transmembrane transport
BCIN_02g01580	BC1G_02597	3.11	3.27	2.96	1.26	1.68	2.52	3.11333	1.82	-0.774522	0.00300874	0.0138875	nodX	similar to CAIB/BAIF family enzyme [Botrytis cinerea T4]	-	-	-	-	-	GO:0008410//CoA-transferase activity	-
BCIN_02g01590	BC1G_02596	2.58	3.48	3.3	3.07	3.3	3.03	3.12	3.13333	0.00615223	0.634053	0.778489	--	related to DUF1446 domain protein [Phialocephala subalpina]	-	-	-	-	-	-	-
BCIN_02g01600	BC1G_02595	0.38	0.26	0.3	1.03	1.68	1.64	0.313333	1.45	2.21028	5.95e-07	6.26e-06	--	heterokaryon incompatibility protein [Rutstroemia sp. NJR-2017a BBW]	-	-	-	-	-	-	-
BCIN_02g01610	BC1G_02594	54.07	49.55	46.96	30.43	36.17	35.61	50.1933	34.07	-0.558994	7.57e-05	0.000545045	phnG	Bcnde3 [Botrytis cinerea B05.10]	-	-	-	-	-	GO:0016491//oxidoreductase activity	GO:0055114//oxidation-reduction process
BCIN_02g01620	BC1G_02593	29.57	25.49	22.56	14.04	24.79	22.92	25.8733	20.5833	-0.329989	0.044105	0.119625	ascF	integral membrane protein [Rutstroemia sp. NJR-2017a WRK4]	-	-	-	-	-	-	-
BCIN_02g01630	BC1G_02592	186.61	154.7	140.32	104.16	166.9	176.54	160.543	149.2	-0.105715	0.296467	0.478228	--	glucosamine 6-phosphate acetyltransferase protein [Rutstroemia sp. NJR-2017a BBW]	Metabolism;Metabolism	Global and overview maps;Carbohydrate metabolism	ko01100//Metabolic pathways;ko00520//Amino sugar and nucleotide sugar metabolism	K00621;K00621	-	GO:0004343//glucosamine 6-phosphate N-acetyltransferase activity;GO:0008080//N-acetyltransferase activity	GO:0006048//UDP-N-acetylglucosamine biosynthetic process
BCIN_02g01640	BC1G_02591	0.56	0.35	0.45	0.21	0.52	0.24	0.453333	0.323333	-0.48755	0.343548	0.527152	agaA	glycoside hydrolase family 27 protein [Botrytis cinerea T4]	Metabolism;Metabolism;Metabolism;Metabolism;Metabolism	Global and overview maps;Lipid metabolism;Lipid metabolism;Carbohydrate metabolism;Glycan biosynthesis and metabolism	ko01100//Metabolic pathways;ko00561//Glycerolipid metabolism;ko00600//Sphingolipid metabolism;ko00052//Galactose metabolism;ko00603//Glycosphingolipid biosynthesis - globo and isoglobo series	K07407;K07407;K07407;K07407;K07407	-	GO:0003824//catalytic activity;GO:0004553//hydrolase activity, hydrolyzing O-glycosyl compounds	GO:0005975//carbohydrate metabolic process
BCIN_02g01650	BC1G_02590	17.86	15.78	15.24	12.54	22.48	21.17	16.2933	18.73	0.201069	0.78066	0.877796	MAL11	similar to MFS sugar transporter [Botrytis cinerea T4]	-	-	-	-	GO:0016020//membrane;GO:0016021//integral component of membrane	GO:0022857//transmembrane transporter activity	GO:0055085//transmembrane transport
BCIN_02g01660	BC1G_02588	43.51	48.53	48.82	37.89	22.93	21.93	46.9533	27.5833	-0.767431	0.000800288	0.00445153	mtr	amino acid transporter protein [Rutstroemia sp. NJR-2017a WRK4]	-	-	-	-	-	-	-
BCIN_02g01670	BC1G_02587	2.85	2.07	1.89	1.01	1.52	2.36	2.27	1.63	-0.47782	0.226333	0.39939	--	hypothetical protein BCIN__02g01670 [Botrytis cinerea B05.10]	-	-	-	-	-	-	-
BCIN_02g01680	BC1G_02586	0.16	0.1	0.18	0.17	0.18	0.17	0.146667	0.173333	0.241008	0.768027	0.873029	AFT9-1	Bcpks2 [Botrytis cinerea B05.10]	-	-	-	-	-	GO:0003824//catalytic activity;GO:0016491//oxidoreductase activity;GO:0016740//transferase activity;GO:0016746//transferase activity, transferring acyl groups;GO:0031177//phosphopantetheine binding	GO:0055114//oxidation-reduction process
BCIN_02g01690	BC1G_02585	1.84	2.65	1.74	7.16	8.38	9.73	2.07667	8.42333	2.02012	2.74e-13	5.32e-12	--	similar to prolyl aminopeptidase [Botrytis cinerea T4]	-	-	-	-	-	GO:0004806//triglyceride lipase activity	GO:0016042//lipid catabolic process
BCIN_02g01700	BC1G_02584	0	0	0	0.08	0.07	0.07	0.001	0.0733333	6.1964	0.125795	0.260524	--	related to integral membrane protein [Phialocephala subalpina]	-	-	-	-	-	-	-
BCIN_02g01710	BC1G_02582	0.53	0.57	0.25	2.03	1.93	1.59	0.45	1.85	2.03953	4.85e-06	4.4e-05	gliA	similar to MFS multidrug transporter [Botrytis cinerea T4]	-	-	-	-	-	-	GO:0055085//transmembrane transport
BCIN_02g01720	BC1G_02581	24.76	29.25	25.04	53.36	50.89	46.31	26.35	50.1867	0.929501	6.98e-06	6.15e-05	pld1	phospholipase D [Coleophoma crateriformis]	Metabolism;Metabolism;Cellular Processes;Metabolism;Metabolism	Global and overview maps;Global and overview maps;Transport and catabolism;Lipid metabolism;Lipid metabolism	ko01100//Metabolic pathways;ko01110//Biosynthesis of secondary metabolites;ko04144//Endocytosis;ko00564//Glycerophospholipid metabolism;ko00565//Ether lipid metabolism	K01115;K01115;K01115;K01115;K01115	-	GO:0003824//catalytic activity;GO:0004630//phospholipase D activity	GO:0006654//phosphatidic acid biosynthetic process;GO:0048017//inositol lipid-mediated signaling
BCIN_02g01730	BC1G_02580	4.83	10.62	10.15	26.53	60.02	52.5	8.53333	46.35	2.44139	1.16e-12	2.16e-11	himH	gmc oxidoreductase protein [Rutstroemia sp. NJR-2017a WRK4]	-	-	-	-	-	GO:0016491//oxidoreductase activity	GO:0055114//oxidation-reduction process
BCIN_02g01740	BC1G_02579	96.25	85.59	91.07	78.41	60.55	74.98	90.97	71.3133	-0.351219	0.0217299	0.0687999	--	pq loop repeat protein [Rutstroemia sp. NJR-2017a BBW]	-	-	-	-	-	-	-
BCIN_02g01750	BC1G_02578	5.73	7.04	6.36	6.56	11.2	6.67	6.37667	8.14333	0.352817	0.388494	0.571817	--	Zinc GRF-type protein [Rutstroemia sp. NJR-2017a WRK4]	-	-	-	-	-	GO:0008270//zinc ion binding	-
BCIN_02g01760	BC1G_02577	17.48	21.76	21.84	38.61	26.41	24.02	20.36	29.68	0.543754	0.0709099	0.171301	ade3	Bcade6 [Botrytis cinerea B05.10]	Metabolism;Metabolism;Metabolism	Global and overview maps;Global and overview maps;Nucleotide metabolism	ko01100//Metabolic pathways;ko01110//Biosynthesis of secondary metabolites;ko00230//Purine metabolism	K01952;K01952;K01952	-	GO:0004642//phosphoribosylformylglycinamidine synthase activity	GO:0006189//'de novo' IMP biosynthetic process
BCIN_02g01770	BC1G_02576	87.01	95.33	87.51	83.63	132.86	110.07	89.95	108.853	0.27519	0.455415	0.634775	--	NAD/NADP octopine/nopaline dehydrogenase [Sclerotinia borealis F-4128]	-	-	-	-	-	GO:0016491//oxidoreductase activity;GO:0016616//oxidoreductase activity, acting on the CH-OH group of donors, NAD or NADP as acceptor;GO:0050662//coenzyme binding;GO:0051287//NAD binding	GO:0046168//glycerol-3-phosphate catabolic process;GO:0055114//oxidation-reduction process
BCIN_02g01780	BC1G_02575	67.55	74.16	66.8	49.39	63.54	51.64	69.5033	54.8567	-0.341415	0.00652205	0.0261821	ubiE	similar to Biotin biosynthesis protein BioC [Botrytis cinerea T4]	-	-	-	-	-	GO:0008168//methyltransferase activity	-
BCIN_02g01790	BC1G_02573	214.8	301.71	281.48	451.37	385.73	360.93	265.997	399.343	0.586221	0.0206163	0.0659886	TUB1	BctubB [Botrytis cinerea B05.10]	Cellular Processes	Transport and catabolism	ko04145//Phagosome	K07374	GO:0005874//microtubule	GO:0003924//GTPase activity;GO:0005200//structural constituent of cytoskeleton;GO:0005525//GTP binding	GO:0007017//microtubule-based process
BCIN_02g01800	BC1G_02572	23.2	36.68	34.79	56.02	51.46	42.34	31.5567	49.94	0.662251	0.0120668	0.0429339	SPBC725.08	similar to transcription factor Zn, C2H2 [Botrytis cinerea T4]	-	-	-	-	-	GO:0003676//nucleic acid binding	-
BCIN_02g01810	BC1G_02571	47.57	50.13	55.48	38.76	56.16	50.67	51.06	48.53	-0.0733167	0.266603	0.44546	tspO	MBR family protein [Rutstroemia sp. NJR-2017a BVV2]	-	-	-	-	GO:0016021//integral component of membrane	-	GO:1905691//lipid droplet disassembly
BCIN_02g01820	BC1G_02570	27.53	29.14	35.7	79.87	32.94	30.57	30.79	47.7933	0.634348	0.117248	0.247874	arg-13	Bcort1 [Botrytis cinerea B05.10]	-	-	-	-	-	-	-
BCIN_02g01830	BC1G_02569	28.07	30.07	37.75	52.77	30.59	32.01	31.9633	38.4567	0.266816	0.53916	0.707073	CGR1	Bccgr1 [Botrytis cinerea B05.10]	-	-	-	-	GO:0005730//nucleolus	-	GO:0006364//rRNA processing;GO:0042254//ribosome biogenesis
BCIN_02g01840	BC1G_02568	16.17	19.72	17.76	12.03	16.74	14.78	17.8833	14.5167	-0.300905	0.0261331	0.0795474	--	septum formation initiator domain-containing protein [Rutstroemia sp. NJR-2017a BVV2]	-	-	-	-	-	-	-
BCIN_02g01850	BC1G_02567	9.26	9.79	12.47	10.22	13.17	8.6	10.5067	10.6633	0.0213535	0.636232	0.780126	SPCC1450.12	similar to PX domain-containing protein [Botrytis cinerea T4]	-	-	-	-	-	GO:0035091//phosphatidylinositol binding	-
BCIN_02g01860	BC1G_02565	0.19	0.22	0.13	0.03	0.08	0.06	0.18	0.0566667	-1.66742	0.0713127	0.171997	CYP80G2	similar to cytochrome P450 [Botrytis cinerea T4]	-	-	-	-	-	GO:0004497//monooxygenase activity;GO:0005506//iron ion binding;GO:0016705//oxidoreductase activity, acting on paired donors, with incorporation or reduction of molecular oxygen;GO:0020037//heme binding	GO:0055114//oxidation-reduction process
BCIN_02g01870	BC1G_02563	18.85	18.44	17.1	7.97	9.82	9.69	18.13	9.16	-0.984959	1.94e-09	2.74e-08	afvA	FMN-linked oxidoreductase [Aspergillus welwitschiae]	-	-	-	-	-	GO:0003824//catalytic activity;GO:0010181//FMN binding;GO:0016491//oxidoreductase activity	GO:0055114//oxidation-reduction process
BCIN_02g01880	BC1G_02562	8.04	5.65	6.04	2.94	2.6	4.7	6.57667	3.41333	-0.946175	0.000550129	0.00323254	--	nmrA-like family protein [Sclerotinia borealis F-4128]	-	-	-	-	-	-	-
BCIN_02g01890	BC1G_02560	4.71	5.96	4.27	4.4	3.63	5.56	4.98	4.53	-0.136635	0.418018	0.59995	--	Cupin, RmlC-type [Penicillium camemberti]	-	-	-	-	-	-	-
BCIN_02g01900	BC1G_02558	11.47	12.02	12.25	9.7	10.74	11.05	11.9133	10.4967	-0.182646	0.0778914	0.183801	--	similar to transcription factor Cys6 [Botrytis cinerea T4]	-	-	-	-	GO:0005634//nucleus	GO:0000981//DNA-binding transcription factor activity, RNA polymerase II-specific;GO:0003677//DNA binding;GO:0005515//protein binding;GO:0008270//zinc ion binding	GO:0006351//transcription, DNA-templated;GO:0006355//regulation of transcription, DNA-templated
BCIN_02g01910	BC1G_02557	3.53	5.37	5.77	6.06	4.89	4.2	4.89	5.05	0.0464489	0.809333	0.895796	--	Methyltransferase 25 protein [Rutstroemia sp. NJR-2017a BBW]	-	-	-	-	-	-	-
BCIN_02g01920	BC1G_02556	68.6	60.23	60.8	81.62	76.67	85.6	63.21	81.2967	0.363043	0.175955	0.333518	cct4	Bccct4 [Botrytis cinerea B05.10]	-	-	-	-	-	GO:0005524//ATP binding;GO:0051082//unfolded protein binding	GO:0006457//protein folding
BCIN_02g01930	BC1G_02555	53.6	58.54	56.7	58.45	62.25	63.08	56.28	61.26	0.122323	0.992924	0.996064	RPT1	Bcrpt1 [Botrytis cinerea B05.10]	Genetic Information Processing	Folding, sorting and degradation	ko03050//Proteasome	K03061	GO:0005737//cytoplasm;GO:0008540//proteasome regulatory particle, base subcomplex	GO:0005524//ATP binding;GO:0016787//hydrolase activity;GO:0031625//ubiquitin protein ligase binding;GO:0036402//proteasome-activating ATPase activity	GO:0006511//ubiquitin-dependent protein catabolic process;GO:0030163//protein catabolic process;GO:0045732//positive regulation of protein catabolic process;GO:0045899//positive regulation of RNA polymerase II transcriptional preinitiation complex assembly;GO:0070682//proteasome regulatory particle assembly
BCIN_02g01940	BC1G_02553	9.26	9.89	8.24	8.47	11.9	12.96	9.13	11.11	0.283172	0.482362	0.659602	ght3	similar to MFS sugar transporter [Botrytis cinerea T4]	-	-	-	-	GO:0016020//membrane;GO:0016021//integral component of membrane	GO:0022857//transmembrane transporter activity	GO:0055085//transmembrane transport
BCIN_02g01950	BC1G_02552	5.12	4.87	4.33	1.12	2.38	2.95	4.77333	2.15	-1.15066	0.000269909	0.00172371	--	concanavalin a-like lectins glucanase protein [Rutstroemia sp. NJR-2017a WRK4]	-	-	-	-	-	-	-
BCIN_02g01960	BC1G_02551	13.51	13.02	11.15	30.43	81.61	63.63	12.56	58.5567	2.221	2.43e-12	4.44e-11	celB	glycoside hydrolase family 45 protein [Sclerotinia borealis F-4128]	-	-	-	-	GO:0005576//extracellular region	GO:0008810//cellulase activity;GO:0030248//cellulose binding	GO:0005975//carbohydrate metabolic process
BCIN_02g01970	BC1G_02549	41.17	33.43	33.4	40.66	44.64	63.54	36	49.6133	0.462731	0.147658	0.292412	HMF1	endoribonuclease L-PSP [Sclerotinia borealis F-4128]	-	-	-	-	-	-	-
BCIN_02g01980	BC1G_02548	59.87	55.61	56.36	77.58	76.84	75.66	57.28	76.6933	0.42107	0.0680143	0.166216	PMT4	Bcpmt4 [Botrytis cinerea B05.10]	Metabolism;Metabolism;Metabolism	Global and overview maps;Glycan biosynthesis and metabolism;Glycan biosynthesis and metabolism	ko01100//Metabolic pathways;ko00514//Other types of O-glycan biosynthesis;ko00515//Mannose type O-glycan biosyntheis	K00728;K00728;K00728	GO:0016020//membrane	GO:0000030//mannosyltransferase activity	GO:0006493//protein O-linked glycosylation
BCIN_02g01990	BC1G_02546	4.18	4.04	2.98	3.62	4.14	5.5	3.73333	4.42	0.243582	0.696216	0.82444	--	similar to NAD-dependent epimerase/dehydratase [Botrytis cinerea T4]	-	-	-	-	-	-	-
BCIN_02g02000	BC1G_02545	11.99	13.61	11.29	7.78	13.54	11.76	12.2967	11.0267	-0.157271	0.220448	0.392472	xsa	glycoside hydrolase family 43 protein [Rutstroemia sp. NJR-2017a WRK4]	-	-	-	-	-	GO:0004553//hydrolase activity, hydrolyzing O-glycosyl compounds	GO:0005975//carbohydrate metabolic process
BCIN_02g02010	BC1G_02544	13.23	16.34	17.56	17.89	17.75	13.7	15.71	16.4467	0.066112	0.804009	0.892271	YPL191C	DUF544 domain-containing protein [Rutstroemia sp. NJR-2017a BVV2]	-	-	-	-	-	GO:0004843//thiol-dependent ubiquitin-specific protease activity;GO:1990380//Lys48-specific deubiquitinase activity	-
BCIN_02g02020	BC1G_02543	3.87	5.07	6.5	16.62	11.35	7.18	5.14667	11.7167	1.18685	0.000820176	0.00454949	trm6	Bcgcd10 [Botrytis cinerea B05.10]	-	-	-	-	GO:0031515//tRNA (m1A) methyltransferase complex	-	GO:0030488//tRNA methylation
BCIN_02g02030	BC1G_02542	115.66	127.47	120.89	112.35	138.77	140.6	121.34	130.573	0.105805	0.908504	0.953772	arc3	Bcarc18 [Botrytis cinerea B05.10]	Cellular Processes	Transport and catabolism	ko04144//Endocytosis	K05756	GO:0005856//cytoskeleton;GO:0005885//Arp2/3 protein complex	-	GO:0030833//regulation of actin filament polymerization;GO:0034314//Arp2/3 complex-mediated actin nucleation
BCIN_02g02040	BC1G_02541	1.31	1.82	1.99	0.77	1.68	1.35	1.70667	1.26667	-0.430144	0.169341	0.323694	cel61a	probable endoglucanase IV precursor [Phialocephala subalpina]	-	-	-	-	-	-	-
BCIN_02g02050	BC1G_02540	55.12	38.44	36.61	23.6	37.82	41.81	43.39	34.41	-0.334535	0.0715722	0.172484	--	similar to isochorismatase hydrolase [Botrytis cinerea T4]	-	-	-	-	-	GO:0003824//catalytic activity	-
BCIN_02g02060	BC1G_02539	5.15	4.86	6.07	3.91	6.27	5.85	5.36	5.34333	-0.00449298	0.588671	0.744668	--	f-box domain protein [Rutstroemia sp. NJR-2017a BVV2]	-	-	-	-	-	-	-
BCIN_02g02070	BC1G_02537	0	0.06	0	0	0	0	0.02	0.001	-4.32193	0.773521	0.873029	--	hypothetical protein BCIN__02g02070 [Botrytis cinerea B05.10]	-	-	-	-	-	-	-
BCIN_02g02080	BC1G_02536	0.16	0	0.12	0	0.1	0.07	0.0933333	0.0566667	-0.719892	0.571213	0.73294	--	hypothetical protein BCIN__02g02080 [Botrytis cinerea B05.10]	-	-	-	-	-	-	-
BCIN_02g02090	BC1G_02535	94.74	135.86	118.1	9.14	12.16	9.69	116.233	10.33	-3.49211	4.6e-76	8.36e-74	--	similar to methyltransferase domain-containing protein [Botrytis cinerea T4]	-	-	-	-	-	GO:0008168//methyltransferase activity	-
BCIN_02g02100	BC1G_02530	5.96	7.9	6	6.13	9.12	7.67	6.62	7.64	0.206741	0.735613	0.851796	bphA	Benzoate 4-monooxygenase protein [Rutstroemia sp. NJR-2017a WRK4]	-	-	-	-	-	GO:0005506//iron ion binding;GO:0016705//oxidoreductase activity, acting on paired donors, with incorporation or reduction of molecular oxygen;GO:0020037//heme binding	GO:0055114//oxidation-reduction process
BCIN_02g02110	BC1G_02529	163.94	124.47	134.99	83.95	112.93	145.3	141.133	114.06	-0.307266	0.0608818	0.152791	RPE1	Bcrpe1 [Botrytis cinerea B05.10]	Metabolism;Metabolism;Metabolism;Metabolism;Metabolism;Metabolism	Global and overview maps;Global and overview maps;Global and overview maps;Global and overview maps;Carbohydrate metabolism;Carbohydrate metabolism	ko01100//Metabolic pathways;ko01110//Biosynthesis of secondary metabolites;ko01200//Carbon metabolism;ko01230//Biosynthesis of amino acids;ko00040//Pentose and glucuronate interconversions;ko00030//Pentose phosphate pathway	K01783;K01783;K01783;K01783;K01783;K01783	-	GO:0003824//catalytic activity;GO:0004750//ribulose-phosphate 3-epimerase activity;GO:0016857//racemase and epimerase activity, acting on carbohydrates and derivatives	GO:0005975//carbohydrate metabolic process;GO:0006098//pentose-phosphate shunt
BCIN_02g02120	0	2.91	2.81	2.34	1.14	2.3	2.41	2.68667	1.95	-0.462343	0.0581147	0.147433	tyrP	similar to tyrosinase central domain protein [Botrytis cinerea T4]	Metabolism;Metabolism;Metabolism	Global and overview maps;Global and overview maps;Amino acid metabolism	ko01100//Metabolic pathways;ko01110//Biosynthesis of secondary metabolites;ko00350//Tyrosine metabolism	K00505;K00505;K00505	-	GO:0016491//oxidoreductase activity	-
BCIN_02g02130	BC1G_02528	0.37	0.5	0.16	0.38	0.09	0.23	0.343333	0.233333	-0.557218	0.410767	0.593594	--	metal ion binding [Ascochyta rabiei]	-	-	-	-	-	-	-
BCIN_02g02140	BC1G_02527	6.61	6.49	7.55	9.6	20.05	18.52	6.88333	16.0567	1.22199	6.23e-05	0.000461479	--	hypothetical protein BCIN__02g02140 [Botrytis cinerea B05.10]	-	-	-	-	-	-	-
BCIN_02g02150	BC1G_02526	1.64	1.91	3.39	4.75	8.72	6.99	2.31333	6.82	1.5598	6.14e-06	5.48e-05	fmpE	aminotransferase class-v protein [Rutstroemia sp. NJR-2017a BVV2]	-	-	-	-	-	GO:0003824//catalytic activity	-
BCIN_02g02160	BC1G_02525	1.83	2.62	3.3	7.79	5.93	3.53	2.58333	5.75	1.15433	0.0013872	0.00717151	ofd1	Bctpa1 [Botrytis cinerea B05.10]	-	-	-	-	-	GO:0005506//iron ion binding;GO:0016491//oxidoreductase activity;GO:0016705//oxidoreductase activity, acting on paired donors, with incorporation or reduction of molecular oxygen;GO:0016706//oxidoreductase activity, acting on paired donors, with incorporation or reduction of molecular oxygen, 2-oxoglutarate as one donor, and incorporation of one atom each of oxygen into both donors;GO:0031418//L-…	GO:0055114//oxidation-reduction process
BCIN_02g02170	BC1G_02524	5.89	6.47	7.49	2.75	3.98	3.59	6.61667	3.44	-0.943696	3.7e-06	3.42e-05	CYP52A3-A	similar to cytochrome P450 alkane hydroxylase [Botrytis cinerea T4]	-	-	-	-	-	GO:0004497//monooxygenase activity;GO:0005506//iron ion binding;GO:0016705//oxidoreductase activity, acting on paired donors, with incorporation or reduction of molecular oxygen;GO:0016712//oxidoreductase activity, acting on paired donors, with incorporation or reduction of molecular oxygen, reduced flavin or flavoprotein as one donor, and incorporation of one atom of oxygen;GO:0020037//heme bind…	GO:0055114//oxidation-reduction process
BCIN_02g02180	BC1G_02523	32.82	35.1	30.93	22.89	30.18	29.1	32.95	27.39	-0.266629	0.0273574	0.0825198	--	Cysteine and histidine-rich domain-containing 1 protein [Rutstroemia sp. NJR-2017a BVV2]	-	-	-	-	-	-	-
BCIN_02g02190	BC1G_02521	2.74	2.85	3.03	1.04	1.76	1.84	2.87333	1.54667	-0.893563	0.000731229	0.00411707	SPAC4A8.06c	lipase esterase protein [Rutstroemia sp. NJR-2017a BBW]	-	-	-	-	-	GO:0016787//hydrolase activity	-
BCIN_02g02200	BC1G_02519	2.88	3.29	3.67	4.61	4.26	3.76	3.28	4.21	0.360124	0.239725	0.415161	RAD53	related to protein kinase RAD53 [Phialocephala subalpina]	-	-	-	-	-	GO:0004672//protein kinase activity;GO:0005515//protein binding;GO:0005524//ATP binding	GO:0006468//protein phosphorylation
BCIN_02g02210	BC1G_02517	326.25	474.74	462.52	559.72	431.45	371.49	421.17	454.22	0.108989	0.99135	0.995465	--	extracellular matrix protein [Rutstroemia sp. NJR-2017a BBW]	-	-	-	-	-	-	-
BCIN_02g02220	BC1G_02514	0.29	0.26	0.11	0.16	0.21	0.13	0.22	0.166667	-0.400538	0.423583	0.605472	--	hypothetical protein BCIN__02g02220 [Botrytis cinerea B05.10]	-	-	-	-	-	-	-
BCIN_02g02230	BC1G_02513	0.09	0.06	0.29	0.06	0.2	0.16	0.146667	0.14	-0.0671142	0.81534	0.900113	--	oligosaccharyl transferase stt3 subunit [Diplocarpon rosae]	-	-	-	-	-	-	-
BCIN_02g02240	BC1G_02512	56.38	64.5	62.24	76.72	78.67	72.18	61.04	75.8567	0.313521	0.229968	0.40337	stt3	Bcstt3 [Botrytis cinerea B05.10]	Metabolism;Genetic Information Processing;Metabolism;Metabolism	Global and overview maps;Folding, sorting and degradation;Glycan biosynthesis and metabolism;Glycan biosynthesis and metabolism	ko01100//Metabolic pathways;ko04141//Protein processing in endoplasmic reticulum;ko00510//N-Glycan biosynthesis;ko00513//Various types of N-glycan biosynthesis	K07151;K07151;K07151;K07151	GO:0016020//membrane	GO:0004576//oligosaccharyl transferase activity	GO:0006486//protein glycosylation
BCIN_02g02250	BC1G_02511	235.31	219.61	249.7	218.57	184.79	223.66	234.873	209.007	-0.168334	0.129518	0.266392	TIM11	related to F1F0-ATP synthase subunit E [Phialocephala subalpina]	Metabolism;Genetic Information Processing;Metabolism;Metabolism	Global and overview maps;Folding, sorting and degradation;Glycan biosynthesis and metabolism;Glycan biosynthesis and metabolism	ko01100//Metabolic pathways;ko04141//Protein processing in endoplasmic reticulum;ko00510//N-Glycan biosynthesis;ko00513//Various types of N-glycan biosynthesis	K07151;K07151;K07151;K07151	GO:0000276//mitochondrial proton-transporting ATP synthase complex, coupling factor F(o)	GO:0015078//proton transmembrane transporter activity	GO:0015986//ATP synthesis coupled proton transport
BCIN_02g02260	BC1G_02510	19.62	27.86	27.33	35.8	34.62	26.69	24.9367	32.37	0.376389	0.225117	0.39824	Dync1i1	similar to cytoplasmic dynein 1 intermediate chain 2 [Botrytis cinerea T4]	Cellular Processes	Transport and catabolism	ko04145//Phagosome	K10415	-	GO:0005515//protein binding	-
BCIN_02g02270	BC1G_02509	3.71	5.22	4.83	16.56	13.99	11.97	4.58667	14.1733	1.62766	4.92e-11	8.06e-10	SPAC607.08c	DUF726-domain-containing protein [Venustampulla echinocandica]	-	-	-	-	-	-	-
BCIN_02g02280	BC1G_02508	4.96	7.37	9.51	27.11	9.93	9.33	7.28	15.4567	1.08622	0.0109599	0.0397627	UBP25	similar to U1biquitin-specific peptidase [Botrytis cinerea T4]	-	-	-	-	-	GO:0036459//thiol-dependent ubiquitinyl hydrolase activity	GO:0016579//protein deubiquitination
BCIN_02g02290	BC1G_02507	7.03	7.66	6.47	5.94	7.78	6.55	7.05333	6.75667	-0.0619935	0.36579	0.549961	trm9	Bctrm9 [Botrytis cinerea B05.10]	-	-	-	-	-	GO:0008168//methyltransferase activity;GO:0016300//tRNA (uracil) methyltransferase activity	GO:0002098//tRNA wobble uridine modification
BCIN_02g02300	BC1G_02506	69.01	103.88	98.61	151.87	162.5	120.32	90.5	144.897	0.679035	0.0085949	0.0326863	--	related to DRPLA protein [Rhynchosporium agropyri]	-	-	-	-	-	GO:0003677//DNA binding	-
BCIN_02g02310	BC1G_02504	58.05	57.06	50.31	44.76	64.37	62.16	55.14	57.0967	0.0503073	0.671992	0.80794	alp11	Bcalf1 [Botrytis cinerea B05.10]	-	-	-	-	-	GO:0005515//protein binding	-
BCIN_02g02320	BC1G_02503	23.47	25.48	22.33	15.95	26.97	24.24	23.76	22.3867	-0.0858951	0.307623	0.490424	xyd1	related to dimeric dihydrodiol dehydrogenase [Phialocephala subalpina]	Metabolism;Metabolism	Global and overview maps;Carbohydrate metabolism	ko01100//Metabolic pathways;ko00040//Pentose and glucuronate interconversions	K00078;K00078	-	GO:0016491//oxidoreductase activity	-
BCIN_02g02330	BC1G_02500	23.26	33.94	32.37	44.33	58.75	43.18	29.8567	48.7533	0.707448	0.00451535	0.0195187	RMR3	E3 ubiquitin- ligase SDIR1 protein [Rutstroemia sp. NJR-2017a WRK4]	-	-	-	-	-	-	-
BCIN_02g02340	BC1G_02499	45.02	49.48	52.51	38.21	49.54	44.83	49.0033	44.1933	-0.149051	0.105724	0.229295	lcl2	RecName: Full=Long chronological lifespan protein 2; Flags: Precursor [Botrytis cinerea B05.10]	-	-	-	-	-	-	-
BCIN_02g02350	BC1G_02498	41.72	41.63	45.22	44.53	44.71	49.53	42.8567	46.2567	0.110142	0.958977	0.978903	MRPL2	Bcmrp7 [Botrytis cinerea B05.10]	Genetic Information Processing	Translation	ko03010//Ribosome	K02899	GO:0005840//ribosome	GO:0003735//structural constituent of ribosome	GO:0006412//translation
BCIN_02g02360	BC1G_02497	6.39	10.38	10.46	15.48	13.64	10.31	9.07667	13.1433	0.534097	0.0921345	0.207675	cyk3	Bccyk3 [Botrytis cinerea B05.10]	-	-	-	-	-	GO:0005515//protein binding	-
BCIN_02g02370	BC1G_02496	15.13	16.64	20.19	27.93	22.99	18	17.32	22.9733	0.407521	0.199788	0.365181	svkA	mst3-like protein kinase-like protein [Hyaloscypha variabilis F]	-	-	-	-	-	GO:0004672//protein kinase activity;GO:0005524//ATP binding	GO:0006468//protein phosphorylation
BCIN_02g02380	BC1G_02495	2.67	2.93	2.49	2.12	2.11	2.32	2.69667	2.18333	-0.304645	0.0298133	0.0881039	atnA	Bcnrps4 [Botrytis cinerea B05.10]	-	-	-	-	-	GO:0003824//catalytic activity;GO:0031177//phosphopantetheine binding	-
BCIN_02g02390	BC1G_02494	0.93	0.67	0.68	1.54	0.61	1.4	0.76	1.18333	0.638785	0.214109	0.383865	SPCC18.02	Chitin synthase D [Venturia inaequalis]	-	-	-	-	-	GO:0022857//transmembrane transporter activity	GO:0055085//transmembrane transport
BCIN_02g02400	BC1G_02493	55.9	61.24	62.26	49.62	59.43	62.96	59.8	57.3367	-0.0606874	0.272237	0.451857	rhp57	Bcrad57 [Botrytis cinerea B05.10]	Genetic Information Processing	Replication and repair	ko03440//Homologous recombination	K10958	-	GO:0003677//DNA binding;GO:0005524//ATP binding;GO:0008094//DNA-dependent ATPase activity	GO:0006281//DNA repair
BCIN_02g02410	BC1G_02492	96.81	117.35	122.38	23.87	15.19	13.23	112.18	17.43	-2.68617	9.4e-27	3.8e-25	--	related to TIR2 Cold shock induced protein [Phialocephala subalpina]	-	-	-	-	-	-	-
BCIN_02g02420	BC1G_02490	7.99	11.92	10.84	17.03	20.97	17.05	10.25	18.35	0.840156	0.000487505	0.00291198	YAT1	carnitine acetyl transferase [Sclerotinia borealis F-4128]	Cellular Processes	Transport and catabolism	ko04146//Peroxisome	K00624	-	GO:0016746//transferase activity, transferring acyl groups	-
BCIN_02g02430	BC1G_02487	2.4	2.3	2.37	1.17	1.05	1.19	2.35667	1.13667	-1.05194	6.37e-05	0.000470083	fumD	alpha/beta-hydrolase [Trematosphaeria pertusa]	-	-	-	-	-	-	-
BCIN_02g02440	BC1G_02486	2.16	1.78	2.04	0.58	0.88	0.96	1.99333	0.806667	-1.30514	1.61e-05	0.000132893	AO090103000074	Tannase protein [Rutstroemia sp. NJR-2017a BBW]	-	-	-	-	-	-	-
BCIN_02g02450	BC1G_02483	24.06	31.41	18.76	2.96	3.44	3.52	24.7433	3.30667	-2.90359	3.84e-31	1.84e-29	--	prp 4 C domain-containing protein [Rutstroemia sp. NJR-2017a BBW]	-	-	-	-	-	-	-
BCIN_02g02460	BC1G_02482	105.27	91.68	87.01	54.69	73.94	76.3	94.6533	68.31	-0.470557	0.00209454	0.0102228	--	similar to nmrA-family protein [Botrytis cinerea T4]	-	-	-	-	-	-	-
BCIN_02g02470	BC1G_02481	7.63	11.15	10.59	14.91	14.76	12.31	9.79	13.9933	0.515359	0.0630816	0.156814	SPAC4G9.04c	related to PCF11 component of pre-mRNA 3`-end processing factor CF I [Phialocephala subalpina]	Genetic Information Processing	Translation	ko03015//mRNA surveillance pathway	K14400	GO:0005849//mRNA cleavage factor complex	-	GO:0006369//termination of RNA polymerase II transcription;GO:0006378//mRNA polyadenylation;GO:0006379//mRNA cleavage;GO:0006886//intracellular protein transport
BCIN_02g02480	BC1G_02480	310.04	248.91	252.93	123.39	175.11	195.87	270.627	164.79	-0.715675	7.98e-05	0.000571597	B24G3.190	ase inhibitor propeptide protein [Rutstroemia sp. NJR-2017a BVV2]	-	-	-	-	-	-	-
BCIN_02g02490	BC1G_02476	24.31	27.52	29.82	28.24	40.12	24.75	27.2167	31.0367	0.189483	0.766215	0.871772	--	Microtubule binding protein [Rutstroemia sp. NJR-2017a BVV2]	-	-	-	-	-	-	-
BCIN_02g02500	BC1G_02474	14.41	10.75	11.57	9.38	10.91	12.39	12.2433	10.8933	-0.168551	0.165719	0.318628	NAA35	Bcmak10 [Botrytis cinerea B05.10]	-	-	-	-	GO:0031417//NatC complex	-	GO:0017196//N-terminal peptidyl-methionine acetylation
BCIN_02g02510	BC1G_02473	662.74	614.23	624.66	516.99	505.35	610.15	633.877	544.163	-0.220162	0.0540494	0.139602	--	mitochondrial ATP synthase epsilon chain domain-containing protein [Rhynchosporium secalis]	Metabolism;Metabolism	Global and overview maps;Energy metabolism	ko01100//Metabolic pathways;ko00190//Oxidative phosphorylation	K02135;K02135	GO:0000275//mitochondrial proton-transporting ATP synthase complex, catalytic core F(1)	GO:0046933//proton-transporting ATP synthase activity, rotational mechanism	GO:0015986//ATP synthesis coupled proton transport
BCIN_02g02520	BC1G_02472	722.34	534.6	517.29	499.4	417.98	575.93	591.41	497.77	-0.248679	0.107733	0.2326	ucr-1	Bcqcr2 [Botrytis cinerea B05.10]	Metabolism;Metabolism	Global and overview maps;Energy metabolism	ko01100//Metabolic pathways;ko00190//Oxidative phosphorylation	K00415;K00415	-	GO:0003824//catalytic activity;GO:0046872//metal ion binding	-
BCIN_02g02530	BC1G_02471	9.92	12.69	15.19	32.2	19.44	18.92	12.6	23.52	0.900464	0.00379055	0.0167913	rpc82	Bcrpc82 [Botrytis cinerea B05.10]	Genetic Information Processing	Transcription	ko03020//RNA polymerase	K03023	GO:0005666//RNA polymerase III complex	GO:0003677//DNA binding;GO:0003697//single-stranded DNA binding;GO:0003899//DNA-directed 5'-3' RNA polymerase activity	GO:0006351//transcription, DNA-templated
BCIN_02g02540	BC1G_02470	36.93	43.75	50.32	147.27	57.4	60.67	43.6667	88.4467	1.01828	0.00765638	0.0298559	GGC1	Bcggc1 [Botrytis cinerea B05.10]	-	-	-	-	-	GO:0001409//guanine nucleotide transmembrane transporter activity	GO:0000002//mitochondrial genome maintenance;GO:0001408//guanine nucleotide transport;GO:0006879//cellular iron ion homeostasis;GO:0055085//transmembrane transport
BCIN_02g02550	BC1G_02469	8.38	9.25	6.86	7.08	9.31	8.49	8.16333	8.29333	0.0227937	0.712712	0.836346	--	non-classical export 1 protein [Rutstroemia sp. NJR-2017a BVV2]	-	-	-	-	-	-	GO:0009306//protein secretion
BCIN_02g02560	BC1G_02468	3.94	5.75	4.47	4	4.55	3.64	4.72	4.06333	-0.216123	0.152418	0.299576	--	hypothetical protein BCIN__02g02560 [Botrytis cinerea B05.10]	-	-	-	-	-	-	-
BCIN_02g02570	BC1G_02467	829.23	735.22	703.15	505.81	699.84	710.76	755.867	638.803	-0.24276	0.0489731	0.129597	atg8	Bcatg8 [Botrytis cinerea B05.10]	Cellular Processes;Cellular Processes;Cellular Processes	Transport and catabolism;Transport and catabolism;Transport and catabolism	ko04138//Autophagy - yeast;ko04139//Mitophagy - yeast;ko04136//Autophagy - other eukaryotes	K08341;K08341;K08341	-	-	-
BCIN_02g02580	BC1G_02466	51.61	45	43.91	46.7	45.12	45.53	46.84	45.7833	-0.0329186	0.397934	0.581073	HEM13	Bccpd2 [Botrytis cinerea B05.10]	Metabolism;Metabolism;Metabolism	Global and overview maps;Global and overview maps;Metabolism of cofactors and vitamins	ko01100//Metabolic pathways;ko01110//Biosynthesis of secondary metabolites;ko00860//Porphyrin and chlorophyll metabolism	K00228;K00228;K00228	-	GO:0004109//coproporphyrinogen oxidase activity	GO:0006779//porphyrin-containing compound biosynthetic process;GO:0055114//oxidation-reduction process
BCIN_02g02590	BC1G_02465	2.6	1.96	2.54	2.57	2.45	2.79	2.36667	2.60333	0.137504	0.946101	0.973802	--	BgtA-20423 [Blumeria graminis f. sp. tritici]	-	-	-	-	-	-	-
[truncated: 10,929 more rows]
